# Supplementary material for: Syntheses and structures of ammonium transition-metal dialuminium tris­(phosphate) dihydrates (NH4)MAl4(PO4)3·2H2O (M = Mn and Ni)
Source: Acta Crystallogr E Crystallogr Commun. 2023 Jan 26;79(Pt 2):116–9. doi: 10.1107/S2056989023000555 (PMC9912463; doi:10.1107/S2056989023000555)
Supplement: Supplementary file 1 [file e-79-00116-sup1.cif]

##############################################################################
#                                                                            #
# This CIF contains the data in a paper accepted for publication in          #
# Acta Crystallographica Section E. It conforms to the requirements of       #
# Notes for Authors for Acta Crystallographica Section E, and has been       #
# peer reviewed under the auspices of the IUCr Commission on Journals.       #
#                                                                            #
# Full details of the Crystallographic Information File format               #
# are given in the paper "The Crystallographic Information File (CIF):       #
# a New Standard Archive File for Crystallography" by S. R. Hall, F. H.      #
# Allen and I. D. Brown [Acta Cryst. (1991), A47, 655-685].                  #
#                                                                            #
# The current version of the core CIF dictionary is obtainable from          #
# ftp://ftp.iucr.org/pub/cif_core.dic.                                       #
#                                                                            #
# Software is freely available for graphical display of the structure(s)     #
# in this CIF. For information consult the CIF software page                 #
# http://www.iucr.org/resources/cif/software.                                #
#                                                                            #
# This file may be used for bona fide research purposes within the           #
# scientific community so long as proper attribution is given to the journal # 
# article from which it was obtained.                                        #
#                                                                            #
##############################################################################
data_global
_audit_creation_method     'from SHELXL-97'
_journal_date_recd_electronic     2022-07-20
_journal_date_accepted     2023-01-23
_journal_name_full     'Acta Crystallographica, Section E'
_journal_year     2023
_journal_volume     79
_journal_issue      2
_journal_page_first     0
_journal_page_last     0
_journal_paper_category     GI
_journal_paper_doi     10.1107/S2056989023000555
_journal_coeditor_code     HB8032
_publ_contact_author_name     'Makoto Tokuda'
_publ_contact_author_address
;
Institute for Materials Research, Tohoku University,
2-1-1 Katahira, Aoba-ku, Sendai 980-8577, Japan
;
_publ_contact_author_email     makoto.tokuda.b7@tohoku.ac.jp
_publ_contact_author_fax     ?
_publ_contact_author_phone     ?
_publ_section_title
;
Syntheses and structures of ammonium transition-metal dialuminium
tris(phosphate) dihydrates (NH~4~)<i>M</i>Al~4~(PO~4~)~3~\\cdot2H~2~O
(<i>M</i> = Mn and Ni)
;
_publ_section_title_footnote     .
loop_
    _publ_author_name
    _publ_author_footnote
    _publ_author_address
    'Tokuda, Makoto' .
;
Institute for Materials Research, Tohoku University,
2-1-1 Katahira, Aoba-ku, Sendai 980-8577, Japan
;
    'Tanaka, Keita' .
;
Institute for Materials Research, Tohoku University,
2-1-1 Katahira, Aoba-ku, Sendai 980-8577, Japan
;
    'Sugiyama, Kazumasa' .
;
Institute for Materials Research, Tohoku University,
2-1-1 Katahira, Aoba-ku, Sendai 980-8577, Japan
;
_publ_section_synopsis
;
The aluminophosphate frameworks of the title compounds,
(NH~4~)<i>M</i>Al~2~(PO~4~)~3~\\cdot2H~2~O (<i>M</i> = Mn and Ni), consist of
a three-dimensional array of vertex-sharing tetrahedral PO~4~ and
trigonal--bipyramidal AlO~5~ moieties, which delineate [001] twelve-membered
channels in which the ammonium NH~4~^+^ and transition-metal cations (<i>M</i>
= Mn^2+^ and Ni^2+^) reside as charge compensators for the anionic
aluminophosphate framework.
;
data_I
_chemical_name_systematic
;
Ammonium manganese(II) dialuminium tris(phosphate) dihydrate
;
_chemical_name_common     ?
_chemical_formula_moiety     'Al2 H8 Mn N O14 P3'
_chemical_formula_sum     'Al2 H8 Mn N O14 P3'
_chemical_formula_iupac     '(N H4) Mn Al2 (P O4)3, 2H2 O'
_chemical_formula_weight     447.88
_chemical_melting_point     ?
_chemical_compound_source     'synthesised by authors, see text'
_space_group_crystal_system     monoclinic
_space_group_name_H-M_alt     'C 2/c'
_space_group_name_Hall     '-C 2yc'
loop_
    _symmetry_equiv_pos_as_xyz
    'x, y, z'
    '-x, y, -z+1/2'
    'x+1/2, y+1/2, z'
    '-x+1/2, y+1/2, -z+1/2'
    '-x, -y, -z'
    'x, -y, z-1/2'
    '-x+1/2, -y+1/2, -z'
    'x+1/2, -y+1/2, z-1/2'
_cell_length_a     13.3577(7)
_cell_length_b     10.2279(5)
_cell_length_c     8.7922(5)
_cell_angle_alpha     90
_cell_angle_beta     108.885(6)
_cell_angle_gamma     90
_cell_volume     1136.53(11)
_cell_formula_units_Z     4
_cell_measurement_reflns_used     3620
_cell_measurement_theta_min     3.8780
_cell_measurement_theta_max     27.5580
_cell_measurement_temperature     298(2)
_exptl_crystal_description     plate
_exptl_crystal_colour     colourless
_exptl_crystal_size_max     0.050
_exptl_crystal_size_mid     0.038
_exptl_crystal_size_min     0.022
_exptl_crystal_density_diffrn     2.618
_exptl_crystal_density_meas     ?
_exptl_crystal_density_method     'not measured'
_exptl_crystal_F_000     956.0
_exptl_absorpt_coefficient_mu     1.853
_exptl_absorpt_correction_type     numerical
_exptl_absorpt_process_details
;
(CrysAlisPro; Rigaku OD, 2021)
;
_exptl_absorpt_correction_T_min     0.938
_exptl_absorpt_correction_T_max     0.968
_diffrn_ambient_temperature     298(2)
_diffrn_source     'micro-focus sealed X-ray tube'
_diffrn_radiation_type     MoK\a
_diffrn_radiation_wavelength     0.71073
_diffrn_radiation_monochromator     mirror
_diffrn_measurement_device_type
                            'XtaLAB Synergy, Single source at offset/far, HyPix'
_diffrn_measurement_device     'four-circle diffractometer'
_diffrn_measurement_method     '\w scans'
_diffrn_detector     'CCD plate'
_diffrn_detector_area_resol_mean     10.0000
_diffrn_reflns_number     5256
_diffrn_reflns_av_R_equivalents     0.0274
_diffrn_reflns_av_unetI/netI     0.0243
_diffrn_reflns_theta_min     3.224
_diffrn_reflns_theta_max     27.6390
_diffrn_reflns_theta_full     25.242
_diffrn_measured_fraction_theta_max     0.994
_diffrn_measured_fraction_theta_full     0.997
_diffrn_reflns_limit_h_min     -17
_diffrn_reflns_limit_h_max     17
_diffrn_reflns_limit_k_min     -13
_diffrn_reflns_limit_k_max     11
_diffrn_reflns_limit_l_min     -11
_diffrn_reflns_limit_l_max     11
_reflns_number_total     1316
_reflns_number_gt     1178
_reflns_threshold_expression     'I > 2\s(I)'
_refine_ls_structure_factor_coef     Fsqd
_refine_ls_matrix_type     full
_refine_ls_R_factor_all     0.0307
_refine_ls_R_factor_gt     0.0270
_refine_ls_wR_factor_gt     0.0752
_refine_ls_wR_factor_ref     0.0768
_refine_ls_goodness_of_fit_ref     1.108
_refine_ls_restrained_S_all     1.108
_refine_ls_number_reflns     1316
_refine_ls_number_parameters     97
_refine_ls_number_restraints     0
_refine_ls_hydrogen_treatment     constr
_refine_ls_weighting_scheme     calc
_refine_ls_weighting_details
              'w=1/[\s^2^(Fo^2^)+(0.0358P)^2^+3.6714P] where P=(Fo^2^+2Fc^2^)/3'
_atom_sites_solution_hydrogens     difmap
_atom_sites_solution_primary     dual
_atom_sites_solution_secondary     ?
_refine_ls_shift/su_max     0.000
_refine_ls_shift/su_mean     0.000
_refine_diff_density_max     0.899
_refine_diff_density_min     -0.509
_refine_ls_extinction_method     none
_refine_ls_extinction_coef     .
loop_
    _atom_type_symbol
    _atom_type_description
    _atom_type_scat_dispersion_real
    _atom_type_scat_dispersion_imag
    _atom_type_scat_source
    'H' 'H' 0.0000 0.0000
                         'International Tables Vol C Tables 4.2.6.8 and 6.1.1.4'
    'N' 'N' 0.0061 0.0033
                         'International Tables Vol C Tables 4.2.6.8 and 6.1.1.4'
    'O' 'O' 0.0106 0.0060
                         'International Tables Vol C Tables 4.2.6.8 and 6.1.1.4'
    'Al' 'Al' 0.0645 0.0514
                         'International Tables Vol C Tables 4.2.6.8 and 6.1.1.4'
    'P' 'P' 0.1023 0.0942
                         'International Tables Vol C Tables 4.2.6.8 and 6.1.1.4'
    'Mn' 'Mn' 0.3368 0.7283
                         'International Tables Vol C Tables 4.2.6.8 and 6.1.1.4'
_computing_data_collection
;
CrysAlisPro 1.171.40.43a (Rigaku OD, 2021)
;
_computing_cell_refinement
;
CrysAlisPro 1.171.40.43a (Rigaku OD, 2021)
;
_computing_data_reduction
;
CrysAlisPro 1.171.40.43a (Rigaku OD, 2021)
;
_computing_structure_solution
;
<i>SHELXT2014/5</i> (Sheldrick, 2015a)
;
_computing_structure_refinement
;
<i>SHELXL2016/6</i> (Sheldrick, 2015b)
;
_computing_molecular_graphics     ?
_computing_publication_material     ?
loop_
    _atom_site_type_symbol
    _atom_site_label
    _atom_site_fract_x
    _atom_site_fract_y
    _atom_site_fract_z
    _atom_site_U_iso_or_equiv
    _atom_site_adp_type
    _atom_site_calc_flag
    _atom_site_occupancy
    _atom_site_disorder_assembly
    _atom_site_disorder_group
    Mn Mn 0.000000 0.21386(5) 0.250000 0.01325(16) Uani d 1 . .
    Al Al 0.16968(5) 0.42298(7) 0.07597(8) 0.00506(17) Uani d 1 . .
    P P1 0.29135(5) 0.62403(6) 0.33188(7) 0.00855(16) Uani d 1 . .
    P P2 0.000000 0.49748(8) 0.250000 0.00678(19) Uani d 1 . .
    N N1 0.500000 0.3634(4) 0.250000 0.0357(10) Uani d 1 . .
    O O1 0.20881(14) 0.57892(18) 0.1720(2) 0.0129(4) Uani d 1 . .
    O O2 0.27155(14) 0.77104(18) 0.3420(2) 0.0130(4) Uani d 1 . .
    O O3 0.27207(14) 0.55150(18) 0.4727(2) 0.0132(4) Uani d 1 . .
    O O4 0.07105(14) 0.40324(18) 0.1938(2) 0.0118(4) Uani d 1 . .
    O O5 0.06242(14) 0.58669(18) 0.3876(2) 0.0116(4) Uani d 1 . .
    O O6 0.09702(14) 0.09481(19) 0.1661(2) 0.0179(4) Uani d 1 . .
    O O7 0.11844(17) 0.1969(2) 0.4904(3) 0.0262(5) Uani d 1 . .
    H H71 0.148203 0.266954 0.546232 0.039 Uiso d 1 . .
    H H72 0.160636 0.130057 0.499139 0.039 Uiso d 1 . .
loop_
    _atom_site_aniso_label
    _atom_site_aniso_U_11
    _atom_site_aniso_U_22
    _atom_site_aniso_U_33
    _atom_site_aniso_U_12
    _atom_site_aniso_U_13
    _atom_site_aniso_U_23
    Mn 0.0131(3) 0.0113(3) 0.0168(3) 0.000 0.0069(2) 0.000
    Al 0.0059(3) 0.0047(3) 0.0043(3) 0.0007(2) 0.0013(3) -0.0007(2)
    P1 0.0090(3) 0.0086(3) 0.0088(3) -0.0016(2) 0.0039(2) -0.0006(2)
    P2 0.0071(4) 0.0071(4) 0.0063(4) 0.000 0.0024(3) 0.000
    N1 0.041(2) 0.0174(19) 0.048(3) 0.000 0.013(2) 0.000
    O1 0.0152(9) 0.0132(9) 0.0101(8) -0.0029(7) 0.0039(7) -0.0037(7)
    O2 0.0168(9) 0.0095(9) 0.0137(9) -0.0030(7) 0.0063(7) -0.0024(7)
    O3 0.0165(9) 0.0124(9) 0.0126(9) 0.0010(7) 0.0071(7) 0.0029(7)
    O4 0.0125(9) 0.0099(8) 0.0153(9) 0.0006(7) 0.0078(7) 0.0000(7)
    O5 0.0114(8) 0.0123(9) 0.0095(8) -0.0013(7) 0.0010(7) -0.0036(7)
    O6 0.0107(9) 0.0185(10) 0.0265(10) -0.0019(7) 0.0089(8) -0.0045(8)
    O7 0.0275(12) 0.0201(11) 0.0223(10) 0.0016(9) -0.0040(9) -0.0044(8)
_geom_special_details
;
 All esds (except the esd in the dihedral angle between two l.s. planes)
 are estimated using the full covariance matrix.  The cell esds are taken
 into account individually in the estimation of esds in distances, angles
 and torsion angles; correlations between esds in cell parameters are only
 used when they are defined by crystal symmetry.  An approximate (isotropic)
 treatment of cell esds is used for estimating esds involving l.s. planes.
;
loop_
    _geom_bond_atom_site_label_1
    _geom_bond_atom_site_label_2
    _geom_bond_site_symmetry_2
    _geom_bond_distance
    _geom_bond_publ_flag
    Mn O6 . 2.0799(19) ?
    Mn O6 2 2.0799(19) ?
    Mn O7 . 2.199(2) ?
    Mn O7 2 2.199(2) ?
    Mn O4 . 2.2805(18) ?
    Mn O4 2 2.2805(18) ?
    Mn P2 . 2.9008(10) ?
    Al O2 4_545 1.7847(19) n
    Al O1 . 1.8013(19) n
    Al O5 6_565 1.8080(18) n
    Al O3 6_565 1.8886(19) n
    Al O4 . 1.9320(18) n
    P1 O6 4 1.5152(19) n
    P1 O2 . 1.5342(19) n
    P1 O3 . 1.5350(18) n
    P1 O1 . 1.5493(18) n
    P2 O5 . 1.5294(18) n
    P2 O5 2 1.5294(18) n
    P2 O4 . 1.5420(18) n
    P2 O4 2 1.5420(18) n
    O7 H71 . 0.8867 ?
    O7 H72 . 0.8736 ?
loop_
    _geom_angle_atom_site_label_1
    _geom_angle_atom_site_label_2
    _geom_angle_atom_site_label_3
    _geom_angle_site_symmetry_1
    _geom_angle_site_symmetry_3
    _geom_angle
    _geom_angle_publ_flag
    O6 Mn O6 . 2 108.33(11) ?
    O6 Mn O7 . . 87.58(8) ?
    O6 Mn O7 2 . 87.13(8) ?
    O6 Mn O7 . 2 87.13(8) ?
    O6 Mn O7 2 2 87.58(8) ?
    O7 Mn O7 . 2 170.96(12) ?
    O6 Mn O4 . . 93.99(7) ?
    O6 Mn O4 2 . 157.67(7) ?
    O7 Mn O4 . . 93.15(7) ?
    O7 Mn O4 2 . 94.53(7) ?
    O6 Mn O4 . 2 157.67(7) ?
    O6 Mn O4 2 2 93.99(7) ?
    O7 Mn O4 . 2 94.53(7) ?
    O7 Mn O4 2 2 93.15(7) ?
    O4 Mn O4 . 2 63.72(9) ?
    O6 Mn P2 . . 125.84(6) ?
    O6 Mn P2 2 . 125.84(6) ?
    O7 Mn P2 . . 94.52(6) ?
    O7 Mn P2 2 . 94.52(6) ?
    O4 Mn P2 . . 31.86(4) ?
    O4 Mn P2 2 . 31.86(4) ?
    O2 Al O1 4_545 . 123.95(9) ?
    O2 Al O5 4_545 6_565 115.92(9) ?
    O1 Al O5 . 6_565 120.10(9) ?
    O2 Al O3 4_545 6_565 91.29(8) ?
    O1 Al O3 . 6_565 87.58(8) ?
    O5 Al O3 6_565 6_565 92.86(8) ?
    O2 Al O4 4_545 . 88.81(8) ?
    O1 Al O4 . . 89.19(8) ?
    O5 Al O4 6_565 . 90.54(8) ?
    O3 Al O4 6_565 . 176.17(8) ?
    O6 P1 O2 4 . 112.34(11) ?
    O6 P1 O3 4 . 108.44(11) ?
    O2 P1 O3 . . 110.49(10) ?
    O6 P1 O1 4 . 111.15(11) ?
    O2 P1 O1 . . 105.01(10) ?
    O3 P1 O1 . . 109.38(10) ?
    O5 P2 O5 . 2 106.74(14) ?
    O5 P2 O4 . . 113.09(9) ?
    O5 P2 O4 2 . 110.71(9) ?
    O5 P2 O4 . 2 110.71(9) ?
    O5 P2 O4 2 2 113.09(9) ?
    O4 P2 O4 . 2 102.63(14) ?
    O5 P2 Mn . . 126.63(7) ?
    O5 P2 Mn 2 . 126.63(7) ?
    O4 P2 Mn . . 51.31(7) ?
    O4 P2 Mn 2 . 51.31(7) ?
    P1 O1 Al . . 134.62(12) ?
    P1 O2 Al . 4 144.61(13) ?
    P1 O3 Al . 6_566 131.12(11) ?
    P2 O4 Al . . 134.74(11) ?
    P2 O4 Mn . . 96.83(9) ?
    Al O4 Mn . . 127.51(9) ?
    P2 O5 Al . 6_566 139.42(12) ?
    P1 O6 Mn 4_545 . 127.16(12) ?
    Mn O7 H71 . . 121.5 ?
    Mn O7 H72 . . 112.9 ?
    H71 O7 H72 . . 115.0 ?
loop_
    _geom_hbond_atom_site_label_D
    _geom_hbond_atom_site_label_H
    _geom_hbond_atom_site_label_A
    _geom_hbond_site_symmetry_A
    _geom_hbond_distance_DH
    _geom_hbond_distance_HA
    _geom_hbond_distance_DA
    _geom_hbond_angle_DHA
    O7 H71 O1 6_566 0.89 1.95 2.831(3) 178
    O7 H72 O3 7_556 0.87 2.04 2.897(3) 166
_shelx_hkl_file
;
   0   0  -2 439.572 8.15236   8
   0   0  -3 0.20033 0.32244   5
   0   0  -3 0.53963 0.27337   8
   0   0  -4 20.2747 0.99976   8
   0   0  -4 20.9912 1.13893   7
   0   0  -4 20.6085 1.01830   5
   0   0   5 0.44542 0.49285   6
   0   0  -5 0.48759 0.45759   5
   0   0  -5 0.07667 0.39051   7
   0   0  -5 0.22644 0.38819   8
   0   0   6 7.66615 0.88747   6
   0   0  -6 7.69073 0.80602   5
   0   0  -6 7.97423 0.93061   7
   0   0  -6 7.55520 0.79793   8
   0   0   6 7.34651 0.50185   2
   0   0  -7-0.23546 0.48958   8
   0   0  -7 0.22095 0.57139   7
   0   0   7 0.09418 0.25906   2
   0   0   7 0.17476 0.61944   6
   0   0  -7-0.36822 0.59673   5
   0   0   8-0.09795 0.70000   6
   0   0   8 0.25753 0.26023   2
   0   0  -8 0.12850 0.62305   7
   0   0  -8 0.72081 0.56786   8
   0   0  -8 0.24735 0.63858   5
   0   0   9 0.01750 0.21254   2
   0   0   9 0.43372 0.79908   6
   0   0  -9-0.14670 0.79248   7
   0   0 -10 42.8603 2.64934   7
   0   0  10 44.2835 2.33967   6
   0  -2   0 75.7785 1.70284   4
   0   2  -1 274.965 5.39131   5
   0   2  -2 23.1687 0.78019   7
   0   2  -2 22.6528 1.03157   5
   0  -2  -3 1.51745 0.42584   7
   0  -2  -3 0.99775 0.23803   2
   0   2   3 0.97991 0.18681   6
   0   2  -3 1.60279 0.33845   7
   0  -2  -3 1.26056 0.22109   5
   0  -2  -4 33.0181 1.52189   8
   0   2   4 33.6105 1.04945   6
   0   2  -4 36.6154 1.42529   7
   0  -2  -4 32.9543 1.07986   5
   0  -2  -4 33.1386 1.55599   7
   0  -2  -5 157.469 3.49320   5
   0  -2  -5 154.021 4.20767   8
   0   2   5 156.359 3.46095   6
   0  -2  -5 155.031 4.31466   7
   0   2  -5 154.000 4.01200   7
   0   2  -5 150.870 4.07135   5
   0   2   6 11.4415 0.79378   6
   0  -2  -6 11.3624 0.78210   5
   0   2  -6 10.4107 0.96071   7
   0   2  -6 12.0491 1.11145   5
   0  -2  -6 9.11707 1.04001   7
   0  -2  -6 13.0069 1.11112   8
   0  -2  -7 45.1957 2.19781   8
   0   2  -7 45.1574 2.15404   7
   0  -2  -7 39.4510 1.61494   5
   0   2   7 45.5481 1.70468   6
   0   2  -7 47.0012 2.12768   5
   0  -2   7 45.9678 2.38071   6
   0  -2  -7 44.4194 2.32644   7
   0   2  -8 23.1249 1.67396   7
   0  -2  -8 24.4012 1.70624   8
   0   2   8 24.8323 1.30364   6
   0  -2  -8 27.1024 1.36897   5
   0  -2   8 21.9016 1.86332   6
   0  -2  -8 24.3680 1.84063   7
   0  -2  -9 48.7414 2.78443   7
   0   2   9 48.0803 1.90501   6
   0  -2  -9 50.8376 2.52274   8
   0   2  -9 50.7727 2.60513   7
   0  -2   9 46.3846 2.65585   6
   0  -2  -9 48.1257 1.99940   5
   0  -2  10 0.90482 1.05232   6
   0   2 -10 2.26389 0.88137   7
   0  -2 -10 2.82021 1.06518   7
   0  -2 -10 2.28900 0.94751   8
   0  -4   0 138.639 2.76276   7
   0   4   0 139.373 3.12381   5
   0   4   1 0.10104 0.26261   4
   0   4  -1 0.08650 0.38548   5
   0  -4  -1-0.03166 0.23676   7
   0   4   1 0.30592 0.22035   5
   0   4   2 1.25961 0.33200   4
   0  -4  -2 1.50891 0.37306   7
   0   4  -2 0.48631 0.42735   5
   0   4  -3 18.9267 0.73367   7
   0  -4  -3 17.6282 1.07476   7
   0   4  -3 18.2992 1.16899   5
   0   4  -4 230.102 5.57852   5
   0   4  -4 222.981 4.84121   7
   0  -4  -4 238.581 4.93125   2
   0  -4  -5 199.345 4.34479   2
   0   4  -5 206.297 4.72469   7
   0  -4  -5 208.651 5.52047   8
   0   4  -6 129.589 3.59926   7
   0   4  -6 131.832 4.01810   5
   0  -4  -6 127.515 4.23212   8
   0  -4  -7 47.2980 2.49328   8
   0   4  -7 52.2712 2.19891   7
   0  -4  -8 122.486 4.41104   8
   0  -4  -8 124.722 4.59085   7
   0   4  -8 123.642 3.94140   7
   0  -4  -9 6.88794 1.19724   8
   0  -4   9 8.87204 1.55557   6
   0  -4  -9 6.73384 1.29221   7
   0   4  -9 7.14920 1.10120   7
   0  -4 -10 18.5027 1.97110   7
   0  -4  10 16.7200 1.97329   6
   0  -4 -10 12.5218 1.53091   8
   0   4 -10 12.8911 1.46231   7
   0  -6   0 551.079 10.7503   4
   0   6   0 549.464 10.6240   5
   0   6   1 0.55872 0.31921   5
   0  -6  -1 0.15533 0.29680   7
   0   6  -1 1.40286 0.47664   5
   0   6   2 1.16238 0.43655   4
   0   6   2 0.49524 0.20593   5
   0   6  -2 1.52022 0.57367   5
   0  -6  -2 0.05542 0.34939   7
   0   6  -2 0.64210 0.23658   3
   0   6  -3 65.1402 2.47506   5
   0  -6  -3 67.1510 1.73170   6
   0  -6  -3 67.7384 2.35578   7
   0   6   3 66.3677 2.15523   4
   0   6  -4 141.808 4.02150   5
   0  -6  -4 126.890 3.85083   7
   0  -6  -4 122.682 3.48506   2
   0  -6  -5 212.906 5.03337   2
   0  -6  -5 218.887 5.82648   7
   0  -6  -6 3.68593 0.90107   7
   0  -6  -6 4.62643 0.93531   8
   0  -6  -6 3.57951 0.52259   2
   0  -6  -7 50.8721 1.69138   2
   0  -6  -7 51.7158 2.74246   7
   0  -6  -7 51.7465 2.81149   8
   0  -6  -8 59.6334 3.14224   8
   0  -6  -8 63.0986 3.20358   7
   0  -6  -9 23.9910 2.10068   8
   0  -6   9 23.8193 2.41916   6
   0  -6  -9 24.5991 2.15783   7
   0   8   0 0.18299 0.49425   5
   0  -8   0-0.13741 0.50252   4
   0   8  -1 30.9093 1.61802   5
   0  -8   1 35.7423 1.71241   4
   0   8   1 34.3117 1.37335   5
   0   8   2 181.764 3.84775   5
   0   8  -2 181.334 4.82341   5
   0  -8  -2 179.943 4.40901   7
   0  -8  -3 68.3602 1.86736   3
   0   8  -3 67.2203 2.68503   5
   0  -8  -3 70.8284 2.49877   7
   0  -8  -3 72.4610 2.05404   6
   0  -8   3 64.1370 1.82819   8
   0   8  -3 67.5912 1.80387   3
   0   8  -4 2.21327 0.48867   3
   0  -8  -4 3.04120 0.37429   6
   0  -8  -4 3.17369 0.40057   6
   0  -8  -4 3.15694 0.52110   3
   0  -8  -4 2.88308 0.69942   7
   0  -8  -5 0.17500 0.52851   2
   0  -8  -5 0.34090 0.53166   7
   0   8  -5 0.47899 0.47327   3
   0   8   5 0.71040 0.48726   4
   0  -8  -6 25.9132 1.47867   2
   0  -8  -6 27.2655 1.93770   7
   0   8   6 28.5378 1.61108   4
   0  -8  -6 28.8440 2.14526   8
   0  -8  -7 23.7838 2.08826   8
   0  -8  -7 26.1538 1.39127   2
   0   8   7 25.8866 1.60786   4
   0  -8  -7 25.3573 1.99323   7
   0  -8  -8 1.66710 1.02869   8
   0  -8  -8 2.53708 1.04462   7
   0 -10   0 134.254 3.86746   4
   0  10   0 133.290 3.73239   5
   0 -10   0 133.750 4.10193   8
   0 -10  -1 36.9867 2.08064   8
   0 -10   1 41.7223 1.99957   4
   0 -10   1 38.4959 1.83021   8
   0  10  -1 39.4848 1.92165   5
   0  10   1 38.1540 1.59655   5
   0  10   2 63.4041 1.83363   5
   0 -10   2 58.5327 2.15301   8
   0 -10   2 60.3400 2.55622   4
   0 -10  -2 64.9393 2.92761   8
   0 -10   3 1.23727 0.40302   8
   0 -10  -3 1.81776 0.84493   8
   0 -10  -3 2.06865 0.57867   6
   0 -10  -4 9.41028 1.09690   7
   0 -10  -4 9.65618 0.65118   3
   0 -10  -4 8.30926 0.69638   6
   0 -10  -4 9.51768 1.36326   8
   0 -10  -4 7.80451 0.63102   6
   0  10  -4 10.0466 0.57625   3
   0  10   5 17.3153 1.24362   4
   0 -10  -5 19.2048 1.84808   8
   0  10  -5 17.4371 1.00444   3
   0 -10  -5 17.6013 1.47232   2
   0 -10  -5 18.3077 1.07387   3
   0 -10  -5 15.6995 1.46729   7
   0 -10  -6 6.77792 1.12788   7
   0 -10  -6 7.12781 1.00221   2
   0  10  -6 7.46975 0.85001   3
   0  10   6 7.45100 0.92965   4
   0 -10  -6 7.29825 0.86197   3
   0  10   7 0.18241 0.59783   4
   0 -10  -7 0.37849 0.60841   3
   0 -10  -7 0.31368 0.82339   7
   0 -12   0-0.11359 0.67064   8
   0 -12   1 0.38709 0.61610   8
   0 -12  -1 0.12936 0.71795   8
   0 -12   2 7.88321 0.95118   8
   0 -12  -2 7.94077 1.27432   8
   0 -12  -3 19.3911 1.86334   8
   0 -12  -3 20.3752 1.39103   6
   0 -12   3 22.3075 1.14044   8
   0 -12  -4 11.2786 1.53512   8
  -1  -1  10 7.34045 1.24915   6
   1   1 -10 7.47035 1.26678   7
   1  -1 -10 6.39325 1.29090   7
  -1   1  10 6.69669 0.95952   6
  -1  -1   9 72.0143 2.13521   2
   1   1  -9 69.9213 3.15545   7
  -1   1   9 66.2228 2.56175   6
  -1  -1   9 68.7800 3.03376   6
   1  -1  -9 67.9516 3.26343   7
   1  -1  -9 68.2608 2.56366   5
  -1   1   8 47.6529 1.45260   2
   1  -1  -8 45.7902 2.23169   8
  -1   1   8 46.2612 1.99111   6
   1  -1  -8 48.6683 2.53592   7
   1   1  -8 46.4450 2.40254   7
   1  -1  -8 48.0429 1.99443   5
  -1  -1   8 50.3245 1.73269   2
  -1  -1   8 40.6554 2.25414   6
   1   1  -8 51.6265 2.22319   5
   1   1  -7 1.01963 0.58068   7
   1  -1  -7 0.44841 0.49124   8
  -1   1   7 0.40026 0.55382   6
  -1   1   7 0.46534 0.29377   2
   1  -1  -7 1.01903 0.59449   7
   1  -1  -7 0.57256 0.52191   5
   1   1  -7 0.23928 0.63427   5
   1  -1  -6 52.9615 2.14027   8
   1  -1  -6 49.9263 2.25688   7
   1   1  -6 51.9538 2.19016   7
   1   1  -6 55.1022 2.09572   5
  -1   1   6 53.5169 1.56153   2
   1  -1  -6 50.9151 1.81525   5
  -1   1   6 50.8920 1.87013   6
   1   1  -5 36.1668 1.62726   7
   1  -1  -5 34.4849 1.57815   8
   1   1  -5 35.9707 1.57172   5
   1  -1  -5 38.2503 1.40140   5
  -1   1   5 38.8037 1.22421   2
   1  -1  -5 36.6956 1.73285   7
   1   1  -4 4.67796 0.61192   5
   1  -1  -4 5.68288 0.65404   7
   1   1  -4 4.37513 0.55436   7
   1  -1  -4 5.11460 0.48258   5
   1  -1  -4 4.58743 0.56283   8
  -1   1   4 5.17424 0.42402   2
   1  -1  -3 73.7042 2.04991   8
  -1  -1   3 66.8593 1.74427   8
  -1   1   3 69.8269 1.70766   2
  -1  -1   3 62.8138 1.98094   5
  -1   1   3 71.4554 1.76179   5
   1  -1  -3 70.5930 1.73625   5
   1  -1  -3 74.1166 2.11553   7
   1   1  -3 68.4038 1.93338   7
   1  -1  -2 4.26162 0.32110   5
   1  -1  -2 5.20634 0.36588   2
   1  -1  -2 4.53216 0.43630   8
  -1   1   2 4.61352 0.31950   5
   1   1  -2 4.92961 0.46775   5
   1   1  -2 4.40371 0.37206   7
   1  -1  -2 4.93442 0.45530   7
   1   1   1 733.573 13.0815   6
  -1  -1  -2 5.61158 0.46361   6
   1   1   2 4.90798 0.41939   6
   1   1   3 584.888 10.9431   6
   1  -1   4 53.3390 2.03271   6
   1   1   4 48.1645 1.67336   6
  -1   1  -4 53.0845 1.56216   8
  -1  -1  -4 48.4313 1.57512   5
  -1  -1  -5 28.2899 1.44312   8
  -1  -1  -5 26.9992 1.22820   5
   1  -1   5 31.7325 1.67793   6
  -1   1  -5 31.5866 1.26865   8
  -1   1  -5 31.0250 1.51531   5
   1   1   5 26.3637 1.31476   6
   1  -1   6 83.9146 3.07568   6
  -1   1  -6 83.4062 3.00280   7
  -1   1  -6 83.3595 2.79803   5
  -1   1  -6 84.2128 2.51858   8
   1   1   6 80.1204 2.67769   6
  -1  -1  -6 86.8187 3.16249   7
  -1  -1  -6 84.7695 2.55449   5
  -1  -1  -6 84.2670 2.87192   8
  -1   1  -7 0.44086 0.63539   7
  -1  -1  -7 0.26963 0.53600   5
  -1   1  -7 0.50901 0.70419   5
  -1  -1  -7-0.12066 0.59503   7
   1  -1   7 0.21625 0.67447   6
  -1   1  -7 0.33359 0.42476   8
   1   1   7-0.23644 0.60210   6
  -1  -1  -7 0.27615 0.47609   8
   1  -1   8 48.5370 1.41957   2
   1  -1   8 54.3042 2.62493   6
  -1   1  -8 51.2349 2.05845   8
  -1  -1  -8 50.4264 2.66139   7
  -1   1  -8 52.6513 2.61622   7
  -1  -1  -8 49.3099 2.30044   8
  -1  -1  -8 49.0539 2.04731   5
   1   1   8 51.2346 2.19988   6
   1   1   9 14.3764 1.25555   6
  -1  -1  -9 12.0678 1.15104   5
  -1   1  -9 11.7071 1.43323   7
  -1  -1  -9 10.4595 1.43323   7
   1  -1   9 13.2941 1.51199   6
   1  -1   9 10.7065 0.48247   2
  -1  -1  -9 12.7965 1.24686   8
  -1   1 -10 10.9501 1.49034   7
  -1  -1 -10 11.0911 1.30237   8
   1  -1  10 13.3532 1.57532   6
   1   1  10 7.97387 1.15037   6
  -1  -1 -10 13.4420 1.65903   7
  -1  -3  10 89.0326 3.93291   6
   1   3 -10 76.9147 3.42804   7
   1  -3 -10 88.7474 3.71927   8
   1  -3 -10 88.3110 4.03317   7
  -1   3   9 20.0738 0.86875   6
  -1  -3   9 17.0016 1.79908   6
   1  -3  -9 22.8476 1.97106   7
   1   3  -9 19.1746 1.54166   7
   1  -3  -9 20.8680 1.74051   8
  -1   3   8 56.1469 1.55994   6
   1  -3  -8 52.7595 2.64448   8
   1   3  -8 57.7298 2.57313   7
   1  -3  -8 56.6531 2.86034   7
   1   3  -7 164.203 4.58015   7
   1  -3  -7 163.463 4.89980   8
   1  -3  -7 171.847 5.15666   7
  -1   3   7 162.729 3.39059   6
   1   3  -7 164.073 4.67976   5
   1  -3  -6 47.6248 2.24453   8
   1   3  -6 49.3307 2.16155   5
  -1   3   6 47.9591 1.18416   6
   1  -3  -6 43.9018 2.22302   7
   1   3  -6 53.5589 2.05902   7
   1  -3  -5 14.7162 0.79334   2
   1  -3  -5 16.4646 1.21242   8
   1   3  -5 14.5750 0.96064   7
   1  -3  -4 43.8994 1.83876   8
  -1  -3   4 39.6596 1.14378   8
   1  -3  -4 40.9213 1.37610   2
   1   3  -4 37.3578 1.41904   7
   1  -3  -3 2.70589 0.40134   2
   1   3  -3 2.18006 0.31568   7
  -1   3   3 3.23412 0.20913   5
   1  -3  -3 3.05274 0.51028   8
   1   3  -3 1.99256 0.52018   5
   1   3  -2 43.8950 1.55740   5
   1  -3  -2 41.0563 1.53651   8
   1  -3  -2 42.6278 0.99143   6
   1   3  -1 402.092 7.22823   3
   1  -3  -1 397.784 7.24248   3
  -1   3   1 392.999 7.48179   7
   1   3  -1 397.904 7.67890   5
   1  -3  -1 394.458 7.50398   7
  -1   3   0 430.055 7.74714   7
   1  -3   0 428.413 8.21568   4
   1   3   0 434.129 7.97010   5
  -1  -3   0 430.885 8.00353   5
  -1  -3   0 429.204 7.86758   4
   1  -3   0 428.212 7.66909   1
   1  -3   0 417.983 8.02703   8
   1  -3   1 292.391 5.41894   8
   1   3   1 293.455 5.49714   4
  -1  -3  -1 295.783 5.39720   5
  -1  -3  -2 203.609 4.02078   6
   1   3   3 87.7526 1.97703   6
  -1  -3  -3 90.2493 2.01355   6
  -1  -3  -3 87.1708 1.74864   5
  -1  -3  -4 279.510 5.35947   2
   1   3   4 283.000 5.44272   6
  -1  -3  -4 279.991 5.32663   5
  -1   3  -5 25.3669 1.54539   5
  -1  -3  -5 30.0207 1.03478   5
  -1   3  -5 28.8921 1.42791   7
   1   3   5 30.1669 1.07847   6
  -1  -3  -6 19.9067 1.51922   7
  -1  -3  -6 16.0897 1.33374   8
   1  -3   6 19.8695 1.64363   6
  -1   3  -6 16.7715 1.19765   7
   1   3   6 18.1793 0.89853   6
  -1  -3  -6 15.4893 0.83237   5
  -1   3  -6 17.9089 1.36701   5
  -1  -3  -7 20.0659 1.65812   7
  -1  -3  -7 19.4793 0.99496   5
   1   3   7 17.8954 0.96865   6
   1  -3   7 16.3271 1.61208   6
  -1  -3  -7 21.0193 1.59312   8
  -1   3  -7 15.5171 1.28232   7
  -1   3  -8 29.3021 1.80798   7
   1  -3   8 26.2335 2.04442   6
  -1  -3  -8 24.3866 1.80194   8
  -1  -3  -8 24.0958 1.94113   7
   1   3   8 22.8483 1.15674   6
  -1  -3  -8 24.4035 1.20834   5
  -1   3  -9 66.2691 3.00244   7
   1  -3   9 69.7278 3.46319   6
   1   3   9 69.5080 2.15381   6
  -1  -3  -9 70.0031 2.27579   5
  -1  -3  -9 68.1748 3.13997   8
  -1  -3  -9 70.0720 3.42714   7
  -1  -3 -10-0.14615 0.86284   8
   1  -3  10 0.86574 1.17695   6
  -1   3 -10 0.29174 0.82017   7
  -1  -3 -10 0.18607 0.90215   7
   1  -5 -10 6.16795 1.30344   8
  -1  -5  10 4.90233 1.55228   6
   1  -5  -9 2.09112 0.91666   8
   1  -5  -8 32.9576 2.24531   8
   1  -5  -7 0.94718 0.77066   8
   1  -5  -6 2.46298 0.47967   2
   1  -5  -6 2.64670 0.78336   7
   1  -5  -6 2.31847 0.74635   8
   1   5  -5 117.339 3.72193   5
   1  -5  -5 116.326 3.78862   7
   1  -5  -5 118.752 3.93827   8
   1  -5  -5 121.635 3.22200   2
   1  -5  -4 107.985 3.05698   2
   1  -5  -4 108.137 3.35995   7
   1  -5  -4 111.887 3.62623   8
   1   5  -4 115.637 3.45572   5
   1  -5  -3 142.415 2.85230   6
   1   5  -3 140.888 3.84261   5
  -1   5   3 142.375 3.66130   4
   1  -5  -3 142.085 3.75097   7
   1   5  -2 0.73333 0.23750   3
  -1   5   2 1.32172 0.25420   5
   1  -5  -2 0.79663 0.23903   3
   1  -5  -2 0.90234 0.36701   7
   1   5  -2 0.60022 0.47753   5
  -1   5   2 0.95374 0.37292   4
  -1  -5   1 8.14634 0.34517   1
   1   5  -1 9.44942 0.77041   5
   1  -5  -1 9.47433 0.73143   4
  -1   5   1 9.46065 0.74346   4
  -1  -5   0 147.234 3.39286   4
   1  -5   0 160.483 3.75830   4
   1   5   0 150.333 3.45449   5
   1   5   1 177.416 3.69246   5
   1  -5   1 182.298 3.84702   8
   1   5   2 31.5801 1.15170   4
   1  -5   2 32.0219 0.90536   8
  -1  -5  -2 32.7444 1.17591   6
  -1  -5  -3 29.5878 0.98285   6
  -1   5  -3 25.5088 0.87062   7
  -1   5  -3 27.6998 1.51982   5
  -1   5  -4 32.8182 1.73727   5
  -1  -5  -4 29.4609 1.63905   7
  -1  -5  -4 31.9255 1.30006   2
  -1  -5  -4 30.2512 0.89635   6
  -1   5  -4 32.4855 1.18371   7
  -1   5  -5 5.48493 0.95113   5
  -1   5  -5 3.38713 0.52410   7
  -1  -5  -5 3.65756 0.48477   2
  -1  -5  -5 2.93310 0.74527   7
  -1   5  -6 41.5212 1.78152   7
  -1  -5  -6 43.5883 2.34501   7
  -1  -5  -6 45.1883 1.35932   2
  -1  -5  -6 46.8910 2.46000   8
   1  -5   7 29.4255 2.32227   6
  -1   5  -7 31.9785 1.66565   7
  -1  -5  -7 32.0392 2.15606   8
  -1  -5  -8 46.0083 2.65237   8
  -1   5  -8 44.4873 2.14875   7
   1  -5   8 44.0251 2.88852   6
   1  -5   9 9.23877 1.73136   6
  -1   5  -9 11.0222 1.22064   7
  -1  -5  -9 6.70806 1.31865   8
   1  -7  -9 0.92278 0.99713   8
   1  -7  -9 0.72384 0.90730   7
   1  -7  -9 0.56680 0.75498   3
   1   7  -9 2.34904 0.95576   3
   1   7  -8 42.6592 2.25700   3
   1  -7  -8 44.2317 2.72470   8
   1  -7  -8 40.5143 2.58256   7
   1   7  -7 6.30058 0.96048   3
   1  -7  -7 3.68670 0.63403   2
   1  -7  -7 4.87073 1.04267   7
   1  -7  -7 3.79124 1.02844   8
   1  -7  -6 37.3586 2.32526   8
   1  -7  -6 42.8542 1.82763   2
   1   7  -6 33.7442 1.77833   3
   1  -7  -6 38.0061 2.20591   7
   1  -7  -5 21.5726 1.27377   3
   1  -7  -5 19.3936 1.28784   2
   1  -7  -5 19.6937 1.64151   8
  -1   7   5 19.6638 1.32951   4
   1  -7  -5 22.1479 1.56044   7
   1   7  -5 22.3906 1.26000   3
   1   7  -4 261.005 5.67405   3
   1  -7  -4 259.217 6.24699   2
   1   7  -4 256.507 6.42252   5
   1  -7  -4 258.597 5.68914   3
   1  -7  -4 257.267 6.35214   7
   1   7  -3 67.0082 2.53737   5
   1  -7  -3 62.6734 1.86712   3
   1  -7  -3 70.2506 2.40729   7
   1  -7  -3 68.5800 1.93160   6
   1  -7  -3 65.4958 2.72066   8
   1   7  -3 61.4549 1.78974   3
  -1   7   3 63.8456 1.34990   5
  -1   7   2 434.341 7.91944   1
   1   7  -2 435.267 9.19029   5
  -1   7   2 432.488 8.27836   5
   1  -7  -2 442.609 9.53235   8
   1  -7  -1 3.27909 0.62017   4
   1  -7  -1 2.25248 0.53501   8
  -1  -7   1 3.47614 0.61261   4
   1   7  -1 2.61400 0.60145   5
  -1   7   1 3.26567 0.55018   5
  -1  -7   0 7.02592 0.70723   4
   1  -7   0 8.52202 0.84099   4
  -1   7   0 8.05504 0.78566   5
   1   7   0 8.75400 0.75474   5
   1  -7   0 10.2740 0.86099   8
  -1  -7   0 8.66794 0.50817   7
   1   7   1 83.8446 2.21989   5
   1  -7   1 81.9940 2.75174   4
  -1   7  -1 85.6317 2.70719   5
   1  -7   1 81.9622 2.39740   8
  -1  -7  -1 79.1213 2.27838   7
  -1  -7  -2 11.5618 0.88393   7
   1  -7   2 11.8688 0.69569   8
  -1   7  -2 15.0286 1.18510   5
  -1  -7  -3 103.372 2.62542   6
  -1   7  -3 100.444 3.36865   5
  -1  -7  -3 103.398 3.21320   7
   1   7   3 106.280 2.82357   4
  -1  -7  -4 92.2239 2.08684   6
  -1  -7  -4 85.0037 3.09775   7
   1   7   4 85.5378 2.59223   4
  -1  -7  -5 0.61062 0.40988   2
  -1  -7  -5 0.45339 0.62083   7
  -1  -7  -6 7.60634 1.10909   7
  -1  -7  -6 7.46404 0.73331   2
  -1  -7  -6 7.86862 1.20265   8
  -1  -7  -7 25.7831 2.05641   8
  -1  -7  -7 26.2665 1.12635   2
  -1  -7  -7 26.7020 2.01375   7
  -1  -7  -8 87.0658 3.99927   8
  -1  -7  -8 88.6763 3.94536   7
   1  -7   8 86.6123 4.36543   6
   1  -9  -8 0.19368 0.95512   8
   1   9  -8-0.22176 0.65463   3
   1  -9  -8 0.16946 0.87648   7
  -1   9   8-0.11572 0.75852   4
   1  -9  -8 0.46552 0.69503   3
   1  -9  -7 38.8822 1.99429   3
   1  -9  -7 36.1462 1.87751   2
   1  -9  -7 35.4393 2.36627   7
  -1   9   7 39.4929 2.07585   4
   1  -9  -7 36.1226 2.56740   8
   1   9  -7 40.3416 1.99211   3
   1  -9  -6 0.60285 0.64635   2
   1   9  -6 1.94702 0.62357   3
   1  -9  -6 1.21967 0.56270   3
   1  -9  -6 1.46640 0.74983   7
  -1   9   6 0.78122 0.63434   4
   1  -9  -5 129.098 4.80784   8
   1  -9  -5 135.740 4.39327   7
  -1   9   5 140.698 4.08093   4
   1  -9  -5 137.894 3.61129   3
   1  -9  -5 142.015 4.30771   2
   1   9  -5 131.783 3.52664   3
  -1   9   4 6.46605 0.83898   4
   1  -9  -4 5.90214 0.53457   6
   1   9  -4 7.03683 0.58108   3
  -1  -9   4 6.45717 0.51153   8
   1  -9  -4 5.77858 0.84752   7
   1  -9  -4 5.96028 0.49243   6
   1  -9  -4 5.25873 1.02549   8
   1  -9  -4 6.11688 0.61897   3
   1  -9  -3 33.9829 2.09091   8
  -1   9   3 35.5001 0.91599   1
   1  -9  -3 37.9416 1.60561   6
  -1  -9   3 36.9555 1.07960   1
  -1  -9   2 5.51055 0.86759   4
   1  -9  -2 7.88244 1.05427   8
  -1   9   2 6.58895 0.59600   5
   1   9  -2 6.13309 0.88547   5
   1  -9  -1 9.94304 1.06030   8
   1   9  -1 10.2876 0.99297   5
  -1  -9   1 9.92929 0.96882   4
  -1   9   1 10.1618 0.87033   5
   1  -9   0 9.09887 0.94140   8
  -1   9   0 9.82275 0.93689   5
   1   9   0 10.3511 0.88173   5
   1  -9   0 10.3098 1.08077   4
  -1  -9   0 8.75756 0.85468   4
   1   9   1 19.9357 1.05664   5
   1  -9   1 18.5256 1.16789   8
  -1   9  -1 20.5867 1.37946   5
  -1  -9  -1 19.2894 0.99870   7
   1  -9   1 18.5359 1.37176   4
   1  -9   2 17.9834 1.43437   4
   1  -9   2 20.7651 1.05315   8
  -1   9  -2 19.2217 1.44430   5
  -1  -9  -2 16.9907 1.09880   7
  -1   9  -3 4.79092 0.40730   3
  -1  -9  -3 4.00399 0.64943   6
  -1  -9  -3 3.86670 0.44594   3
  -1  -9  -3 4.56478 0.74947   7
  -1  -9  -4 5.33454 0.91517   7
  -1  -9  -4 5.90639 0.56120   6
  -1   9  -4 5.23701 0.59904   3
  -1  -9  -4 6.53391 0.64955   3
  -1  -9  -5 7.21657 0.99454   2
  -1  -9  -5 7.00163 1.08045   7
  -1   9  -5 4.57448 0.65856   3
  -1  -9  -6-0.17467 0.87557   8
  -1  -9  -6 0.59125 0.59394   2
   1   9   6-0.07501 0.47273   4
  -1  -9  -6 0.13903 0.74053   7
  -1  -9  -7 34.3168 2.55394   8
   1   9   7 33.5331 1.73668   4
   1  -9   7 40.0684 3.11641   6
  -1  -9  -7 35.4537 2.36609   7
   1 -11  -6 7.34024 1.11614   2
   1 -11  -6 7.32444 1.44040   8
   1 -11  -6 7.44954 0.79129   3
  -1  11   6 7.25541 1.03211   4
   1 -11  -5 12.2655 1.40794   2
   1 -11  -5 9.89101 1.50280   8
   1 -11  -4 15.2883 1.66411   8
   1 -11  -4 16.7157 0.94698   6
  -1 -11   4 15.5666 0.80712   8
   1 -11  -3 2.89936 0.96944   8
  -1 -11   3 3.18739 0.63638   8
  -1 -11   2 4.08445 0.72190   8
   1 -11  -2 4.55853 0.92505   6
   1 -11  -2 6.00952 1.11910   8
  -1 -11   2 6.11104 0.99557   4
   1 -11  -1 58.1006 2.67029   8
  -1 -11   1 57.3563 2.39098   4
   1  11  -1 61.9935 2.46309   5
   1 -11   0 100.547 3.43196   8
   1 -11   0 93.7081 3.33355   4
  -1  11   0 101.009 3.20579   5
   1  11   0 99.1150 3.09938   5
   1 -11   1 9.01663 1.01490   8
   1 -11   2 94.6563 2.81193   8
  -1 -11  -3 134.051 3.67797   6
  -1 -11  -3 140.847 4.00305   7
  -1 -11  -3 142.737 5.00963   8
  -1 -11  -4 9.44177 0.52565   3
  -1 -11  -4 10.7325 1.16433   7
  -1 -11  -4 9.69895 0.81214   6
  -1 -11  -4 8.48903 1.45958   8
  -1 -11  -5 23.2890 1.15284   3
  -1 -11  -5 24.8503 1.76502   2
  -1 -11  -5 24.3625 2.16522   8
  -1 -11  -5 25.1096 1.81438   7
   1 -13  -2 53.7837 2.61973   6
   1 -13  -2 57.1572 2.95363   8
  -1 -13   2 53.1894 2.30533   8
   1 -13  -1-0.13085 0.77252   8
  -1 -13   1-0.21926 0.73862   8
   1 -13  -1 0.41868 0.90608   6
   1 -13   0 42.5214 2.23231   8
  -1 -13   0 40.3265 2.29725   8
   1 -13   0 34.8684 2.45878   6
   1 -13   1 9.60721 1.06278   8
  -1 -13  -1 10.4396 1.40910   8
  -1 -13  -2 56.8881 3.04178   8
   2   0 -11-0.17532 0.86457   7
   2   0 -10 114.477 4.47150   7
  -2   0  10 114.548 2.93265   2
  -2   0  10 119.372 3.91934   6
   2   0  -9-0.56712 0.75518   7
   2   0  -9 0.27189 0.64249   5
  -2   0   9 0.20062 0.68185   6
  -2   0   8 318.174 6.65915   2
   2   0  -8 314.033 7.24725   5
   2   0  -8 315.505 7.97843   7
   2   0  -7 0.74320 0.57354   7
  -2   0   7 0.05175 0.33921   2
   2   0  -7-0.43318 0.59574   5
   2   0  -6 210.520 4.96413   5
  -2   0   6 208.575 4.69307   2
   2   0  -6 212.787 5.44020   7
  -2   0   5 0.26606 0.34344   2
   2   0  -5 0.10631 0.39173   5
   2   0  -5 0.22015 0.39087   7
  -2   0   5-0.11832 0.37284   5
  -2   0   4 81.9483 2.30702   8
  -2   0   4 82.4585 2.32724   5
   2   0  -4 82.6045 2.28253   5
   2   0  -4 80.8197 2.46347   7
   2   0  -3 0.30886 0.31780   7
  -2   0   3-0.10947 0.29016   5
  -2   0   2 0.16504 0.23756   5
   2   0  -2 0.21516 0.25516   3
  -2   0   1-0.08287 0.24104   6
  -2   0   0 17.6827 0.60406   2
   2   0   1-0.06395 0.27761   6
  -2   0  -1 0.01274 0.16053   2
   2   0   2 1699.74 29.6482   2
   2   0   2 1697.77 30.4183   6
   2   0   3-0.01029 0.11971   2
   2   0   3 0.21794 0.42483   6
   2   0   4 599.599 11.8883   6
   2   0   5 0.31391 0.54732   6
   2   0   6 556.211 11.5420   6
  -2   0  -6 539.326 11.0942   5
  -2   0  -6 548.389 11.1118   8
  -2   0  -7 0.36640 0.63169   7
  -2   0  -7 0.32605 0.49232   8
  -2   0  -7-0.08022 0.58678   5
   2   0   7 0.10170 0.70329   6
  -2   0  -8 128.436 4.54299   7
   2   0   8 126.666 4.17457   6
  -2   0  -8 136.821 3.99589   5
  -2   0  -8 130.579 3.96647   8
  -2   0  -9-0.31047 0.77818   7
  -2   0  -9-0.29375 0.59794   8
   2   0   9-0.23741 0.77070   6
  -2   0 -10 48.1480 2.91755   7
   2   0  10 51.3328 2.60022   6
   2  -2 -11 2.26527 1.08858   7
  -2  -2  11 0.75609 1.09797   6
  -2  -2  10 7.70119 1.39456   6
   2   2 -10 5.90788 1.15049   7
   2  -2 -10 4.96708 1.15867   7
   2   2  -9 26.9468 1.88552   7
   2  -2  -9 30.6430 2.19364   7
  -2   2   9 28.7357 1.36943   6
  -2   2   8-0.10578 0.48329   6
   2  -2  -8 0.26867 0.61674   7
   2   2  -8 0.33516 0.60353   7
   2  -2  -8 0.19073 0.50558   5
   2  -2  -8 0.45738 0.60032   8
  -2   2   8 0.76539 0.37376   2
  -2   2   7 373.994 7.56309   6
   2  -2  -7 373.999 7.76347   5
  -2   2   7 371.421 7.53823   2
   2   2  -7 382.220 8.42539   5
   2  -2  -7 377.546 8.69129   8
   2   2  -7 386.993 8.62270   7
   2  -2  -7 379.259 8.96603   7
   2  -2  -6 74.7223 2.72509   8
   2   2  -6 72.5426 2.58948   5
   2  -2  -6 74.0772 2.84044   7
  -2   2   6 73.4782 2.10564   2
  -2   2   6 71.9894 1.99137   6
   2  -2  -6 73.5172 2.15098   5
   2   2  -6 68.8934 2.53374   7
   2   2  -5 5.68950 0.64963   7
  -2  -2   5 4.52261 0.50369   8
  -2   2   5 2.79915 0.44684   5
   2  -2  -5 3.37216 0.62852   8
   2   2  -5 6.56174 0.74654   5
  -2   2   5 3.48618 0.48609   2
   2  -2  -5 3.06316 0.62731   7
  -2   2   4 60.8730 1.41614   6
   2  -2  -4 61.2838 1.82468   2
   2   2  -4 62.4351 1.95252   7
  -2   2   4 59.7169 1.79188   2
   2  -2  -4 62.8335 2.19710   7
  -2  -2   4 61.8405 1.75056   8
  -2   2   4 61.2803 1.68464   5
   2  -2  -4 64.9899 2.18537   8
   2  -2  -3 290.329 6.46811   7
  -2   2   3 306.786 5.90077   5
   2  -2  -3 302.071 6.48486   8
   2  -2  -3 310.041 6.21713   2
  -2   2   3 310.385 5.61489   6
   2   2  -3 316.100 6.36568   3
   2   2  -3 312.881 6.44265   5
  -2   2   3 312.985 6.18788   2
  -2  -2   3 311.491 6.10249   7
   2  -2  -2 0.87151 0.33027   8
   2   2  -2 1.13697 0.31085   3
   2  -2  -2 1.00162 0.32715   2
   2  -2  -2 0.77752 0.20507   6
   2   2  -2 0.46011 0.38773   5
  -2   2   2 0.21698 0.34943   7
  -2   2   2 0.84753 0.21126   6
  -2   2   1 0.96188 0.24142   3
   2   2  -1 0.35029 0.30899   5
  -2   2   1 0.65000 0.31611   8
  -2   2   1 0.84000 0.33077   6
  -2  -2   1 0.58955 0.28583   1
   2  -2  -1 0.79456 0.28702   2
  -2   2   0 25.5698 0.82858   8
   2  -2   0 26.6619 1.03237   4
  -2  -2  -1 273.656 5.46093   6
   2   2   1 279.011 5.46116   6
   2   2   2 93.1655 2.30757   6
  -2  -2  -2 96.6096 2.31156   6
  -2  -2  -3 8.97618 0.66048   6
   2  -2   3 11.5623 0.98125   6
   2   2   3 10.0367 0.65256   6
  -2   2  -4 88.7522 2.11470   8
   2  -2   4 85.9728 3.02912   6
   2   2   4 92.7185 2.47593   6
  -2   2  -5 200.059 4.26931   8
   2  -2   5 199.067 5.46208   6
  -2  -2  -5 205.945 4.46484   5
   2   2   5 192.298 4.59068   6
   2   2   6 0.70515 0.52904   6
  -2   2  -6 0.27101 0.32544   8
   2  -2   6 0.57799 0.69822   6
  -2  -2  -6 0.69124 0.50897   5
  -2   2  -6 0.69867 0.65320   5
  -2  -2  -7 30.1969 1.80417   8
   2   2   7 27.7493 1.45621   6
  -2  -2  -7 25.2699 1.32846   5
  -2   2  -7 25.9617 1.24463   8
  -2  -2  -7 29.1254 1.97005   7
   2  -2   7 26.8826 1.91020   6
  -2   2  -7 25.4926 1.69449   7
   2   2   8 0.39451 0.56846   6
  -2   2  -8 0.12653 0.65455   7
   2  -2   8 1.42229 0.95836   6
  -2  -2  -8 1.23568 0.61512   5
  -2  -2  -8 1.17135 0.75326   8
  -2  -2  -8 0.89725 0.76175   7
  -2   2  -9 16.8844 1.62201   7
   2  -2   9 17.0368 1.81481   6
  -2  -2  -9 17.5175 1.78850   7
  -2  -2  -9 16.7846 1.50566   8
   2   2   9 18.9054 1.31628   6
   2  -2   9 16.8295 0.71967   2
  -2  -2  -9 15.1363 1.18153   5
  -2  -2 -10 5.70898 1.31824   7
  -2  -2 -10 4.26798 1.02880   8
  -2   2 -10 4.44410 1.10027   7
   2  -2  10 3.40645 1.23295   6
   2  -4 -10 1.09115 0.85082   7
   2  -4 -10-0.16081 0.89254   8
   2  -4  -9 37.2703 2.34863   8
   2  -4  -9 35.7414 2.46708   7
   2  -4  -8 0.81123 0.74049   8
   2  -4  -8 0.14505 0.73878   7
   2  -4  -7 123.169 4.24482   8
  -2  -4   6 51.1641 1.53739   8
   2  -4  -6 46.9690 1.77007   2
   2  -4  -6 50.4835 2.39494   8
   2  -4  -5 153.115 3.80952   2
  -2  -4   5 151.271 3.33407   8
   2  -4  -5 150.846 4.44683   8
   2  -4  -4 167.024 4.05358   2
   2   4  -4 163.987 4.06670   3
   2   4  -4 164.263 4.32810   5
  -2   4   4 167.203 3.24132   5
   2  -4  -4 158.701 4.32669   7
   2  -4  -4 169.896 4.50270   8
   2  -4  -3 94.1961 2.56645   3
  -2  -4   3 100.769 2.23367   7
   2  -4  -3 96.6789 2.76562   2
   2   4  -3 99.6245 2.59124   3
   2   4  -3 99.2314 2.89474   5
   2  -4  -3 98.1644 2.84867   7
   2  -4  -3 93.4715 2.97262   8
  -2   4   2 369.453 7.42993   7
   2   4  -2 363.600 7.11111   3
   2  -4  -2 373.886 7.09584   6
   2  -4  -2 376.687 7.14839   3
  -2   4   2 374.824 7.65647   4
   2   4  -2 366.098 7.59897   5
  -2   4   1 116.960 2.47261   3
  -2   4   1 115.370 3.04834   4
   2  -4  -1 123.338 3.01746   8
  -2  -4   1 121.127 2.98669   5
  -2   4   1 117.739 2.49297   1
   2  -4  -1 115.413 2.91764   6
  -2   4   1 120.224 2.72939   7
   2   4  -1 117.745 2.91753   5
   2  -4  -1 115.263 3.01045   4
  -2  -4   1 117.910 2.46404   3
  -2  -4   1 114.387 2.47257   1
   2   4   0 77.4000 1.99589   5
   2  -4   0 76.8638 2.30544   4
   2  -4   0 76.4076 1.78854   1
  -2  -4   0 76.9698 2.01710   5
   2   4   0 79.0386 1.74286   1
   2  -4   0 75.1301 2.02709   8
  -2  -4   0 77.3404 1.75556   4
  -2  -4  -1 125.888 2.99567   6
  -2  -4  -1 123.505 2.66758   5
  -2  -4  -2 0.82246 0.18010   5
  -2  -4  -2 0.80444 0.35179   6
  -2  -4  -3 169.210 3.68571   6
  -2  -4  -4 0.18204 0.17832   5
  -2  -4  -4 0.42656 0.25986   2
   2   4   4-0.03327 0.28420   6
  -2  -4  -4-0.06862 0.34674   6
  -2  -4  -5 45.5654 1.14101   2
   2  -4   5 45.0678 2.47518   6
   2   4   5 48.1062 1.47534   6
  -2  -4  -5 47.1629 1.24087   5
   2  -4   6 0.14430 0.82170   6
   2   4   6 0.37992 0.32988   6
  -2  -4  -6 0.25426 0.28440   5
  -2   4  -6-0.16307 0.45846   7
  -2  -4  -7 24.3610 1.81260   8
  -2  -4  -7 24.8572 1.00631   5
   2  -4   7 28.3952 2.19838   6
   2   4   7 26.2030 1.09956   6
  -2   4  -7 24.5443 1.56488   7
   2  -4   8 11.3236 1.65572   6
  -2   4  -8 11.2368 1.16597   7
  -2  -4  -8 11.0487 1.45009   7
   2   4   8 11.4657 0.75407   6
  -2  -4  -8 13.2488 1.49985   8
  -2  -4  -8 14.0252 0.80834   5
  -2  -4  -9 26.7482 2.19930   7
  -2  -4  -9 23.5126 1.94078   8
   2  -4   9 32.1013 2.54007   6
  -2   4  -9 31.0580 2.01041   7
   2  -6 -10 0.36861 0.93916   8
   2   6 -10 2.51386 1.02052   3
   2  -6 -10 2.87752 1.12454   3
   2  -6  -9 2.25253 0.99972   7
   2  -6  -9 2.70111 0.91495   3
   2   6  -9 2.78599 0.93939   3
   2  -6  -9 1.53518 0.95992   8
   2  -6  -8 0.24881 0.65310   3
   2   6  -8-0.12168 0.69288   3
   2  -6  -8 0.15488 0.78884   7
   2  -6  -8-0.15923 0.77202   8
   2  -6  -7 3.77226 0.97030   8
   2  -6  -7 3.96408 0.79731   3
   2   6  -7 3.03137 0.75489   3
   2  -6  -7 3.33049 0.63716   2
   2  -6  -7 1.92420 0.78455   7
   2  -6  -6 48.2201 2.41836   7
   2   6  -6 43.6469 2.01027   3
   2  -6  -6 45.5786 2.46624   8
   2  -6  -6 42.3845 2.01392   3
   2  -6  -6 45.4852 1.90780   2
   2  -6  -5-0.07691 0.45932   2
   2  -6  -5-0.10280 0.57057   7
   2  -6  -5 0.11755 0.56005   8
   2   6  -5-0.28962 0.65622   5
   2   6  -5-0.28982 0.46587   3
   2  -6  -5-0.07409 0.45732   3
   2  -6  -4 8.51648 0.89290   2
   2   6  -4 9.06101 0.76542   3
   2  -6  -4 7.60100 0.70291   3
   2   6  -4 7.28066 0.94437   5
   2  -6  -4 9.82558 0.97384   7
   2   6  -3 115.866 3.39202   5
   2  -6  -3 114.094 2.81145   3
   2  -6  -3 109.609 2.61059   6
   2   6  -3 107.893 2.77028   3
  -2   6   2 104.935 2.37084   1
   2  -6  -2 107.608 3.25438   8
  -2  -6   2 105.549 2.38520   1
   2   6  -2 105.049 3.06929   5
   2  -6  -2 96.1019 2.78195   6
   2  -6  -1 525.175 10.6057   4
   2   6  -1 529.767 10.4233   5
   2  -6  -1 526.885 10.6515   8
   2  -6   0 85.8339 2.72155   4
  -2  -6   0 86.7438 1.78258   3
  -2   6   0 87.5725 2.00066   7
   2   6   0 84.1230 2.36471   5
  -2  -6   0 86.5956 2.21341   4
   2  -6   0 88.4293 2.51590   8
  -2   6   0 84.8312 1.73484   3
  -2   6  -1 111.107 2.22962   7
   2  -6   1 114.030 2.75290   8
   2  -6   1 114.159 3.34758   4
  -2  -6  -2 75.3103 2.25148   6
  -2  -6  -3 29.5626 1.20439   6
   2   6   3 30.4061 1.15006   4
  -2   6  -4 3.92103 0.45308   7
  -2  -6  -4 3.55219 0.45422   6
  -2   6  -4 4.76231 0.95285   5
  -2  -6  -5 12.0278 1.19592   7
  -2  -6  -5 12.0669 0.78362   2
  -2   6  -5 11.6892 0.80647   7
  -2   6  -6 3.47109 0.58482   7
  -2  -6  -6 4.64311 1.03617   7
  -2  -6  -6 3.20281 0.42169   2
   2  -6   6 5.35808 1.33097   6
  -2  -6  -7 5.14081 1.15030   7
  -2   6  -7 5.13317 0.74732   7
  -2  -6  -7 5.30961 1.13684   8
   2  -6   7 3.93396 1.30929   6
  -2  -6  -8-0.33730 0.84542   7
  -2  -6  -8 1.17237 0.86622   8
  -2   6  -8-0.09295 0.58579   7
   2  -6   8 0.20000 1.18077   6
  -2  -6  -9 11.2092 1.57154   8
  -2   6  -9 9.64175 1.14302   7
  -2  -6  -9 12.9252 1.74556   7
   2  -6   9 8.07393 1.84353   6
   2  -8  -8 30.8291 2.40180   8
   2  -8  -8 32.6655 2.30858   7
   2   8  -8 30.0429 1.88109   3
   2  -8  -8 30.7185 1.95061   3
   2  -8  -8 29.3175 1.61832   2
   2  -8  -7 76.7272 2.78999   2
   2   8  -7 75.5773 2.87430   3
   2  -8  -7 75.1766 2.92897   3
   2  -8  -7 71.3658 3.53019   8
  -2   8   7 71.3893 3.01062   4
   2  -8  -7 84.0957 3.52018   7
   2  -8  -6 87.2725 3.08202   2
   2  -8  -6 84.4271 2.92750   3
   2   8  -6 83.7334 2.87057   3
  -2   8   6 86.9933 3.21087   4
   2  -8  -6 86.2538 3.44940   7
   2  -8  -5 15.0186 1.34015   7
   2  -8  -5 16.4070 1.30492   2
   2  -8  -5 14.4147 1.03843   3
  -2   8   5 17.1503 1.34392   4
   2   8  -5 19.8499 1.15911   3
   2  -8  -4 0.74455 0.30439   6
   2   8  -4 0.09677 0.34311   3
   2  -8  -4 0.63273 0.58534   2
   2  -8  -4-0.12507 0.62703   8
   2  -8  -4 0.51645 0.38911   3
   2  -8  -4 0.45033 0.26983   6
  -2   8   4 1.00449 0.52004   4
   2  -8  -3 0.44615 0.55024   8
  -2  -8   3 0.73512 0.32854   1
  -2   8   3 0.85581 0.30559   1
   2  -8  -3 0.74432 0.48604   6
  -2   8   3 1.20568 0.32366   5
   2   8  -3 0.99830 0.62781   5
  -2   8   3 1.12993 0.55356   4
   2  -8  -2 9.13733 1.02541   8
  -2   8   2 9.90116 0.73646   5
   2   8  -2 8.77746 0.93150   5
   2  -8  -1 188.574 5.00307   8
  -2   8   1 189.517 4.50644   5
   2  -8  -1 184.499 4.88894   4
   2   8  -1 189.330 4.71620   5
  -2  -8   1 195.165 4.58219   4
  -2   8   0 1.50657 0.63243   5
  -2  -8   0 1.34585 0.33298   7
   2  -8   0 2.11199 0.73011   4
   2   8   0 2.30714 0.55521   5
   2  -8   0 1.77254 0.55724   8
  -2  -8   0 1.65777 0.50039   4
  -2  -8  -1 9.22847 0.74047   7
   2  -8   1 9.69209 0.79563   8
   2  -8   1 7.40503 0.96410   4
  -2   8  -1 8.80618 1.00680   5
   2  -8   2 7.56200 1.05327   4
  -2  -8  -2 5.52727 0.73346   6
  -2  -8  -2 7.10670 0.78630   7
  -2   8  -2 5.93681 0.93001   5
  -2  -8  -3 4.97776 0.64212   6
  -2  -8  -3 5.70251 0.81828   7
   2   8   4 137.659 3.37977   4
  -2  -8  -4 135.945 4.24952   7
  -2  -8  -4 138.863 3.21335   6
  -2  -8  -5 66.1786 2.90038   7
  -2  -8  -5 60.3694 2.26719   2
  -2  -8  -6 41.5366 1.68312   2
   2  -8   6 38.1750 2.88313   6
  -2  -8  -6 42.5489 2.46382   7
   2   8   7 4.29578 0.75143   4
   2  -8   7 3.67984 1.43404   6
  -2  -8  -7 5.60414 1.27336   8
  -2  -8  -7 3.65214 1.08188   7
   2  -8   8 1.14272 1.33352   6
  -2  -8  -8 0.35633 0.93533   7
  -2  -8  -8-0.38346 0.96112   8
   2 -10  -7 0.11296 0.74733   2
   2 -10  -7 0.18027 0.58520   3
  -2  10   7 0.34600 0.71189   4
   2 -10  -6 4.93591 0.95405   2
   2 -10  -6 3.30708 1.07695   8
   2  10  -6 4.37128 0.67022   3
   2 -10  -6 4.28196 0.72265   3
  -2  10   6 4.49118 0.91765   4
   2 -10  -5 23.8251 1.96774   8
  -2  10   5 22.0567 1.07069   1
   2 -10  -5 24.0154 1.75302   2
  -2  10   5 23.8329 1.57660   4
   2 -10  -5 21.9656 1.14135   3
  -2 -10   5 20.4642 0.78240   8
  -2  10   4 7.01063 0.48525   1
   2 -10  -4 5.98887 1.05933   8
   2 -10  -4 7.31026 0.67188   6
   2 -10  -4 6.13217 1.07392   2
   2 -10  -4 7.96779 0.62409   6
  -2  10   3 25.5608 0.98912   5
   2 -10  -3 26.4970 1.89181   8
   2  10  -2 10.1847 1.13837   5
   2 -10  -2 8.82262 1.03868   6
   2 -10  -2 8.24335 1.06532   8
  -2  10   2 7.38918 0.74602   5
  -2 -10   2 9.64928 1.02668   4
  -2  10   1 40.6350 1.77898   5
   2  10  -1 44.5926 1.98754   5
  -2 -10   1 46.8585 1.94630   4
   2 -10  -1 43.2740 2.28139   6
   2 -10  -1 46.5009 2.21399   8
   2 -10   0 96.8521 3.18031   8
  -2  10   0 92.5033 3.05408   5
   2  10   0 93.0239 2.87696   5
   2 -10   0 98.6076 3.36293   4
  -2  10  -1 20.2218 1.46093   5
   2 -10   1 23.2166 1.30432   8
  -2 -10  -1 25.1925 1.17614   7
  -2 -10  -2 40.9106 1.76769   7
  -2 -10  -2 36.0141 1.77890   6
  -2 -10  -3 42.4091 1.19218   3
  -2 -10  -3 43.7104 2.01622   7
  -2 -10  -3 42.4703 1.73883   6
   2  10   3 35.9217 0.95499   1
  -2 -10  -4 68.9655 2.11234   3
  -2 -10  -4 70.3354 2.09664   6
  -2  10  -4 69.3198 2.03278   3
  -2 -10  -4 76.4255 2.97740   7
  -2 -10  -5 0.61359 0.59675   2
  -2  10  -5 0.75480 0.49375   3
  -2 -10  -5-0.25604 0.76458   7
  -2 -10  -6 14.7594 1.59390   7
   2 -12  -5 4.27857 1.12854   2
   2 -12  -4 1.77180 1.00479   2
  -2 -12   4 0.48899 0.47188   8
   2 -12  -4 0.49524 0.94007   8
   2 -12  -3 5.19111 0.86742   6
   2 -12  -3 4.06212 1.03453   8
  -2 -12   3 4.22193 0.76862   8
   2 -12  -2 0.13548 0.78108   8
   2 -12  -2 0.89156 0.85732   6
   2 -12  -1 17.3829 1.50400   8
   2 -12  -1 15.9381 1.60363   6
   2 -12   0 5.79538 1.27146   6
   2 -12   0 7.51420 1.01672   8
   2 -12   1 8.71757 0.95224   8
   2 -12   1 9.56983 1.56157   6
   2 -12   2 4.15873 1.41555   6
  -2 -12  -3-0.08705 0.55970   7
   2 -12   3-0.20680 1.14773   6
  -2 -12  -3 0.34293 0.88682   8
  -2 -12  -4 20.2521 2.03098   8
   2 -12   4 19.4991 2.34483   6
  -2 -12  -4 20.6785 1.55648   7
   3   1 -11 1.45232 0.95323   3
  -3  -1  11 0.64934 0.96436   6
  -3  -1  10 8.28285 1.25150   6
   3  -1 -10 4.70435 1.09693   7
   3   1 -10 5.68589 1.08873   3
  -3  -1  10 5.07552 0.74391   2
  -3   1  10 4.63276 0.92001   6
   3  -1  -9 2.90887 0.90963   7
  -3  -1   9 3.95643 0.64266   2
  -3   1   9 4.35722 0.84652   6
   3   1  -8 71.6162 2.71153   5
   3  -1  -8 72.4340 2.54303   5
   3  -1  -8 74.0239 3.19411   7
   3   1  -8 69.7631 2.94375   7
  -3  -1   8 72.8116 2.44407   2
  -3   1   7 7.85127 0.70221   2
   3   1  -7 9.15879 0.96649   5
   3   1  -7 8.97253 0.99246   7
   3  -1  -7 6.56306 0.92776   7
   3  -1  -7 6.92599 0.81355   5
  -3  -1   6 232.657 5.73767   5
  -3   1   6 230.571 5.18108   2
   3  -1  -6 230.003 5.26055   5
   3   1  -6 236.718 5.56390   5
  -3   1   6 236.652 5.40942   5
   3   1  -6 235.656 5.77771   7
   3  -1  -6 235.261 5.97954   7
  -3  -1   5 146.154 3.88859   5
  -3   1   5 147.183 3.62349   5
   3   1  -5 147.787 3.99903   3
  -3  -1   5 140.431 3.58272   8
   3  -1  -5 152.998 4.09517   7
   3   1  -5 141.260 3.76518   5
  -3   1   5 149.267 3.57085   2
  -3   1   4 19.0153 0.97206   2
  -3  -1   4 18.7352 1.00022   7
   3   1  -4 20.6308 1.14432   3
  -3   1   4 17.9405 0.93175   5
  -3  -1   4 19.6280 1.09178   5
  -3  -1   4 19.5047 0.97751   8
  -3   1   3 94.2782 2.44438   2
  -3  -1   3 96.3683 2.56249   5
  -3   1   3 94.3697 2.23910   6
   3   1  -3 92.3493 2.53009   3
  -3   1   3 100.340 2.40714   5
  -3  -1   3 90.7523 2.42534   7
  -3   1   2 76.0742 1.89694   6
   3  -1  -2 75.4660 2.04801   2
  -3   1   2 73.8790 1.99297   3
   3  -1  -2 78.3457 1.89817   6
   3   1  -2 73.4475 2.01681   3
  -3  -1   1 36.4877 1.25617   6
   3  -1  -1 33.9653 1.16849   1
  -3  -1   1 36.0256 1.16623   1
  -3   1   1 33.6596 1.16036   6
   3  -1  -1 33.9194 1.19014   2
  -3   1   0 8.58118 0.67311   6
  -3   1   0 7.03852 0.53398   2
  -3  -1   0 8.34354 0.40576   4
  -3   1  -1 60.2559 1.92029   6
   3  -1   1 58.4656 1.60596   2
   3   1   1 61.1894 1.80870   6
  -3  -1  -2 2.61866 0.20601   2
   3  -1   2 2.41254 0.53581   6
   3  -1   2 1.86211 0.31179   2
  -3  -1  -2 1.82651 0.45967   6
   3   1   2 2.97437 0.46359   6
   3   1   3 277.669 6.06992   6
   3  -1   3 284.918 6.45045   6
  -3  -1  -3 279.969 6.03838   6
   3   1   4 19.4691 1.17794   6
   3  -1   4 19.0667 1.34963   6
   3  -1   5 8.21177 1.04749   6
   3   1   5 10.2964 0.97239   6
   3  -1   6 3.01773 0.91258   6
   3   1   6 2.41580 0.70516   6
  -3   1  -6 2.49811 0.53277   8
   3  -1   6 3.06586 0.31733   2
   3  -1   7 108.231 3.86371   6
  -3  -1  -7 99.0402 3.14247   5
   3   1   7 100.769 3.41376   6
  -3  -1  -7 100.099 3.44345   8
  -3   1  -7 105.250 3.44716   5
  -3   1  -7 104.982 3.10682   8
   3  -1   8 7.62781 1.29077   6
  -3  -1  -8 7.12069 1.01818   8
  -3  -1  -8 7.68560 1.21058   7
   3   1   8 7.92549 1.09603   6
  -3  -1  -8 4.71512 0.83939   5
  -3   1  -8 5.28604 0.74495   8
  -3   1  -8 5.14191 1.07426   7
  -3  -1  -9 38.2780 2.56869   7
   3  -1   9 39.1475 2.42432   6
  -3  -1  -9 38.0402 2.10673   8
  -3   1  -9 42.3312 1.92791   8
  -3   1  -9 44.2959 2.57505   7
   3   1   9 44.4132 2.25472   6
   3  -3 -11 24.1485 2.12871   3
   3   3 -11 22.1833 2.08653   3
  -3  -3  11 23.3957 2.15392   6
   3  -3 -10 4.85128 1.21070   7
   3  -3 -10 3.72189 1.00171   3
   3   3 -10 4.84499 1.10997   3
  -3   3   9 0.21456 0.27037   6
   3  -3  -9 0.42979 0.68254   3
   3  -3  -9 0.46877 0.78330   7
   3   3  -9-0.14281 0.72733   3
  -3   3   8 54.1637 1.38319   6
   3  -3  -8 56.3913 2.71283   8
   3  -3  -8 50.4187 2.72344   7
   3   3  -8 53.8617 2.64242   3
  -3   3   8 55.7482 1.34718   6
  -3   3   7 16.2658 0.61273   6
   3  -3  -7 17.0931 1.43147   8
   3  -3  -7 18.4685 1.52098   7
   3   3  -7 12.2521 1.19716   3
  -3   3   7 16.6403 0.58550   6
   3   3  -7 11.8826 1.16877   5
   3  -3  -6 171.345 4.89208   7
  -3   3   6 171.115 3.91568   5
  -3   3   6 168.401 3.24569   6
  -3   3   6 166.368 3.22468   6
  -3   3   6 172.146 4.11770   2
   3   3  -6 176.255 4.74598   3
   3  -3  -6 169.072 4.70049   3
  -3  -3   6 173.027 4.00205   8
   3   3  -6 175.045 4.64523   5
   3  -3  -6 167.511 4.84488   8
   3  -3  -5 167.287 4.46215   8
  -3  -3   5 154.617 4.37500   5
  -3   3   5 155.044 3.82572   2
   3  -3  -5 163.033 3.94199   2
   3   3  -5 145.402 4.11204   3
  -3   3   5 153.721 3.49404   5
  -3  -3   5 150.769 3.79567   7
  -3  -3   5 158.735 3.65231   8
   3  -3  -5 160.403 4.22086   3
   3  -3  -4 254.897 5.69448   2
   3  -3  -4 267.835 6.07797   8
   3   3  -4 259.361 5.91856   5
   3  -3  -4 254.414 5.79262   3
   3   3  -4 266.499 5.85276   3
  -3   3   4 255.905 5.63837   2
  -3   3   4 261.301 5.21993   5
  -3  -3   4 261.245 5.43849   7
  -3   3   4 256.819 4.78841   6
   3  -3  -3 150.123 3.01204   6
   3  -3  -3 147.986 3.67441   2
   3  -3  -3 149.268 3.83247   8
   3   3  -3 141.576 3.69726   5
  -3  -3   3 148.625 3.29946   7
   3   3  -3 152.138 3.56743   3
   3  -3  -3 148.362 3.54553   3
  -3   3   3 140.910 3.64526   7
  -3   3   3 148.850 3.03346   6
   3   3  -2 203.649 4.64472   5
   3  -3  -2 213.581 4.44101   3
   3   3  -2 197.288 4.39722   3
  -3   3   2 213.396 4.70759   8
   3  -3  -2 211.460 4.75019   2
  -3  -3   2 203.463 4.34743   3
  -3   3   2 212.452 4.31502   6
  -3   3   2 213.283 4.60017   7
   3  -3  -2 209.520 4.30086   6
  -3   3   2 212.060 4.39181   3
  -3   3   1 551.006 10.2189   1
  -3  -3   1 554.668 10.2252   1
  -3   3   1 545.495 10.4976   6
   3  -3  -1 549.585 10.7220   2
  -3  -3   1 547.579 10.1786   3
   3  -3  -1 557.912 10.6619   4
  -3   3   1 539.927 10.4203   8
  -3   3   1 550.802 10.1863   3
   3  -3  -1 552.076 10.5065   6
  -3   3   0 25.9706 0.95190   8
  -3  -3   0 26.7964 1.17188   6
  -3  -3   0 26.2076 1.01455   5
   3  -3   0 26.2762 1.22767   4
  -3  -3  -1 27.8773 1.17485   6
   3   3   2 98.3923 2.59621   6
  -3  -3  -2 99.8387 2.60290   6
   3   3   3 262.610 5.75301   6
  -3  -3  -3 278.730 5.73663   6
   3   3   4 37.5255 1.49431   6
   3  -3   4 40.9016 2.17423   6
  -3   3  -4 40.2196 1.04464   8
  -3  -3  -4 38.1483 1.51201   6
   3   3   5 53.0314 1.91752   6
  -3   3  -5 51.6426 1.38572   8
   3  -3   5 56.3850 2.68101   6
   3   3   6 93.0793 2.81560   6
   3  -3   6 98.9081 3.85856   6
  -3  -3  -6 92.2849 2.57111   5
  -3   3  -6 95.8674 2.28768   8
   3  -3   7 21.5098 1.91735   6
  -3  -3  -7 23.0528 1.17116   5
   3   3   7 22.9173 1.31329   6
  -3  -3  -8 58.8367 3.10247   7
   3   3   8 60.0900 2.24181   6
  -3  -3  -8 64.1988 2.12902   5
  -3  -3  -8 62.6765 2.92426   8
  -3   3  -8 60.1411 2.79409   7
   3  -3   8 56.8567 3.15106   6
  -3   3  -9 5.17468 1.04914   7
   3  -3   9 4.57130 0.54410   2
   3  -3   9 5.14678 1.37697   6
  -3  -3  -9 5.52295 1.12901   8
  -3  -3  -9 3.75051 1.17346   7
   3   5 -10 17.4547 1.72972   3
   3  -5 -10 17.9437 1.73994   3
   3  -5  -9 25.8466 1.93050   3
   3   5  -9 25.4264 1.93423   3
   3  -5  -9 27.7198 2.11660   8
   3  -5  -8 9.65774 1.15264   3
   3   5  -8 13.7977 1.35980   3
   3  -5  -8 12.3883 1.43197   8
   3  -5  -7 0.54216 0.61744   3
   3   5  -7 0.21257 0.53281   3
   3  -5  -7 0.14850 0.42282   2
   3  -5  -7-0.13279 0.68679   8
  -3  -5   7 0.28318 0.35127   8
   3   5  -6 80.8876 2.86680   3
   3  -5  -6 69.3777 2.73155   3
   3  -5  -6 75.9779 3.07528   7
   3  -5  -6 71.9414 2.53603   2
  -3  -5   6 77.9360 2.10540   8
   3  -5  -6 75.3845 3.11298   8
   3   5  -5 12.9143 1.03372   3
   3  -5  -5 17.8568 1.42901   8
   3  -5  -5 18.0493 1.17122   3
   3   5  -5 12.3693 1.16114   5
   3  -5  -5 15.5117 1.27290   7
   3  -5  -5 15.8612 1.14122   2
  -3   5   5 17.5457 0.65359   5
   3  -5  -4 45.3351 1.93272   2
   3   5  -4 47.4818 1.80060   3
   3  -5  -4 46.0020 1.77366   3
   3   5  -4 50.2792 2.08088   5
  -3  -5   4 47.8419 1.43842   7
   3   5  -3 20.1555 0.99199   3
   3  -5  -3 17.8587 0.79028   6
   3  -5  -3 19.3492 0.98271   3
   3  -5  -3 18.0581 1.19231   2
   3   5  -3 19.3139 1.21976   5
  -3  -5   3 19.0033 0.74578   7
  -3   5   3 18.6405 1.10308   7
  -3   5   2 126.301 2.93385   1
   3   5  -2 136.311 3.48926   5
  -3  -5   2 131.725 2.94810   1
   3  -5  -2 119.257 3.47782   8
  -3   5   2 121.638 3.17642   7
   3  -5  -2 124.817 3.15685   6
  -3  -5   1 51.5257 1.85108   5
  -3   5   1 55.3483 1.68522   7
   3   5  -1 51.6184 1.80959   5
   3  -5  -1 58.5401 1.94810   8
   3  -5  -1 56.1218 1.99311   6
   3  -5  -1 55.4962 2.03175   4
  -3   5   1 56.1640 1.47668   3
  -3  -5   1 53.1231 1.46209   3
  -3  -5   0 0.77853 0.21821   4
   3  -5   0-0.20016 0.49542   4
  -3  -5   0 0.39536 0.31895   5
   3   5   0 0.22807 0.23396   1
   3  -5   0 0.34836 0.25513   1
  -3  -5  -1 22.5111 0.93484   5
   3  -5   1 23.6573 1.38785   4
  -3  -5  -1 23.6682 1.21170   6
   3   5   2 81.7861 1.72191   4
  -3  -5  -2 78.0775 1.89285   5
  -3  -5  -2 81.5010 2.37150   6
  -3  -5  -3 293.369 6.17528   6
  -3  -5  -3 297.207 5.50782   5
   3  -5   3 296.431 7.50463   6
   3  -5   4 18.0031 1.61627   6
  -3  -5  -4 14.5109 0.88498   6
  -3  -5  -4 14.7981 0.47218   5
  -3  -5  -5 4.98299 0.61499   6
  -3  -5  -5 5.29028 0.39436   2
  -3  -5  -5 4.40955 0.24817   5
   3  -5   5 4.32224 1.09314   6
   3  -5   6 5.24588 1.28520   6
  -3  -5  -6 7.91369 0.36167   5
  -3   5  -7 0.37988 0.54085   7
   3  -5   7-0.17884 1.06812   6
  -3  -5  -7 0.56357 0.21308   5
   3  -5   8-0.38388 1.25810   6
  -3   5  -8-0.43392 0.71109   7
  -3  -5  -8-0.63655 0.82311   8
   3  -5   9 2.26352 1.44726   6
  -3  -5  -9 1.84519 0.88110   8
  -3   5  -9 1.35223 0.81383   7
   3   7  -9 5.23753 1.06510   3
   3  -7  -9 5.51840 1.08687   3
   3  -7  -9 5.49841 1.32341   8
   3  -7  -8 3.63382 0.84096   3
   3  -7  -8 4.31173 0.79146   2
   3  -7  -8 4.19706 1.15352   8
   3   7  -8 5.19005 0.94684   3
   3  -7  -7-0.61941 0.76363   8
   3  -7  -7-0.45298 0.50282   2
   3   7  -7 0.51098 0.61722   3
   3  -7  -7 0.62660 0.64460   3
   3  -7  -6 137.927 4.14673   2
   3   7  -6 141.293 4.04487   3
   3  -7  -6 143.534 4.11367   3
  -3   7   6 138.398 4.41890   4
   3  -7  -6 142.882 4.85038   8
  -3   7   5 1.03227 0.58799   4
   3  -7  -5 0.79553 0.52112   3
   3   7  -5 1.13822 0.49635   3
   3  -7  -5 0.48050 0.56093   2
   3  -7  -4 8.66899 0.74155   3
   3  -7  -4 9.73621 1.05467   2
   3   7  -4 8.34920 0.73390   3
   3  -7  -4 8.75105 1.07879   8
   3   7  -4 7.76751 1.02565   5
  -3   7   4 9.96231 1.01693   4
   3  -7  -4 8.53056 0.48704   6
   3  -7  -3 14.4806 0.90758   6
  -3   7   3 14.3448 1.15478   4
  -3  -7   3 12.2052 0.75237   1
   3  -7  -3 11.8543 1.15314   8
   3   7  -3 13.7432 1.15447   5
   3  -7  -3 12.4353 1.17790   2
  -3   7   3 14.4023 0.80813   1
   3  -7  -2 0.93882 0.54061   6
   3  -7  -2 1.13711 0.56846   8
  -3   7   2 1.92201 0.60980   4
   3   7  -2 2.16264 0.65490   5
   3  -7  -1 101.877 3.12751   8
   3  -7  -1 102.859 3.23342   4
  -3   7   1 100.278 2.57141   7
  -3  -7   1 101.301 2.65311   4
   3   7  -1 97.8443 2.92842   5
  -3  -7   0 373.631 6.99127   3
   3  -7   0 372.538 8.31936   4
  -3   7   0 374.800 6.93396   3
   3  -7   0 377.387 7.87462   8
   3  -7   0 379.227 8.62326   6
  -3   7   0 379.068 7.18683   7
  -3  -7   0 376.648 7.27603   4
   3  -7   1 1.02619 0.67337   6
   3  -7   1 0.97883 0.67526   4
  -3  -7  -1 1.57557 0.59819   6
   3  -7   1 0.85709 0.30034   1
  -3   7  -1 0.64244 0.22779   7
   3   7   1 1.43370 0.32519   1
   3  -7   2 308.435 7.40385   4
  -3  -7  -2 313.640 6.78552   6
   3  -7   2 312.480 7.99611   6
  -3  -7  -3 1.73295 0.55899   6
   3   7   4 71.2784 1.96101   4
   3  -7   4 65.3801 3.35794   6
  -3   7  -4 72.1769 1.93265   7
  -3  -7  -4 70.9849 2.10784   6
  -3  -7  -5 14.2920 0.91293   2
  -3  -7  -5 13.7303 0.78011   6
  -3   7  -5 11.1823 0.78166   7
   3   7   5 14.0629 0.86527   4
  -3  -7  -5 16.9905 1.52360   7
   3  -7   5 12.7992 1.70211   6
  -3  -7  -6 27.9701 2.04352   7
  -3  -7  -6 24.9965 1.05068   2
  -3   7  -6 28.6895 1.35177   7
   3  -7   6 24.0636 2.24573   6
  -3  -7  -7 1.61773 0.84936   7
   3  -7   7 0.20690 1.20729   6
  -3   7  -7 0.44184 0.53467   7
   3  -7   8 5.06709 1.60183   6
  -3  -7  -8 5.14955 1.24255   8
  -3  -7  -8 5.71972 1.26027   7
   3   9  -8 18.0003 1.48174   3
   3  -9  -8 16.7316 1.46537   3
   3  -9  -8 17.4171 1.42179   2
   3  -9  -8 21.5243 2.07726   8
  -3   9   8 17.7796 1.64593   4
  -3   9   7 3.30873 0.91765   4
   3   9  -7 1.68166 0.66908   3
   3  -9  -7 2.80637 0.79973   3
   3  -9  -7 2.89947 0.79179   2
   3  -9  -6 6.18521 0.99362   2
  -3   9   6 8.76051 1.13997   4
   3   9  -6 7.58831 0.85169   3
   3  -9  -6 6.87092 0.87818   3
   3  -9  -5 38.6342 2.43591   8
   3  -9  -5 43.5771 1.74701   3
   3  -9  -5 45.2721 2.35385   2
   3   9  -5 43.8849 1.69220   3
  -3   9   5 41.6497 2.18380   4
   3  -9  -4 48.6610 2.48042   2
  -3  -9   4 46.3421 1.58630   1
   3  -9  -4 45.6015 1.49064   6
  -3   9   4 43.6955 1.13231   5
  -3   9   4 46.5507 1.54350   1
   3  -9  -4 50.3586 2.59346   8
  -3   9   4 46.4699 2.26414   4
   3  -9  -3 0.72159 0.68495   8
  -3   9   3 0.79354 0.39101   5
   3  -9  -2 0.42641 0.56784   8
  -3  -9   2 0.27679 0.48661   4
  -3   9   2 0.50774 0.47106   5
   3   9  -2-0.08779 0.60197   5
  -3  -9   1 0.17342 0.45671   4
   3   9  -1 0.07541 0.54743   5
   3  -9  -1 0.47899 0.65687   4
   3  -9  -1 0.64167 0.55366   8
  -3  -9   1 0.23123 0.21395   7
   3  -9  -1 0.42236 0.66549   6
  -3   9   1 0.54948 0.51741   5
   3  -9   0 16.6525 1.15850   8
  -3   9   0 15.3286 1.18362   5
   3  -9   0 13.6071 1.41838   6
  -3  -9   0 13.1689 0.79937   7
   3  -9   0 15.2412 1.36227   4
  -3   9  -1 59.2599 2.45959   5
  -3  -9  -1 57.1854 2.32371   6
   3  -9   1 49.7998 2.70465   6
  -3  -9  -1 59.4136 2.04445   7
   3  -9   1 57.4961 2.57128   4
   3  -9   2 0.51300 0.32162   1
  -3  -9  -2 0.22985 0.58940   6
   3  -9   2 1.55791 0.97180   6
   3   9   2 0.37444 0.26790   1
  -3  -9  -2-0.07862 0.46955   7
  -3  -9  -3 294.779 6.57186   6
  -3  -9  -3 297.676 7.15984   7
   3  -9   3 302.253 8.47298   6
  -3  -9  -4 0.10260 0.46418   6
  -3  -9  -4 0.34330 0.68341   7
  -3  -9  -5 4.91529 0.51335   6
  -3  -9  -5 7.39486 1.19833   7
  -3  -9  -6 0.29873 0.80688   7
   3   9   6 0.32264 0.40022   4
   3  -9   6-0.22079 1.28827   6
  -3  -9  -7 12.8060 1.80816   8
   3  -9   7 13.3776 2.20958   6
  -3  -9  -7 15.9079 1.72322   7
   3 -11  -6 12.8389 1.69517   8
  -3  11   6 15.7880 1.49263   4
   3 -11  -6 14.8452 1.53926   2
   3 -11  -5 93.1091 3.79976   2
   3 -11  -5 86.0346 3.86527   8
   3 -11  -4 41.1522 2.53215   8
   3 -11  -4 44.4324 2.60857   2
   3 -11  -4 42.5924 1.59187   6
   3 -11  -3 4.58511 1.03481   8
   3 -11  -3 4.83733 0.83403   6
   3 -11  -2 104.851 3.59553   6
   3 -11  -2 95.3137 3.67388   8
   3 -11  -1 19.2855 1.47448   8
   3  11  -1 21.6346 1.43959   5
  -3  11   1 19.1072 1.32871   5
   3 -11  -1 19.7481 1.64431   6
   3 -11   0 1.88397 0.97696   6
   3 -11   0 1.92526 0.65599   8
  -3 -11  -1-0.11267 0.45366   7
   3 -11   1 0.81571 0.90545   6
  -3 -11  -2 7.60261 0.85242   7
   3 -11   2 7.78230 1.51741   6
  -3 -11  -2 8.70746 1.05821   6
  -3 -11  -3 4.95015 0.33079   3
  -3 -11  -3 7.32073 0.95833   7
   3 -11   3 7.94231 1.63121   6
   3  11   4 34.5911 1.18460   1
   3 -11   4 28.2644 2.63940   6
  -3 -11  -4 35.9198 1.33469   3
  -3 -11  -4 36.6215 2.08941   7
  -3 -11  -5 34.7172 1.58552   3
  -3 -11  -5 40.8632 2.33450   7
   3 -11   5 37.0898 3.03312   6
   3 -13  -2 63.9641 2.91798   6
   3 -13  -1 21.9722 1.70458   8
   3 -13  -1 21.1502 1.89199   6
   3 -13   0 43.1265 2.76595   6
  -4   0  11 0.21633 0.88192   6
   4   0 -11 1.08725 0.92297   3
  -4   0  10 9.91870 0.94447   2
   4   0 -10 7.97243 1.30360   3
   4   0  -9 0.14434 0.71181   3
  -4   0   9 0.14766 0.47003   2
   4   0  -8 25.1787 1.50494   5
  -4   0   8 22.6551 1.30620   2
   4   0  -8 22.2004 1.71136   3
   4   0  -7-0.44074 0.58690   3
   4   0  -7 0.07495 0.53137   5
  -4   0   7-0.24170 0.52809   8
  -4   0   7-0.08575 0.52928   5
  -4   0   6 4.37716 0.69112   8
  -4   0   6 4.39286 0.67817   7
   4   0  -6 4.14446 0.74818   3
  -4   0   6 5.02163 0.73090   5
  -4   0   5 0.23801 0.34303   2
   4   0  -5 0.23491 0.40499   3
  -4   0   5-0.06498 0.36063   5
   4   0  -4 29.3424 1.40242   3
  -4   0   4 30.0640 1.33458   5
  -4   0   4 29.3430 1.30996   8
  -4   0   4 27.9765 1.27820   2
   4   0  -3 0.20767 0.32721   3
  -4   0   3 0.04366 0.31198   6
  -4   0   3-0.14466 0.27113   5
  -4   0   2 2543.40 44.9941   6
  -4   0   1 0.03601 0.27318   4
  -4   0   1 0.17188 0.44785   6
   4   0  -1 0.08302 0.30591   1
  -4   0   0 482.459 9.08033   2
  -4   0   0 486.669 9.39688   6
   4   0   0 478.074 9.07914   4
  -4   0   0 476.470 9.09301   4
  -4   0  -1-0.02834 0.26146   2
   4   0   1 0.16800 0.41577   6
   4   0   1 0.02959 0.23223   2
   4   0   2 2.67986 0.53488   6
   4   0   2 2.63516 0.31513   2
  -4   0  -2 2.76446 0.67671   6
  -4   0  -3 0.34771 0.60060   6
   4   0   3 1.05464 0.52978   6
   4   0   3 0.41358 0.19441   2
   4   0   4 153.366 4.32326   6
   4   0   5-0.19413 0.61795   6
   4   0   6 16.1872 1.40563   6
  -4   0  -7 0.17788 0.68418   5
  -4   0  -7 0.08784 0.51251   8
   4   0   7-0.59138 0.79688   6
  -4   0  -8 67.1926 2.62919   8
   4   0   8 65.3960 2.97520   6
  -4   0  -9-0.30182 0.66564   8
   4   0   9-0.27006 0.88509   6
  -4   0  -9-0.50077 0.85017   7
   4   2 -11-0.36087 1.06532   3
   4  -2 -11 2.52814 1.07851   3
  -4   2  10 10.6715 0.88809   6
  -4  -2  10 8.99023 0.99457   2
   4   2 -10 8.27260 1.34818   3
  -4   2  10 8.74887 0.86475   2
  -4   2   9 6.97390 0.80201   2
  -4   2   9 7.29331 0.78905   6
  -4   2   9 7.43881 0.70208   6
   4   2  -9 8.35041 1.21576   3
  -4   2   8 14.9843 0.87692   6
   4   2  -8 11.1233 1.25374   3
  -4   2   7 66.9837 1.96825   6
   4   2  -7 70.1005 2.65692   5
   4   2  -7 69.1452 2.85998   3
  -4  -2   7 71.0812 2.85430   5
  -4   2   7 64.8613 2.30585   5
  -4  -2   6 12.2794 0.99077   7
   4   2  -6 13.6118 1.10887   5
   4   2  -6 15.5849 1.23797   3
  -4   2   6 11.3142 0.86833   5
  -4  -2   6 12.7787 1.12990   5
  -4   2   6 13.3839 1.09148   7
  -4   2   6 11.3458 0.72077   6
  -4   2   5 174.049 4.21315   2
  -4   2   5 169.774 3.74357   6
  -4  -2   5 169.831 4.55859   5
   4   2  -5 179.625 4.58345   3
  -4   2   5 177.628 4.10668   5
  -4   2   4 6.29019 0.52348   6
   4   2  -4 5.68196 0.64371   3
  -4   2   4 6.67152 0.59601   5
  -4  -2   4 5.67092 0.59679   7
   4  -2  -4 6.00362 0.64153   2
  -4   2   4 6.43773 0.62975   2
   4  -2  -3 188.488 4.34760   2
   4  -2  -3 179.001 3.92227   6
   4   2  -3 189.672 4.29458   3
  -4  -2   3 187.630 4.23142   3
  -4   2   3 179.870 4.20935   3
  -4   2   3 179.332 3.90601   6
   4  -2  -2 67.5512 1.94370   6
   4  -2  -2 71.1113 2.15754   2
  -4   2   2 68.7609 2.07955   8
  -4   2   2 70.5936 1.99536   3
  -4  -2   2 66.8809 1.99989   1
  -4   2   2 66.3188 2.00107   1
  -4  -2   2 68.6384 1.97452   3
  -4   2   2 67.9507 1.92693   6
   4  -2  -1 172.908 4.07286   2
   4  -2  -1 177.142 4.07679   4
  -4   2   1 178.391 4.02734   6
  -4  -2   1 171.150 4.07781   6
   4  -2  -1 175.375 3.95031   1
   4   2   0 7.24328 0.68112   6
  -4  -2   0 7.85127 0.37816   4
  -4   2   0 8.07691 0.79475   6
   4  -2   0 6.51323 0.66399   4
  -4  -2  -1 0.81884 0.43257   6
  -4   2  -1 1.27368 0.61776   6
   4   2   1 0.37163 0.39740   6
   4  -2   1 1.20491 0.37589   2
   4   2   1 1.08610 0.22907   4
   4  -2   2 226.720 4.89281   2
   4   2   2 219.858 5.12571   6
  -4  -2  -2 226.061 5.07083   6
   4   2   3 176.268 4.37839   6
  -4  -2  -3 177.447 3.32059   2
   4  -2   3 176.502 4.86812   6
  -4  -2  -3 174.300 4.32860   6
   4  -2   3 181.300 4.06430   2
   4   2   4 123.988 3.48911   6
   4  -2   4 125.029 4.05090   6
  -4  -2  -4 122.971 3.45879   6
   4  -2   5 39.7348 1.42878   2
   4  -2   5 39.8448 2.25643   6
   4   2   5 42.5839 1.89977   6
  -4   2  -6 11.8827 0.82237   8
   4  -2   6 12.4665 0.75942   2
   4   2   6 13.8259 1.17203   6
   4  -2   6 12.4060 1.40181   6
   4  -2   7 19.9321 1.84293   6
   4  -2   7 19.2381 0.83060   2
   4   2   7 20.5003 1.43835   6
  -4   2  -7 21.0212 1.12930   8
  -4  -2  -7 20.0852 1.28624   5
   4  -2   8-0.15634 0.93367   6
   4   2   8 0.09956 0.68270   6
  -4  -2  -8 0.38492 0.65754   5
  -4   2  -8 0.36977 0.48690   8
  -4  -2  -8-0.12341 0.72006   8
   4   2   9 2.06739 0.83775   6
  -4   2  -9 0.91888 0.80415   7
  -4  -2  -9 0.78159 0.76024   8
   4  -2   9-0.33071 1.04224   6
  -4  -2  -9 0.89243 0.88031   7
   4   4 -10 79.2950 3.58045   3
   4  -4 -10 67.7648 3.35548   3
   4  -4  -9 1.00654 0.72162   3
   4   4  -9 3.83339 0.99074   3
   4   4  -8 56.4393 2.71000   3
   4  -4  -8 60.0422 2.80477   3
   4   4  -7 159.559 4.69699   3
   4  -4  -7 151.716 4.66286   3
   4  -4  -7 152.521 4.89164   8
  -4   4   7 152.953 3.66801   5
   4   4  -6 107.892 3.49373   3
   4  -4  -6 110.640 3.54262   3
  -4   4   6 106.803 2.72647   5
   4  -4  -6 107.684 3.75431   8
  -4  -4   6 103.813 3.70600   5
   4  -4  -6 106.459 3.28650   2
   4   4  -5 22.7180 1.35547   3
   4  -4  -5 23.9209 1.36946   3
   4   4  -5 17.9777 1.30306   5
  -4   4   5 21.6456 0.98395   5
  -4  -4   5 18.9280 1.02770   7
   4  -4  -5 19.1878 1.42197   8
  -4   4   5 20.8778 1.36182   7
  -4  -4   5 19.6236 1.39466   5
   4  -4  -5 20.8116 1.27869   2
   4   4  -4 51.0242 1.89786   3
   4  -4  -4 45.1101 1.81418   3
   4  -4  -4 46.8977 2.07364   8
   4   4  -4 48.6818 2.01394   5
  -4   4   4 47.2225 1.92291   7
  -4  -4   4 49.1277 1.60923   7
   4  -4  -4 46.5344 1.92630   2
   4  -4  -4 46.6971 1.27812   6
   4  -4  -3 21.6419 0.93715   6
   4   4  -3 23.5341 1.12203   3
   4  -4  -3 20.0426 1.07076   3
   4  -4  -3 20.2172 1.22871   2
   4   4  -3 23.4810 1.29627   5
  -4   4   3 19.9382 1.15642   7
  -4   4   3 23.9962 1.00299   6
   4  -4  -2 1.56066 0.50379   2
   4  -4  -2 2.04909 0.47869   6
  -4  -4   2 1.95491 0.39567   1
  -4  -4   2 2.28614 0.40643   3
   4   4  -2 1.31157 0.46869   5
  -4   4   2 2.03582 0.49495   8
  -4   4   2 1.44777 0.37045   3
  -4   4   2 1.10791 0.42878   7
  -4   4   2 1.78985 0.41609   1
   4  -4  -1 0.83321 0.48289   4
  -4  -4   1 0.41957 0.29124   5
  -4   4   1 0.77515 0.41391   8
   4  -4  -1 1.65409 0.50260   6
   4  -4  -1 0.49433 0.37627   2
  -4   4   1 0.36486 0.30122   3
   4  -4  -1 0.37914 0.27888   1
  -4  -4   0 117.243 3.19674   6
   4   4   0 115.821 2.87844   1
  -4   4   0 124.862 2.87923   8
  -4  -4   0 111.347 2.92134   5
   4  -4   0 113.490 2.95786   1
   4  -4   0 119.572 3.42036   6
   4  -4   0 119.511 3.33493   4
   4  -4   1 5.03528 0.77716   4
  -4   4  -1 4.14023 0.40801   8
  -4  -4  -1 2.98368 0.57001   6
  -4  -4  -2 170.487 4.18055   6
  -4   4  -2 172.342 3.43891   8
  -4   4  -3 234.624 4.38867   8
   4  -4   3 249.723 6.40299   6
   4   4   3 248.431 5.41987   6
  -4  -4  -3 240.960 5.38839   6
  -4  -4  -4 40.5749 1.67801   6
   4  -4   4 42.4133 2.35932   6
   4   4   4 39.1684 1.64359   6
   4   4   5 35.9573 1.58424   6
  -4  -4  -5 35.7894 1.62039   6
   4  -4   5 38.7695 2.38369   6
   4   4   6 40.8317 1.71733   6
  -4  -4  -6 38.5080 1.41274   5
   4  -4   6 39.5034 2.57635   6
  -4  -4  -7 1.40514 0.49763   5
   4  -4   7 1.73679 1.13858   6
   4   4   7 0.95074 0.51924   6
  -4  -4  -8 10.2252 1.49934   7
   4   4   8 11.6318 0.96797   6
   4  -4   8 10.7424 1.70633   6
  -4  -4  -8 9.85736 1.36995   8
  -4   4  -8 8.92882 1.18478   7
  -4  -4  -9 18.1891 1.97034   7
   4  -4   9 15.3509 1.98401   6
  -4  -4  -9 13.8477 1.58080   8
  -4   4  -9 14.9588 1.54125   7
   4   6 -10 18.3359 1.75676   3
   4  -6 -10 18.8450 1.83352   3
   4   6  -9 72.5172 3.23189   3
   4  -6  -9 75.4418 3.33019   3
   4  -6  -8 3.66129 1.05447   8
   4   6  -8 3.76664 0.86294   3
   4  -6  -8 4.33760 0.94821   3
  -4  -6   8 2.43577 0.43034   8
   4  -6  -7 54.3141 2.46449   3
  -4  -6   7 54.7994 1.75449   8
   4  -6  -7 50.0967 2.72431   8
   4   6  -7 50.7710 2.38375   3
   4  -6  -7 52.5247 2.27216   2
   4  -6  -6 75.7026 2.80724   2
  -4   6   6 76.3457 1.78026   5
   4   6  -6 76.2251 2.79419   3
   4  -6  -6 76.9394 2.82635   3
   4  -6  -6 75.9498 3.25929   8
   4  -6  -5 81.0903 2.76890   3
   4  -6  -5 81.8387 2.98821   2
   4   6  -5 80.2731 2.74668   3
  -4   6   5 86.9965 2.06544   5
   4   6  -5 85.3533 3.09061   5
  -4   6   5 84.1365 3.14203   4
  -4   6   4 77.0411 2.90004   4
   4  -6  -4 73.4892 1.89299   6
   4   6  -4 76.5129 2.42031   3
   4  -6  -4 77.8457 2.85443   2
   4   6  -4 80.1875 2.85721   5
  -4  -6   4 79.2099 2.00506   7
  -4   6   4 76.0798 2.66211   7
   4  -6  -4 77.5519 2.45573   3
  -4   6   3 15.9260 1.22993   4
   4  -6  -3 17.4263 1.28814   2
  -4  -6   3 19.8277 1.00085   1
   4   6  -3 17.9854 1.24513   5
   4  -6  -3 12.5688 0.86782   6
  -4   6   3 14.9528 0.89982   1
  -4  -6   3 18.2666 1.28444   5
   4  -6  -3 14.5413 1.20708   8
  -4   6   3 16.1288 1.08630   7
  -4   6   2 37.3511 1.83670   4
   4  -6  -2 35.9231 1.61586   6
  -4  -6   2 38.8035 1.33643   1
  -4   6   2 37.6726 1.51679   7
   4   6  -2 38.1468 1.70469   5
   4  -6  -2 38.4110 1.94153   2
  -4  -6   2 37.0246 1.29307   3
   4  -6  -2 38.1495 1.78915   8
   4  -6  -1 0.08006 0.62429   4
  -4  -6   1 0.47440 0.29267   3
  -4   6   1 0.26633 0.26476   3
  -4   6   1 0.13735 0.34981   7
   4  -6   0 9.90996 0.99470   4
  -4  -6   0 9.21464 0.90868   6
   4   6   0 8.96455 0.62524   1
  -4  -6   0 8.69331 0.74107   5
   4  -6   0 11.3149 0.71322   1
   4  -6   1 44.0801 2.09396   4
  -4  -6  -1 50.2908 1.96214   6
  -4  -6  -1 48.7608 1.61399   5
   4  -6   1 44.9718 2.28192   6
  -4  -6  -2 125.619 3.43366   6
   4  -6   2 131.345 3.94222   4
  -4  -6  -2 121.034 2.86478   5
  -4  -6  -3 175.495 4.22368   6
  -4  -6  -3 172.928 3.45945   5
   4   6   3 165.113 3.23137   4
  -4  -6  -4 26.2384 0.67940   5
   4  -6   4 26.6455 2.05190   6
  -4  -6  -4 28.3465 1.33697   6
  -4  -6  -5 103.383 2.52653   2
   4  -6   5 103.222 4.36047   6
  -4  -6  -5 111.267 2.91300   6
   4  -6   6 26.2515 2.30296   6
  -4   6  -7 25.7997 1.55754   7
  -4  -6  -7 19.6629 1.86300   7
   4  -6   7 27.3352 2.45239   6
   4  -6   8 2.14759 1.43445   6
  -4  -6  -8 2.27498 1.10354   8
  -4  -6  -8 2.53825 1.13154   7
  -4   6  -8 1.98636 0.74210   7
   4  -8  -9 7.55926 1.44455   8
   4  -8  -9 5.91261 1.10279   3
   4   8  -9 8.89504 1.26376   3
  -4   8   8 17.0649 1.71166   4
   4  -8  -8 19.6234 1.57217   3
   4   8  -8 22.5785 1.64378   3
   4  -8  -8 21.6165 2.01522   8
   4  -8  -8 18.3029 1.43746   2
   4  -8  -7 24.6747 2.08393   8
   4   8  -7 22.4915 1.52254   3
   4  -8  -7 23.5661 1.59984   3
  -4  -8   7 23.5130 0.97247   8
  -4   8   7 23.4727 1.80826   4
   4  -8  -7 22.9700 1.61409   2
  -4   8   6 1.12675 0.70429   4
   4   8  -6 1.76461 0.58647   3
   4  -8  -6 1.54918 0.55385   3
   4  -8  -6 0.68454 0.65813   2
   4  -8  -5 101.211 3.60628   2
   4  -8  -5 98.3874 2.97975   3
   4  -8  -5 99.6525 3.85373   8
  -4   8   5 93.7552 1.97997   5
  -4   8   5 94.9967 1.96960   5
   4   8  -5 99.2687 2.93859   3
  -4   8   5 106.490 3.69124   4
   4  -8  -4 81.3068 3.23323   2
  -4   8   4 77.9439 2.35306   1
  -4  -8   4 81.0523 2.39125   1
   4  -8  -4 81.4421 3.27976   8
  -4   8   4 78.7805 3.10049   4
   4  -8  -4 80.2977 2.18863   6
  -4   8   3 85.1614 3.16121   4
  -4  -8   3 85.1770 2.25031   1
   4  -8  -3 77.4173 3.10467   8
   4  -8  -3 74.5251 3.17347   2
   4   8  -3 87.2093 3.04193   5
   4  -8  -3 81.5238 2.57638   6
   4   8  -2 7.20727 0.90182   5
   4  -8  -2 7.38252 0.94226   8
  -4   8   1 13.7216 0.81712   7
  -4  -8   1 10.6189 0.75107   4
   4  -8  -1 14.0030 1.23956   4
   4  -8  -1 11.9891 1.15626   6
   4  -8   0 71.4923 2.85419   4
  -4   8   0 71.4152 1.73877   3
   4  -8   0 70.4081 3.01026   6
  -4  -8   0 72.0324 1.79851   3
  -4   8   0 73.3407 1.94087   7
  -4  -8  -1 46.5621 2.07996   6
   4   8   1 50.7809 1.49629   1
  -4   8  -1 44.8614 1.28603   7
   4  -8   1 44.7420 2.50752   6
   4  -8   1 47.6207 1.58633   1
   4  -8   1 43.5851 2.24634   4
  -4  -8  -2 10.6743 0.99547   6
   4  -8   2 10.8143 1.38565   6
   4  -8   3 3.61330 1.09804   6
  -4  -8  -3 3.02691 0.69743   6
  -4  -8  -4 48.2670 1.83585   6
  -4   8  -4 51.2105 1.50045   7
  -4  -8  -5 14.9859 1.48565   7
   4  -8   5 14.5979 1.89607   6
   4   8   5 13.9252 0.67251   4
  -4   8  -5 15.4328 0.85091   7
  -4  -8  -5 13.8735 0.94190   6
   4   8   6 3.93857 0.52528   4
  -4   8  -6 2.34431 0.54893   7
  -4  -8  -6 2.15694 0.94215   7
   4  -8   6 1.70332 1.18277   6
  -4  -8  -7 46.6812 2.82906   7
   4  -8   7 44.4185 3.32799   6
   4 -10  -7 11.1738 1.12205   3
  -4  10   7 10.7291 1.40805   4
   4 -10  -7 9.84484 1.48874   8
   4 -10  -7 11.0259 1.33437   2
   4 -10  -6 19.5231 1.89410   8
   4 -10  -6 15.9627 1.60231   2
  -4  10   6 17.9447 1.62704   4
   4 -10  -5 0.56385 0.70666   2
  -4  10   5 0.12681 0.73109   4
   4 -10  -5 0.46988 0.79774   8
   4 -10  -4 2.32382 0.86798   2
  -4  10   4 2.94294 0.86989   4
   4 -10  -4 1.55699 0.49399   6
   4 -10  -4 1.28445 0.81329   8
   4 -10  -3 38.4675 2.43942   2
   4 -10  -3 41.8616 2.35303   8
  -4  10   3 45.6858 1.67589   5
  -4  10   2 55.5684 2.09272   5
   4 -10  -2 54.2181 2.54916   8
   4 -10  -2 53.0669 2.44319   6
  -4 -10   2 54.0379 2.03618   4
   4 -10  -1 42.8224 2.35472   6
  -4  10   1 45.5947 2.01275   5
  -4 -10   1 45.4012 1.28518   7
  -4 -10   1 44.1994 1.63805   4
  -4 -10   0 0.29539 0.38137   7
  -4  10   0 0.45642 0.72588   5
   4 -10   0 1.11243 0.91146   6
   4 -10   1 3.73992 1.12525   6
  -4 -10  -1 4.87389 0.98839   6
  -4 -10  -1 4.84865 0.68107   7
  -4 -10  -2 53.9254 2.29952   6
   4 -10   2 53.0020 1.63298   1
  -4 -10  -2 58.0378 2.32401   7
   4 -10   2 55.9965 3.16479   6
   4  10   3 8.14011 0.67311   1
  -4 -10  -3 8.48001 0.98157   6
   4 -10   3 11.4097 1.76879   6
  -4 -10  -3 8.28244 1.04434   7
   4 -10   4 30.0655 2.55957   6
  -4 -10  -4 24.6825 1.78979   7
  -4 -10  -5 1.12114 0.84663   7
   4 -12  -4 38.0967 2.49660   8
   4 -12  -4 33.4844 2.43640   2
   4 -12  -3 1.13321 0.68577   6
   4 -12  -3 1.42724 0.95048   2
   4 -12  -3 1.02434 0.82302   8
   4 -12  -2 1.70286 0.85581   6
   4 -12  -1 0.70607 0.95150   6
   4 -12   0 36.8498 2.51113   6
   4 -12   1 9.08629 1.57268   6
  -4 -12  -1 10.0529 0.84247   7
   4 -12   2 3.33324 1.43524   6
  -4 -12  -2 3.21684 0.72260   7
   4 -12   3 3.85333 1.40478   6
  -4 -12  -3 3.92267 0.88057   7
   5   1 -11 45.6978 2.86814   3
   5   1 -10 0.48597 0.74368   3
  -5   1  10 0.63425 0.50978   2
  -5  -1  10-0.08870 0.54168   2
  -5   1   9 10.2517 0.96543   2
  -5   1   9 9.06032 0.92215   6
   5   1  -9 13.7361 1.46079   3
  -5  -1   9 10.7173 1.02068   2
  -5   1   8 2.12245 0.58309   6
  -5  -1   8 2.68318 0.63715   2
  -5  -1   8 1.81580 0.61898   8
   5   1  -8 3.06556 0.84586   3
  -5   1   8 2.26005 0.66223   5
  -5  -1   8 2.08520 0.76624   5
  -5   1   8 1.40582 0.54589   2
  -5   1   7 83.4552 2.53530   6
  -5  -1   7 80.2466 2.86028   7
  -5   1   7 77.6682 2.65143   2
   5   1  -7 82.6420 3.16149   3
  -5   1   7 81.3680 2.79671   5
  -5  -1   7 81.1161 3.03332   5
  -5  -1   7 81.1722 2.76090   8
  -5  -1   7 80.6842 2.75778   2
  -5   1   7 76.3305 2.89842   7
  -5   1   7 85.2085 2.94529   8
   5   1  -6 33.7395 1.83770   3
  -5   1   6 36.2307 1.67427   5
  -5  -1   6 36.9696 1.84461   5
  -5  -1   6 36.1538 1.66092   8
  -5   1   6 36.0759 1.75518   8
  -5   1   6 38.1347 1.55725   6
  -5  -1   6 36.0580 1.71559   7
  -5   1   5 7.18689 0.67830   6
  -5  -1   5 3.94501 0.67661   5
   5   1  -5 6.93745 0.79533   3
  -5   1   5 6.75061 0.72615   5
  -5   1   5 6.65178 0.75279   8
  -5   1   4 159.760 3.80538   6
   5   1  -4 165.663 4.19942   3
  -5   1   4 161.563 3.98133   5
  -5   1   3 8.85156 0.68854   6
  -5  -1   3 9.04595 0.81909   6
   5  -1  -3 10.6801 0.78466   6
   5   1  -3 10.0776 0.80436   3
  -5   1   2 94.5529 2.65346   6
  -5  -1   2 101.222 2.80481   6
   5  -1  -2 100.122 2.77494   2
  -5  -1   1 12.8348 0.93601   6
  -5   1   1 10.0887 0.75353   2
  -5   1   1 10.5413 0.85748   6
  -5  -1   1 11.2617 0.68238   4
   5  -1  -1 11.1546 0.80681   1
  -5   1   1 10.8845 0.75982   4
  -5   1   0 8.74030 0.69806   4
  -5   1   0 8.04055 0.67234   2
  -5  -1   0 8.67409 0.65297   2
   5   1   0 7.84100 0.55117   4
  -5  -1   0 7.80638 0.54278   4
  -5   1   0 8.68950 0.85128   6
   5  -1   0 8.32734 0.67701   2
   5   1   1 321.870 6.33070   4
   5  -1   1 312.807 6.51680   2
   5   1   1 320.850 6.98367   6
   5  -1   1 316.094 6.69824   4
  -5   1  -1 316.298 6.47196   2
  -5  -1  -1 322.109 6.31266   2
  -5   1  -1 314.129 7.00064   6
   5   1   2 64.9423 2.33748   6
   5  -1   2 66.6914 1.91306   2
  -5  -1  -2 62.9861 1.66104   2
  -5  -1  -2 61.8577 2.25499   6
   5   1   3 40.2969 1.88736   6
   5  -1   3 43.6306 1.41819   2
   5  -1   3 46.9191 2.14181   6
  -5  -1  -3 38.3289 1.84611   6
  -5   1  -3 43.5728 2.04717   6
   5   1   4 94.0921 3.17347   6
   5  -1   4 91.8329 2.28362   2
  -5  -1  -4 91.7358 3.07026   6
   5  -1   4 92.9629 3.37664   6
   5  -1   5 48.2994 1.34285   2
   5   1   5 45.3632 2.20675   6
   5  -1   5 47.4128 2.44354   6
   5  -1   6 31.9043 2.06505   6
   5   1   6 37.0940 2.06901   6
   5   1   7 2.79771 0.88650   6
   5  -1   7 3.37073 1.09682   6
  -5   1  -7 4.18798 0.73824   8
   5  -1   8 0.30018 0.93620   6
   5   1   8 0.12324 0.79240   6
  -5   1  -8 0.41129 0.59709   8
  -5  -1  -8-0.45268 0.71324   8
   5   1   9 5.11439 1.12107   6
  -5   1  -9 7.69614 1.35142   7
   5  -1   9 7.12756 1.39393   6
  -5  -1  -9 5.79182 1.02618   8
  -5  -1  -9 5.59036 1.27246   7
   5   3 -11 2.48802 1.13261   3
   5  -3 -11 3.55883 1.11118   3
   5   3 -10 43.0937 2.64933   3
   5  -3 -10 45.8416 2.70217   3
   5   3  -9 50.3181 2.72967   3
   5  -3  -9 49.9656 2.70113   3
  -5   3   9 56.6254 2.18074   2
  -5   3   9 52.0962 1.47757   6
  -5   3   8 6.14009 0.82232   2
  -5   3   8 7.06222 0.56199   6
  -5  -3   8 8.27970 0.87903   8
   5   3  -8 9.26745 1.13818   3
   5  -3  -8 6.64176 1.02950   3
  -5   3   8 6.44927 0.79881   5
  -5   3   7 1.22192 0.36694   6
   5  -3  -7 2.23996 0.68429   3
   5   3  -7 0.87867 0.63428   5
   5   3  -7 0.55630 0.57591   3
  -5   3   7 1.34645 0.52005   5
  -5  -3   7 2.69495 0.84426   5
  -5  -3   7 1.53244 0.56762   7
  -5  -3   7 1.24222 0.48583   8
  -5   3   7 1.43983 0.53773   2
  -5   3   6 63.7902 1.72906   6
   5  -3  -6 62.4616 2.56698   3
  -5   3   6 59.5243 2.23165   2
   5   3  -6 62.5579 2.56304   3
  -5   3   6 57.2071 2.05010   5
  -5  -3   6 62.0501 2.64744   5
  -5  -3   6 61.3810 2.23530   7
  -5   3   6 64.8734 2.54283   7
   5   3  -5 8.94841 0.89390   3
   5  -3  -5 11.5160 0.99427   3
  -5   3   5 9.50872 0.77463   5
  -5   3   5 10.1044 0.65029   6
   5  -3  -5 10.1616 0.93577   2
  -5  -3   5 8.35437 0.93108   5
  -5   3   5 10.1386 0.96158   7
   5  -3  -4 14.4263 0.80299   6
   5  -3  -4 14.5418 1.04856   2
   5   3  -4 15.5313 1.04233   3
   5  -3  -4 15.7897 1.04926   3
  -5   3   4 13.6384 1.03773   7
  -5   3   4 14.4190 0.80257   6
   5  -3  -3 358.960 7.64959   2
   5  -3  -3 354.779 7.13835   6
  -5  -3   3 342.832 7.32954   1
  -5   3   3 348.670 7.35381   1
  -5  -3   3 343.332 7.25927   3
  -5   3   3 355.600 7.29182   3
  -5   3   3 351.971 7.08912   6
   5  -3  -2 413.395 8.39457   6
  -5   3   2 404.328 8.32547   1
   5  -3  -2 410.074 8.70788   2
  -5  -3   2 429.990 8.71736   6
  -5  -3   2 422.098 8.31602   3
  -5   3   2 413.631 8.39085   6
  -5   3   2 407.246 8.27555   3
  -5   3   2 408.747 8.44927   8
  -5  -3   2 422.784 8.35030   1
   5  -3  -1 103.699 2.99159   2
   5  -3  -1 103.529 2.78413   1
   5   3  -1 96.9053 2.70267   1
   5  -3  -1 99.9331 2.94659   4
  -5   3   1 98.2119 2.88874   6
   5  -3  -1 96.9140 2.89850   6
  -5  -3   0 160.465 4.11948   6
  -5   3   0 167.278 4.29042   6
   5  -3   0 165.186 4.18362   4
  -5  -3  -1 140.171 3.67390   6
   5   3   1 127.710 3.62937   6
   5  -3   1 144.300 3.67827   2
  -5   3  -1 133.805 3.91090   6
   5  -3   2 254.634 5.77293   2
   5   3   2 258.608 5.86621   6
  -5  -3  -2 248.884 5.77767   6
   5   3   3 116.971 3.37283   6
   5  -3   3 113.161 3.18367   2
  -5  -3  -3 113.475 3.30773   6
   5  -3   3 108.961 3.87243   6
  -5  -3  -3 117.876 2.54013   2
   5   3   4 25.3943 1.45699   6
   5  -3   4 28.2566 1.95815   6
   5  -3   4 24.0970 1.28645   2
  -5  -3  -4 26.6016 1.49653   6
   5   3   5 18.9198 1.30944   6
   5  -3   5 16.3731 1.64182   6
   5  -3   5 17.8406 1.09679   2
  -5  -3  -5 17.8089 1.28777   6
   5   3   6 12.2303 1.14061   6
   5  -3   6 15.5961 0.97505   2
  -5   3  -6 15.8882 0.84532   8
   5  -3   6 15.3044 1.70158   6
   5   3   7 30.1804 1.75470   6
   5  -3   7 30.5953 1.29191   2
  -5   3  -7 26.9584 1.12439   8
  -5  -3  -7 28.9517 1.46335   5
   5  -3   7 29.0824 2.26213   6
   5  -3   8 0.89129 1.15768   6
   5   3   8 1.45470 0.77660   6
   5  -3   8 1.82631 0.41263   2
   5  -3   9 0.37595 1.20862   6
  -5  -3  -9 0.29418 0.82703   8
  -5   3  -9-0.45504 0.84183   7
  -5  -3  -9-0.19137 0.87855   7
   5   5 -10 1.56975 0.91672   3
   5  -5 -10 3.02991 1.03604   3
   5   5  -9 1.12612 0.75031   3
   5  -5  -9 2.28855 0.83507   3
   5   5  -8 0.12470 0.58336   3
   5  -5  -8 0.12663 0.71197   3
   5   5  -7 121.128 4.00317   3
   5  -5  -7 126.026 4.07074   3
  -5   5   7 121.449 3.03049   5
   5  -5  -7 115.098 3.75203   2
  -5  -5   6 21.8229 1.64763   5
   5  -5  -6 17.1878 1.33853   3
  -5   5   6 18.3808 0.94829   5
  -5   5   6 15.2157 1.32675   7
   5   5  -6 18.1911 1.37716   3
   5  -5  -6 17.1383 1.27143   2
   5  -5  -5 77.1300 2.81131   2
  -5  -5   5 68.5995 2.16565   7
   5   5  -5 70.4606 2.56274   3
   5  -5  -5 63.8171 2.48572   3
   5   5  -5 77.3830 2.83519   5
  -5  -5   5 77.1262 2.99942   5
  -5   5   5 76.0290 2.74390   7
   5  -5  -4 27.7292 1.11145   6
   5  -5  -4 27.0986 1.60787   2
   5   5  -4 28.5153 1.43629   3
   5  -5  -4 25.8618 1.38909   3
   5   5  -4 29.1238 1.60668   5
  -5   5   4 30.0307 1.55917   7
  -5   5   4 28.5956 1.67433   4
   5  -5  -3 0.09003 0.42898   2
  -5  -5   3 0.43576 0.38621   1
  -5   5   3 0.94123 0.50850   4
   5  -5  -3 0.31207 0.42151   6
  -5   5   3 0.72956 0.37135   1
  -5   5   3 0.46617 0.47448   8
  -5  -5   3 0.41856 0.34941   3
  -5   5   3 0.31457 0.36570   3
  -5  -5   3 0.33825 0.45685   5
  -5   5   3-0.06722 0.48419   7
   5  -5  -2 78.4414 2.78797   2
  -5  -5   2 68.4466 2.13577   3
  -5   5   2 74.7386 2.19071   3
  -5  -5   2 71.2799 2.17318   1
  -5   5   2 78.8602 2.52317   8
   5  -5  -2 78.2345 2.49626   6
   5  -5  -1 0.47760 0.53642   4
   5  -5  -1 0.71585 0.49017   2
  -5  -5   1 0.60436 0.53133   6
  -5   5   1 0.75704 0.35427   3
   5  -5  -1 0.57866 0.37609   1
  -5   5   1 0.63440 0.42517   8
   5  -5   0 5.13636 0.60161   1
   5  -5   0 5.14585 0.81588   4
  -5  -5   0 4.27024 0.75386   6
   5   5   0 4.35897 0.55022   1
  -5   5   0 4.36825 0.55540   8
  -5  -5   0 3.78833 0.53457   5
   5  -5   1 0.08682 0.57980   4
  -5  -5  -1 0.29779 0.34043   5
  -5   5  -1 0.98922 0.34607   8
  -5  -5  -1 0.28741 0.56032   6
  -5  -5  -2 40.1530 1.77558   6
   5  -5   2 40.0892 2.02891   4
  -5   5  -2 42.9664 1.24572   8
   5  -5   3 2.55647 0.89923   6
  -5  -5  -3 2.06466 0.65689   6
  -5  -5  -4 14.5964 1.10158   6
   5  -5   4 16.3008 1.63120   6
   5   5   5 110.118 3.24002   6
  -5  -5  -5 112.751 3.24704   6
   5  -5   5 112.477 4.50974   6
   5   5   6 63.1197 2.33531   6
  -5  -5  -6 72.2384 1.93215   5
   5  -5   6 70.9575 3.63366   6
   5  -5   7 7.09334 1.55973   6
   5   5   7 5.42825 0.75132   6
  -5  -5  -7 5.59018 0.57177   5
   5  -5   8 5.03858 1.45415   6
   5  -5   8 4.36043 0.78724   2
  -5   5  -8 5.13411 1.01794   7
   5   7  -9 0.13653 0.75775   3
   5  -7  -9-0.13901 0.85802   3
   5   7  -8 55.9676 2.62864   3
   5  -7  -8 58.7367 2.74429   3
   5  -7  -8 53.9771 2.50213   2
   5   7  -7 0.10587 0.58756   3
   5  -7  -7-0.21431 0.66141   3
   5  -7  -7-0.11030 0.59582   2
   5  -7  -6 130.728 4.20047   2
   5   7  -6 126.616 3.90353   3
   5  -7  -6 133.678 3.98367   3
  -5   7   6 131.912 2.89271   5
  -5   7   6 135.015 4.51490   4
   5  -7  -5 15.8295 0.56018   6
   5  -7  -5 16.3549 1.39074   2
   5   7  -5 15.1323 1.12108   3
   5  -7  -5 15.6469 1.14598   3
  -5   7   5 16.5530 1.13448   1
  -5  -7   5 15.1022 1.44062   5
  -5  -7   5 18.3034 0.86902   7
  -5   7   5 15.0392 1.38353   4
   5   7  -4 499.636 10.8670   5
  -5  -7   4 498.239 10.0927   1
   5  -7  -4 522.290 11.2453   2
  -5  -7   4 517.953 11.2380   5
  -5  -7   4 503.278 9.55212   7
  -5   7   4 507.730 10.5927   7
   5  -7  -4 499.027 9.80586   6
  -5   7   4 504.255 11.2082   4
  -5  -7   3 92.5384 3.24447   5
   5  -7  -3 90.4031 2.74761   6
  -5  -7   3 86.8123 2.50503   1
  -5   7   3 85.3708 2.50802   1
   5  -7  -3 84.6319 3.30746   2
   5   7  -3 91.9053 3.06960   5
  -5   7   3 88.2487 2.80392   7
  -5   7   3 97.0391 3.41507   4
   5  -7  -2 12.2348 1.26879   2
  -5  -7   2 13.4186 0.80495   3
  -5   7   2 15.1338 0.84049   3
  -5  -7   2 10.9246 1.02720   5
  -5   7   2 14.8525 0.98529   7
  -5   7   2 13.0792 1.22424   4
   5  -7  -1 1.81578 0.71541   4
  -5  -7   1 2.52020 0.36441   4
  -5  -7   1 2.23820 0.42053   3
  -5   7   1 1.34770 0.39220   3
  -5   7   1 0.99673 0.41564   7
   5  -7  -1 1.90813 0.72403   6
  -5  -7   0 12.1606 1.14170   6
   5  -7   0 10.5762 1.16621   4
   5   7   0 11.8219 0.77362   1
   5  -7   0 10.5486 0.77385   1
   5  -7   0 10.8324 1.18642   6
   5   7   1 1.77310 0.44129   1
   5  -7   1 0.41436 0.71065   4
   5  -7   1 2.04732 0.88519   6
   5  -7   1 1.01037 0.45461   1
  -5  -7  -1 2.05786 0.69952   6
  -5  -7  -1 1.01954 0.40194   5
  -5  -7  -2 86.2023 2.88720   6
  -5  -7  -2 84.4039 2.31525   5
   5  -7   2 83.7146 3.58998   6
  -5  -7  -3 16.2803 1.16739   6
  -5  -7  -3 15.9265 0.73941   5
   5  -7   4 5.75626 1.26762   6
  -5  -7  -4 2.86630 0.68965   6
   5  -7   5 4.95519 1.40895   6
  -5  -7  -5 6.21022 0.85739   6
   5   7   5 6.71153 0.49007   4
  -5  -7  -6 103.047 2.83688   6
   5  -7   6 102.024 4.68822   6
   5  -7   7 3.34602 1.42108   6
  -5   7  -7 3.02524 0.75331   7
  -5  -7  -7 2.81905 1.12290   7
   5   9  -8 7.84937 1.12597   3
   5  -9  -8 7.57591 1.05739   3
   5  -9  -8 9.14644 1.22295   2
  -5   9   8 7.89449 1.31480   4
   5  -9  -7 129.630 4.45280   2
   5  -9  -7 133.045 4.07672   3
   5   9  -7 140.409 4.10254   3
  -5   9   7 128.465 4.68058   4
  -5   9   6 1.10633 0.74771   4
   5  -9  -6 1.46008 0.83965   8
  -5   9   6 2.50684 0.63871   1
   5  -9  -6 1.87490 0.87835   2
   5  -9  -5 50.9096 1.28324   6
   5  -9  -5 48.7072 2.57896   2
   5  -9  -5 50.3036 2.79581   8
  -5  -9   5 50.3966 1.94180   1
  -5   9   5 52.4093 2.66033   4
  -5   9   5 54.1557 1.96465   1
   5  -9  -4 5.98383 1.07431   2
  -5   9   4 6.02794 1.02384   4
   5  -9  -4 5.41512 0.66938   6
  -5  -9   4 4.64264 0.63313   1
   5  -9  -4 4.98333 1.02578   8
   5  -9  -3 2.83188 0.85583   2
  -5  -9   3 1.88124 0.21697   7
   5  -9  -2 42.9991 2.52010   2
  -5  -9   2 47.7188 1.71405   4
   5  -9  -2 43.1358 2.17043   6
  -5  -9   1 0.93119 0.38679   4
   5  -9  -1 0.24053 0.70184   6
  -5   9   1 0.64266 0.42243   7
  -5  -9   0 22.7861 1.61160   6
  -5  -9   0 21.8454 0.88862   3
  -5   9   0 23.7576 0.86106   3
  -5   9   0 22.4344 0.98216   7
   5  -9   0 25.1371 1.92218   6
   5  -9   1 38.4379 2.42661   6
  -5  -9  -1 33.2557 1.89582   6
   5  -9   1 35.2469 1.38334   1
  -5   9  -1 36.2334 1.14277   7
   5   9   2 3.03151 0.52304   1
  -5  -9  -2 3.92276 0.84388   6
   5  -9   2 2.50918 1.09799   6
  -5   9  -2 3.37074 0.35295   7
   5  -9   2 3.84392 0.61203   1
  -5  -9  -3 3.96265 0.84259   6
   5  -9   3 4.23025 1.29521   6
  -5  -9  -4 0.13996 0.59774   6
  -5  -9  -5 75.1904 3.40438   7
   5  -9   6 5.59296 1.62774   6
  -5  -9  -6 5.05271 1.20459   7
  -5  11   6 1.15955 0.94115   4
   5 -11  -6 0.62579 0.79693   2
   5 -11  -5 0.80627 0.85953   2
  -5  11   5 3.24325 0.96742   4
   5 -11  -4 3.49069 1.01681   2
   5 -11  -3 28.8957 2.21188   2
   5 -11  -3 27.2630 1.67968   6
   5 -11  -2 58.1386 3.16653   2
   5 -11  -2 56.3598 2.65370   6
   5 -11  -1 5.73837 1.16108   6
  -5 -11   1 7.14437 0.52727   7
  -5 -11   0 128.357 3.29616   7
   5 -11   0 124.914 4.71005   6
  -5 -11  -1 77.9813 2.64763   7
   5 -11   1 81.8605 3.82653   6
   5 -11   2 11.6057 1.73587   6
  -5 -11  -2 7.20744 0.97506   7
   5  11   3 43.8845 1.41776   1
  -5 -11  -3 42.6381 2.26220   7
   5 -11   3 47.7895 3.17780   6
  -5 -11  -4 40.5446 2.32793   7
   5 -11   4 39.3614 3.14210   6
   6   0 -11 0.18069 0.89106   3
   6   0 -10 168.761 5.74468   3
  -6   0   9-0.16859 0.63042   6
   6   0  -9 1.61872 0.83794   3
  -6   0   9 0.09172 0.57211   2
  -6   0   9-0.45827 0.66047   5
  -6   0   8 223.834 5.58297   6
   6   0  -8 227.464 6.42721   3
  -6   0   8 226.393 5.69614   2
  -6   0   8 219.917 5.96218   5
  -6   0   8 232.826 5.88907   8
  -6   0   7-0.18840 0.47977   7
  -6   0   7 0.30787 0.57977   6
   6   0  -7 0.34470 0.59427   3
  -6   0   7-0.16828 0.49675   2
  -6   0   7-0.08846 0.51614   8
  -6   0   7 0.47652 0.56266   5
  -6   0   6 312.374 7.10068   6
   6   0  -6 332.877 7.70418   3
  -6   0   6 318.606 7.40152   5
  -6   0   6 325.023 7.29621   8
  -6   0   6 322.551 7.36922   7
  -6   0   6 318.488 7.24260   2
  -6   0   5 0.06703 0.46747   6
   6   0  -5-0.08628 0.49131   3
  -6   0   5 0.07417 0.40621   2
  -6   0   5 0.39241 0.41803   5
  -6   0   4 9.25223 0.81419   6
   6   0  -4 8.35448 0.82825   3
  -6   0   4 8.67285 0.81719   5
  -6   0   3-0.30825 0.45771   6
   6   0  -3 0.13051 0.30529   6
  -6   0   2 48.6588 1.87731   6
   6   0  -2 49.3747 1.88394   1
  -6   0   1 0.05216 0.32196   4
   6   0  -1 0.88081 0.42391   1
  -6   0   1 0.25953 0.48173   6
  -6   0   1-0.05334 0.37511   2
  -6   0   0 16.1837 0.92166   2
  -6   0   0 15.8068 1.15197   6
   6   0   0 15.0294 0.90644   4
   6   0   1 0.05145 0.38200   4
  -6   0  -1 0.30786 0.31926   2
   6   0   2 342.426 7.69090   6
  -6   0  -2 331.608 6.62079   2
  -6   0  -2 317.119 7.48024   6
  -6   0  -3 0.08983 0.75000   6
   6   0   3 0.29875 0.60810   6
  -6   0  -4 353.287 8.24768   6
   6   0   4 356.666 8.46431   6
   6   0   5 0.35951 0.70753   6
   6   0   6 446.404 10.4568   6
   6   0   7-0.83304 0.82930   6
  -6   0  -8 19.8109 1.47412   8
   6   0   8 22.0000 1.87354   6
   6   2 -11 3.05301 1.04821   3
   6  -2 -11 0.53981 0.97239   3
  -6   2  10 1.57793 0.63692   2
   6   2 -10 1.62842 0.90420   3
  -6   2   9 86.0331 2.53605   6
  -6   2   9 83.0993 2.94118   2
  -6   2   9 85.6767 3.06220   5
   6   2  -9 90.3850 3.72980   3
  -6  -2   9 85.1407 3.05271   8
  -6  -2   9 90.7761 3.61038   5
  -6   2   8 13.1900 0.91954   6
  -6   2   8 9.85762 1.01043   2
  -6   2   8 11.4460 1.08534   5
  -6  -2   8 10.7243 1.07977   8
  -6  -2   8 11.9762 1.32972   5
   6   2  -8 10.0162 1.23825   3
  -6   2   7 23.7441 1.19042   6
  -6   2   7 23.4601 1.42689   2
   6   2  -7 24.2299 1.68753   3
  -6   2   7 22.7198 1.39000   5
  -6  -2   7 24.2777 1.69838   5
  -6  -2   7 26.5288 1.47530   8
  -6   2   7 23.3175 1.52991   8
  -6  -2   7 26.1625 1.55067   7
  -6   2   6 5.85943 0.80783   7
  -6   2   6 5.37396 0.67425   6
   6   2  -6 4.92146 0.83796   3
  -6   2   6 4.06188 0.70884   8
  -6   2   6 4.99215 0.72294   5
  -6  -2   6 4.13138 0.79019   5
  -6  -2   6 4.97988 0.75273   7
  -6   2   6 4.74991 0.72826   2
  -6   2   5 109.484 2.95943   6
  -6   2   5 113.844 3.33117   2
   6   2  -5 111.753 3.46177   3
  -6   2   5 111.684 3.21687   5
  -6  -2   5 106.171 3.47316   5
  -6   2   4 20.5727 1.09795   6
  -6  -2   4 20.0511 1.31275   6
   6  -2  -4 18.5248 1.05407   6
   6   2  -4 21.2156 1.27157   3
  -6   2   4 18.8003 1.17101   3
   6  -2  -4 19.8189 1.25849   2
   6  -2  -3 132.979 3.52225   6
  -6  -2   3 132.139 3.74764   6
  -6   2   3 140.127 3.60418   3
  -6  -2   3 134.707 3.61124   1
  -6   2   3 138.660 3.51576   6
   6  -2  -3 137.951 3.80179   2
   6  -2  -2 10.2241 0.84406   6
  -6  -2   2 8.31511 0.87522   6
  -6  -2   2 8.39435 0.78301   1
  -6  -2   2 8.19134 0.71685   3
  -6   2   2 9.99897 0.82543   3
  -6   2   2 10.5932 0.82354   1
   6  -2  -2 10.4742 0.88294   2
  -6   2   2 9.73788 0.85564   6
  -6  -2   1 73.2842 2.57368   6
  -6  -2   1 78.6394 2.10536   4
   6  -2  -1 86.1215 2.57282   1
  -6   2   1 81.1980 2.60594   6
  -6   2   0 4.42095 0.82589   6
  -6   2   0 3.58132 0.57517   2
   6   2   0 3.47784 0.65235   6
   6  -2   0 3.39416 0.55657   2
   6  -2   1 9.51280 0.79647   2
  -6   2  -1 10.1499 1.05581   6
  -6  -2  -1 6.58695 0.83026   6
   6   2   1 8.03674 0.86378   6
   6  -2   1 8.92206 0.88128   4
  -6  -2  -1 8.70958 0.65855   2
   6   2   1 7.59540 0.55840   4
  -6  -2  -2 26.4109 1.51931   6
   6   2   2 29.4895 1.61568   6
   6  -2   2 29.0075 1.33887   2
  -6  -2  -2 27.7455 1.06423   2
   6   2   2 27.7488 1.13416   4
   6   2   3 206.536 5.39760   6
   6  -2   3 213.784 4.81634   2
  -6  -2  -3 206.650 4.17774   2
  -6   2  -3 209.061 5.65704   6
  -6  -2  -3 208.494 5.31102   6
   6  -2   3 207.243 5.80845   6
   6   2   4 15.3250 1.28531   6
  -6  -2  -4 15.6550 1.33505   6
   6  -2   4 15.8561 1.47508   6
   6  -2   4 15.0741 0.92321   2
   6   2   5 31.0019 1.83426   6
   6  -2   5 27.6662 1.20792   2
  -6  -2  -5 29.9535 1.78615   6
   6  -2   5 26.9234 1.97269   6
   6   2   6 13.8646 1.31830   6
   6  -2   6 10.5402 1.40794   6
   6  -2   6 13.8433 0.78350   2
   6   2   7 20.9762 1.64713   6
   6  -2   7 17.8747 1.85092   6
  -6   2  -7 18.5332 1.14791   8
   6  -2   8 3.10877 1.22654   6
   6   2   8 5.10928 1.10854   6
   6   4 -10 6.40797 1.17875   3
   6  -4 -10 8.57227 1.25923   3
   6   4  -9 3.61058 0.95674   3
   6  -4  -9 1.74846 0.77760   3
  -6  -4   9 3.25440 0.73041   8
   6  -4  -8 5.21572 0.98766   3
   6   4  -8 6.07687 1.03984   3
  -6  -4   8 5.74184 0.82212   8
  -6   4   8 5.99395 0.76803   5
  -6  -4   8 7.57046 1.21084   5
   6   4  -7 15.4626 1.38000   3
   6  -4  -7 11.9931 1.22408   3
  -6   4   7 15.2847 1.20170   2
  -6   4   7 15.2218 1.04942   5
  -6  -4   7 14.9247 1.45348   5
  -6  -4   7 15.6611 1.15874   7
  -6   4   7 14.5940 0.66712   6
   6   4  -6 35.4111 1.94531   3
   6  -4  -6 40.7338 2.03608   3
  -6   4   6 40.7790 1.67302   5
  -6   4   6 38.6511 1.85918   2
  -6  -4   6 38.9286 2.15164   5
  -6  -4   6 38.5035 1.72413   7
  -6   4   6 35.4699 1.92653   7
   6  -4  -6 37.6228 1.95552   2
  -6   4   6 40.8570 1.33009   6
   6   4  -5 103.190 3.33027   3
   6  -4  -5 102.638 3.31952   3
  -6   4   5 106.970 3.31598   2
  -6  -4   5 110.823 3.65426   5
  -6   4   5 103.514 3.43890   8
  -6   4   5 108.230 3.40075   7
  -6   4   5 105.573 2.69666   6
   6  -4  -5 97.7331 3.36980   2
   6  -4  -4 221.285 5.63348   2
  -6  -4   4 214.500 5.22755   1
   6  -4  -4 209.310 4.81262   6
  -6   4   4 216.928 5.14857   3
  -6   4   4 221.610 5.47330   8
  -6   4   4 212.742 5.33497   7
  -6   4   4 219.875 4.86513   6
   6  -4  -3 16.0082 1.02493   6
   6  -4  -3 19.7859 1.34340   2
  -6  -4   3 14.3931 1.00285   1
  -6   4   3 16.9567 1.04491   3
  -6   4   3 15.3495 1.03109   6
  -6   4   3 16.8572 1.16130   8
   6  -4  -2 282.261 6.76834   2
  -6   4   2 290.145 6.39931   8
  -6  -4   2 284.306 6.16662   3
  -6   4   2 287.393 6.16241   3
  -6   4   2 280.366 6.38208   6
  -6  -4   1 113.444 3.41040   6
  -6   4   1 114.162 3.38999   6
   6   4  -1 114.306 3.12395   1
  -6   4   1 106.408 3.01989   8
   6  -4  -1 106.198 3.33699   4
   6  -4  -1 110.042 3.13834   1
  -6  -4   0 64.2361 2.42606   6
   6   4   0 68.7701 2.28780   1
   6  -4   0 69.6490 2.33389   1
   6  -4   0 65.6534 2.47377   4
  -6   4   0 63.9396 2.54356   6
  -6  -4  -1 171.304 4.54255   6
   6  -4   1 174.231 4.61117   2
  -6  -4  -2 39.8683 1.84508   6
   6   4   2 41.1142 1.92194   6
   6  -4   2 39.6134 1.86649   2
   6   4   2 41.3290 0.99977   4
   6  -4   2 42.5407 2.29787   6
  -6  -4  -3 44.5561 1.98936   6
   6   4   3 47.2864 2.06095   6
   6  -4   3 39.9209 1.88873   2
   6  -4   3 42.3004 2.43095   6
   6  -4   4 0.08006 0.44436   2
  -6  -4  -4-0.08324 0.65339   6
   6  -4   4 0.14819 0.77796   6
   6   4   4 0.43254 0.55623   6
  -6  -4  -4 0.34438 0.19992   2
   6   4   5 23.9158 1.50688   6
   6  -4   5 26.8424 1.48275   2
   6  -4   5 25.2959 2.10621   6
  -6  -4  -5 25.8836 1.59670   6
   6  -4   6 2.31179 0.61662   2
   6  -4   6 2.10896 1.14170   6
   6   4   6 4.21859 0.80996   6
  -6   4  -6 2.04828 0.28176   8
   6   4   7 16.8096 1.34849   6
   6  -4   7 12.2450 1.78500   6
  -6  -4  -7 15.7635 1.08300   5
   6  -4   7 18.0306 1.12122   2
   6  -4   8 55.7821 1.91131   2
   6  -4   8 55.9752 3.39014   6
   6   6 -10 0.93839 0.85690   3
   6  -6 -10 2.23535 1.01681   3
   6   6  -9 1.97548 0.89082   3
   6  -6  -9 4.17098 0.94415   3
  -6  -6   8 8.33308 0.86997   8
   6  -6  -8 7.92039 1.15927   3
   6   6  -8 8.57847 1.15624   3
  -6   6   8 8.52108 0.71942   5
   6   6  -7 13.6033 1.30530   3
   6  -6  -7 11.5675 1.21752   3
  -6   6   7 13.1915 0.83495   5
  -6  -6   7 12.5963 1.45465   5
   6  -6  -7 14.2658 1.29904   2
  -6   6   6 8.05623 1.12875   4
   6   6  -6 9.61890 1.00846   3
   6  -6  -6 10.4388 1.06085   3
  -6   6   6 10.4785 0.79216   5
   6  -6  -6 10.9218 1.15703   2
  -6   6   5 3.45213 0.83338   4
   6  -6  -5 3.78716 0.48666   6
   6  -6  -5 4.41491 0.72426   3
  -6   6   5 3.21276 0.68730   1
   6  -6  -5 4.65408 0.85506   2
  -6   6   5 4.19419 0.85429   7
   6  -6  -4 26.2643 1.27982   6
   6  -6  -4 28.6849 1.78598   2
  -6  -6   4 31.2874 1.48215   1
  -6  -6   4 25.8574 1.69336   5
  -6   6   4 27.9860 1.57811   7
  -6   6   4 26.1840 1.75394   4
  -6  -6   3 347.552 7.45973   1
   6  -6  -3 342.792 8.41457   2
  -6   6   3 362.676 7.46445   3
  -6  -6   3 350.156 8.19611   5
  -6   6   3 360.210 8.04614   8
  -6   6   3 361.035 8.47234   4
  -6   6   3 360.700 7.78916   7
  -6  -6   2 148.633 4.34348   6
   6  -6  -2 149.371 4.58692   2
  -6  -6   2 148.745 3.67395   3
  -6   6   2 148.086 3.65589   3
  -6  -6   2 146.786 4.18844   5
  -6   6   2 148.155 4.06589   8
  -6  -6   1 38.9360 1.96895   6
  -6   6   1 42.7593 1.60152   3
   6  -6  -1 41.0318 1.70766   1
   6  -6  -1 47.9437 2.29072   2
  -6   6   1 43.3273 1.77974   8
   6  -6  -1 44.3878 2.12373   4
   6  -6  -1 38.9167 2.03214   6
  -6  -6   0 15.7021 1.26069   6
  -6   6   0 19.7321 1.08238   8
   6   6   0 13.9002 0.98727   1
   6  -6   0 16.3306 1.32377   4
   6  -6   0 16.1638 1.42535   6
   6  -6   0 15.5805 1.03586   1
  -6  -6  -1 43.1255 1.98588   6
   6  -6   1 37.0901 2.03873   2
  -6   6  -1 36.8320 1.43106   8
   6  -6   1 38.6748 2.25741   6
   6  -6   1 41.2174 2.09707   4
  -6  -6  -2 43.3068 1.97869   6
  -6  -6  -2 42.4907 1.61982   5
   6  -6   3 7.39807 1.27426   6
  -6  -6  -3 7.34251 0.92241   6
  -6  -6  -3 7.67914 0.65564   5
   6  -6   4 0.34570 0.89399   6
  -6  -6  -4 0.15879 0.63134   6
  -6  -6  -5 0.26403 0.19661   2
  -6  -6  -5 0.39103 0.71113   6
   6  -6   5-0.18898 1.02086   6
  -6  -6  -5 0.33966 0.20600   2
   6  -6   6 31.9283 1.88131   2
  -6  -6  -6 31.6014 1.05541   5
  -6  -6  -6 32.0427 1.67273   6
   6  -6   6 33.9027 2.65830   6
   6  -6   7 18.5588 2.29688   6
   6  -6   7 17.8620 1.44096   2
   6   8  -9 29.1056 2.02651   3
   6  -8  -9 29.9950 2.05950   3
  -6   8   9 31.3766 2.40792   4
   6   8  -8 60.3502 2.74733   3
   6  -8  -8 55.4826 2.66857   3
  -6   8   8 56.3898 3.04520   4
   6  -8  -8 59.4151 2.80001   2
  -6   8   7 2.27821 0.92809   4
   6   8  -7 2.93093 0.80596   3
   6  -8  -7 1.27290 0.72187   3
   6  -8  -7 1.81157 0.78229   2
  -6  -8   6 0.08579 0.61792   1
  -6   8   6-0.14434 0.74654   4
   6  -8  -6 0.91815 0.66806   2
  -6   8   6 0.34836 0.35544   5
  -6   8   6 0.58813 0.52955   1
   6  -8  -5 6.11918 0.55225   6
  -6   8   5 6.67890 1.07533   4
  -6  -8   5 6.32457 0.81944   1
  -6   8   5 4.92661 0.73731   1
  -6  -8   5 6.78554 0.56916   7
  -6  -8   5 8.40409 1.25130   5
   6  -8  -5 5.84043 1.05427   2
  -6  -8   4 1.38573 0.37714   7
  -6   8   4 1.05456 0.76027   4
   6  -8  -4 0.79991 0.64679   2
  -6   8   4 1.90737 0.67186   7
  -6  -8   4 1.12666 0.56117   1
  -6  -8   4 1.49128 0.71679   5
  -6   8   3 177.006 5.31023   4
   6  -8  -3 163.949 5.31831   2
  -6  -8   3 164.057 4.97221   5
  -6   8   3 174.274 4.49920   7
   6  -8  -2 3.25137 0.88119   2
   6  -8  -2 3.31970 0.79657   6
  -6  -8   2 3.00935 0.45322   3
  -6   8   2 2.80671 0.50512   3
  -6  -8   2 4.16061 0.81432   5
  -6   8   2 2.92710 0.61899   7
  -6  -8   1 47.2237 2.31272   6
  -6  -8   1 49.6300 1.65687   3
  -6   8   1 48.0103 1.61812   3
   6  -8  -1 45.1105 2.50745   2
  -6  -8   1 49.1243 2.12863   5
  -6   8   1 49.5272 1.81195   7
  -6  -8   1 47.3973 1.13548   4
   6  -8  -1 43.7149 2.35627   6
   6  -8   0 0.54155 0.77097   6
  -6  -8   0 1.00602 0.76323   6
  -6   8   0 0.09686 0.37770   3
   6  -8   0 0.67002 0.43534   1
  -6  -8   0 0.44877 0.46660   5
   6  -8   1 7.20254 1.25449   6
  -6  -8  -1 7.99617 1.09707   6
   6   8   1 9.06859 0.79170   1
   6  -8   1 9.21785 0.85869   1
  -6  -8  -2 56.0984 2.39378   6
  -6  -8  -2 53.4418 1.78990   5
   6  -8   2 47.6955 2.86298   6
  -6  -8  -3 62.6931 2.45461   6
  -6  -8  -3 60.4367 1.71762   5
   6  -8   3 66.4672 3.49999   6
  -6  -8  -4 97.3952 3.11646   6
   6  -8   5 12.2230 1.84375   6
   6  -8   6 6.21966 1.71363   6
  -6  10   7 7.60604 1.32930   4
   6 -10  -7 7.32113 1.25413   2
   6 -10  -6 24.3130 2.01603   2
  -6  10   6 28.4848 2.14428   4
   6 -10  -5 11.2699 0.75732   6
  -6  10   5 11.1389 1.44071   4
   6 -10  -5 10.8064 1.44402   2
  -6  10   4 22.5555 1.87100   4
   6 -10  -4 21.5170 1.90407   2
   6 -10  -3 52.2200 2.88466   2
  -6 -10   3 47.6672 1.18000   7
   6 -10  -3 47.6052 2.21292   6
   6 -10  -2 13.9588 1.55528   2
   6 -10  -2 13.8782 1.40145   6
   6 -10  -1 16.2384 1.67740   2
   6 -10  -1 15.7290 1.55621   6
   6 -10   0 12.3295 1.56439   6
  -6 -10   0 11.1801 0.66194   3
  -6 -10  -1 67.3286 1.94936   3
   6 -10   1 59.3240 3.32718   6
   6  10   2 3.92439 0.58724   1
   6 -10   2 3.01235 1.17561   6
   6 -10   2 2.37325 0.56543   1
   6 -10   3 1.64056 1.25224   6
   6 -10   3 0.15414 0.54199   1
   6  10   3 0.33828 0.49113   1
   6 -10   4 42.2372 3.08978   6
   6 -12  -4 2.78952 1.05996   2
   6 -12  -4 2.64198 0.75817   6
   6 -12  -3 4.93379 1.22232   2
   6 -12  -3 3.86007 0.93388   6
   6 -12  -2 0.96364 1.08369   2
   6 -12  -2 0.52677 0.88735   6
   6 -12  -1 1.54158 1.00135   6
   6 -12  -1 2.14420 1.08231   2
   6 -12   0 1.04773 1.04301   6
   6 -12   0 1.57298 1.04744   2
  -6 -12   0 0.85786 0.49686   7
   6 -12   1 0.38554 1.21501   6
  -6 -12  -1 1.10146 0.64164   7
   7   1 -11 2.91713 1.01314   3
   7   1 -10 78.0816 3.68202   3
  -7   1  10 77.6420 3.16928   5
  -7   1   9 4.24684 0.79474   6
  -7  -1   9 4.92194 0.94352   6
   7   1  -9 4.65801 1.01577   3
  -7   1   9 4.97337 0.93183   5
  -7  -1   9 6.09217 1.01409   5
  -7   1   9 4.43530 0.85980   2
  -7  -1   8 3.45914 0.74104   8
  -7   1   8 1.92444 0.63091   6
  -7  -1   8 3.49332 0.88393   6
  -7  -1   8 3.69065 0.78390   2
   7   1  -8 4.73147 0.99766   3
  -7   1   8 2.45989 0.71079   5
  -7  -1   8 4.29762 0.88136   5
  -7   1   8 2.37942 0.67681   2
  -7   1   7 95.0555 3.20659   2
  -7   1   7 98.3438 2.97464   6
  -7  -1   7 96.1037 3.27380   6
   7   1  -7 91.4902 3.52248   3
  -7  -1   7 91.9419 3.22385   7
  -7   1   7 95.2632 3.29803   5
  -7  -1   7 93.1020 3.40353   5
  -7  -1   7 88.5904 3.08952   8
  -7   1   7 97.4272 3.31201   8
  -7  -1   7 94.8436 3.21431   2
  -7   1   6 10.4007 1.01737   2
  -7   1   6 11.4436 0.97633   6
  -7  -1   6 11.7464 1.09881   6
   7   1  -6 11.8321 1.14724   3
  -7   1   6 10.5475 1.02818   5
  -7   1   6 11.1565 1.00118   8
  -7  -1   6 10.0880 1.04068   5
  -7  -1   6 10.8135 1.01129   7
  -7  -1   6 11.4573 1.07276   2
  -7   1   5 227.293 5.58150   2
  -7   1   5 222.833 5.32753   6
  -7  -1   5 230.502 5.62926   6
   7   1  -5 231.769 5.78815   3
  -7   1   5 225.783 5.58548   5
  -7  -1   5 214.464 5.68982   5
  -7   1   5 228.215 5.58512   3
  -7  -1   5 224.423 5.59141   2
  -7   1   4 72.0975 2.41981   6
  -7  -1   4 68.3099 2.49736   6
  -7   1   3 79.8668 2.63258   6
  -7  -1   3 81.7634 2.74750   6
  -7   1   2 107.661 3.25173   6
  -7  -1   2 112.340 3.36718   6
   7  -1  -2 114.501 3.33877   1
  -7   1   2 111.026 3.26932   4
  -7   1   1 28.7091 1.41826   2
  -7  -1   1 32.4019 1.34914   4
  -7  -1   1 31.4066 1.63796   6
  -7  -1   1 31.0420 1.42070   2
  -7   1   1 29.2730 1.60313   6
   7  -1  -1 29.0750 1.49708   1
  -7   1   1 32.1286 1.51924   4
  -7   1   0 14.4478 0.96278   2
   7  -1   0 12.5289 0.93323   2
   7  -1   0 13.0923 0.98200   4
  -7  -1   0 18.0247 1.02076   2
  -7   1   0 14.1592 1.16774   6
   7   1   1 11.8842 0.82710   4
   7   1   1 11.5836 1.09348   6
  -7  -1  -1 11.6350 0.80302   2
  -7   1  -1 10.0692 0.82237   2
   7  -1   1 10.6362 0.84682   2
  -7  -1  -1 9.73056 1.10956   6
   7  -1   1 10.4466 0.91558   4
   7   1   2 18.2276 1.07170   4
   7  -1   2 18.8680 1.24824   4
   7   1   2 18.9513 1.44289   6
  -7  -1  -2 17.7029 0.91425   2
   7  -1   2 18.0671 1.03297   2
  -7  -1  -2 17.9906 1.35174   6
   7  -1   2 17.2777 1.42866   6
  -7   1  -3 0.94764 0.83775   6
  -7  -1  -3 2.24823 0.83541   6
   7  -1   3 2.38202 0.85161   6
   7   1   3 0.97043 0.66617   6
   7  -1   3 1.83675 0.43916   2
  -7   1  -4 8.24076 1.28133   6
  -7  -1  -4 7.53350 1.20424   6
   7  -1   4 6.49155 1.07295   6
   7   1   4 8.59688 1.12927   6
   7  -1   4 7.47057 0.63049   2
   7   1   5 67.5187 2.94824   6
  -7  -1  -5 61.8940 2.78220   6
   7  -1   5 63.6378 3.07009   6
   7  -1   6 7.10462 1.29068   6
   7   1   6 8.08276 1.21790   6
   7   1   7 93.7898 3.74685   6
   7  -1   7 89.0038 3.93757   6
   7  -1   8 0.16909 1.07648   6
   7   1   8 0.29139 0.94591   6
   7   3 -11-0.18060 0.91979   3
   7  -3 -11 0.36278 0.93814   3
   7   3 -10 16.3123 1.70593   3
   7  -3 -10 14.5901 1.67023   3
  -7   3   9 5.28264 0.88987   5
   7  -3  -9 5.72407 1.14499   3
   7   3  -9 2.99132 0.99212   3
  -7  -3   9 3.61206 0.78105   8
  -7  -3   9 3.43037 1.04259   5
  -7   3   8 115.440 2.96848   6
   7   3  -8 105.918 4.03032   3
   7  -3  -8 118.050 4.22550   3
  -7   3   8 114.753 3.67468   2
  -7   3   8 115.673 3.53751   5
  -7  -3   8 110.805 3.51844   8
  -7  -3   8 107.918 4.11829   5
  -7   3   7 7.32322 0.74526   6
  -7   3   7 8.64147 0.96968   2
  -7   3   7 8.38022 0.90649   5
   7   3  -7 7.49020 1.03470   3
   7  -3  -7 7.73161 1.06789   3
  -7  -3   7 5.77410 1.01264   5
  -7  -3   7 6.58746 0.88636   7
   7   3  -6 91.8652 3.35514   3
   7  -3  -6 96.4616 3.38360   3
  -7   3   6 96.6422 3.19700   2
  -7   3   6 99.9421 3.09603   5
  -7  -3   6 91.1612 3.44477   5
  -7  -3   6 93.8484 3.05942   7
  -7   3   6 93.8865 3.26358   7
  -7   3   6 92.9881 2.68913   6
  -7  -3   5 15.7395 1.31197   6
   7   3  -5 13.3184 1.15351   3
   7  -3  -5 13.9556 1.18528   3
  -7   3   5 16.1025 1.19919   2
  -7   3   5 15.3341 1.18063   8
  -7  -3   5 14.4985 1.22537   5
  -7   3   5 13.6441 1.15837   7
   7  -3  -5 14.1279 1.19462   2
  -7   3   5 13.4106 0.95993   6
   7  -3  -4 208.097 4.97710   6
  -7  -3   4 204.008 5.39794   6
   7  -3  -4 213.149 5.49726   2
  -7   3   4 211.893 4.93588   6
  -7   3   4 206.303 5.26092   2
  -7  -3   4 209.488 5.13133   3
  -7   3   4 203.599 5.08957   3
  -7  -3   4 208.073 5.19041   1
  -7   3   4 207.759 5.17858   1
  -7   3   4 212.666 5.30580   8
  -7  -3   3 220.610 5.57828   6
  -7   3   3 217.697 5.20512   3
  -7  -3   3 220.133 5.24632   1
  -7   3   3 219.075 5.21333   6
   7  -3  -3 214.400 5.57428   2
  -7   3   2 3.88998 0.76944   6
  -7  -3   2 2.99932 0.72109   6
  -7   3   2 3.21161 0.60569   3
   7  -3  -2 2.69249 0.58559   1
   7  -3  -2 1.82453 0.55522   2
   7   3  -1 140.449 3.78753   1
   7  -3  -1 131.525 3.74366   1
  -7  -3   1 134.342 3.09716   4
  -7   3   1 134.604 3.90280   6
  -7  -3   0 91.8102 3.06551   6
   7  -3   0 87.3481 2.92914   2
   7   3   0 95.1080 3.15851   6
   7   3   0 91.5062 2.91758   1
  -7   3   0 85.2402 3.08866   6
   7  -3   1 6.17352 0.86697   4
   7  -3   1 8.23209 0.83843   2
  -7   3  -1 6.03876 1.05435   6
   7  -3   1 7.31089 0.97994   6
  -7  -3  -1 7.47990 0.95468   6
   7   3   1 7.47915 0.93400   6
   7  -3   2 44.4758 2.07482   4
   7   3   2 37.6928 1.96309   6
   7  -3   2 45.0287 1.90132   2
  -7  -3  -2 39.7279 1.45914   2
  -7   3  -2 45.7914 2.31995   6
   7   3   2 40.2370 1.33220   4
   7  -3   2 43.6819 2.33051   6
  -7  -3  -2 41.9041 2.01945   6
   7   3   3 61.0245 1.88777   4
  -7  -3  -3 60.6723 1.71449   2
   7   3   3 60.7924 2.56613   6
   7  -3   3 60.0972 2.24420   2
   7  -3   3 63.6293 2.98142   6
  -7  -3  -3 62.7441 2.56932   6
   7   3   4 91.4802 3.33117   6
   7  -3   4 93.8435 2.88599   2
   7  -3   4 92.5030 3.83819   6
  -7  -3  -4 92.4827 3.27609   6
   7   3   5 64.0332 2.71650   6
   7  -3   5 63.2749 2.18789   2
  -7  -3  -5 63.5207 2.66411   6
   7  -3   5 59.9650 3.16399   6
   7  -3   6 80.6278 2.44409   2
   7   3   6 81.4469 3.19614   6
   7  -3   6 84.6284 3.91523   6
   7   3   7 44.2057 2.35884   6
   7  -3   7 48.5998 1.57518   2
   7  -3   7 48.1735 3.02999   6
   7   3   8 23.8921 1.78347   6
   7  -3   8 28.0620 2.45772   6
   7   5 -10 50.7434 2.84979   3
   7  -5 -10 47.2137 2.81447   3
   7   5  -9 4.52722 1.06210   3
   7  -5  -9 3.40378 0.99033   3
  -7  -5   9 3.12890 0.74793   8
  -7   5   9 4.31779 0.71732   5
   7   5  -8 1.57797 0.79467   3
   7  -5  -8 2.12102 0.84439   3
  -7  -5   8 1.54756 0.58730   8
  -7   5   8 0.88278 0.55768   5
  -7  -5   8 2.80476 0.89872   5
  -7  -5   8 1.66452 0.65576   7
   7   5  -7 12.9983 1.29288   3
   7  -5  -7 17.9277 1.47457   3
  -7   5   7 14.6055 1.04510   5
  -7  -5   7 13.6583 1.10387   7
   7  -5  -7 15.6095 1.38914   2
  -7  -5   7 10.6927 1.36223   5
   7   5  -6 20.4830 1.48873   3
   7  -5  -6 20.1537 1.47274   3
  -7   5   6 19.2356 1.17960   5
  -7  -5   6 18.7715 1.57663   5
  -7  -5   6 22.6463 1.30341   7
  -7   5   6 20.4744 1.00007   6
   7  -5  -6 18.8000 1.48718   2
   7  -5  -5 23.4504 1.18303   6
  -7  -5   5 25.8763 1.53807   1
  -7   5   5 25.1719 1.49428   1
   7  -5  -5 21.8508 1.59014   2
  -7   5   5 25.8998 1.64166   8
  -7   5   5 23.9287 1.55445   7
  -7   5   5 25.1118 1.75283   4
  -7   5   5 23.4863 1.21377   6
   7  -5  -4 10.9148 1.15480   2
   7  -5  -4 8.69236 0.82045   6
  -7  -5   4 10.5596 0.91497   3
  -7   5   4 10.9970 0.96014   3
  -7   5   4 9.62255 1.05800   8
  -7  -5   4 11.5792 1.00800   1
  -7   5   4 10.2506 1.01464   7
  -7   5   4 8.41512 0.90143   1
  -7   5   4 9.99064 0.93635   6
   7  -5  -3 28.6244 1.77367   2
  -7  -5   3 24.5045 1.35290   1
  -7   5   3 26.2564 1.35909   3
  -7  -5   3 27.1704 1.61542   5
  -7   5   3 28.0818 1.56164   8
  -7   5   3 24.9925 1.49564   6
   7  -5  -2 37.9612 2.04083   2
  -7   5   2 39.8108 1.65932   3
  -7  -5   2 37.2495 1.83076   5
  -7   5   2 38.6099 1.76677   8
  -7   5   2 38.1706 1.89321   6
  -7  -5   1 74.5008 2.78079   6
  -7  -5   1 70.0123 2.56352   5
   7   5  -1 76.2586 2.53013   1
   7  -5  -1 68.4807 2.48845   1
  -7   5   1 71.1032 2.39648   8
  -7   5   1 72.7607 2.80637   6
   7  -5  -1 66.6450 2.69292   4
  -7  -5   1 72.5138 1.63913   4
   7  -5  -1 72.3907 2.83483   6
   7   5   0 26.0333 1.43175   1
  -7  -5   0 25.2871 1.63362   6
   7  -5   0 25.7083 1.44739   1
   7  -5   0 23.8964 1.59348   2
  -7   5   0 26.3628 1.29217   8
   7  -5   0 25.2830 1.64112   4
   7  -5   0 25.1120 1.71588   6
  -7  -5  -1 86.3197 3.07459   6
   7  -5   1 88.0265 3.20058   2
  -7   5  -1 87.9194 2.47556   8
   7  -5   1 85.9636 3.17660   4
  -7  -5  -2 22.9890 1.53924   6
   7  -5   2 23.2410 1.55865   2
   7  -5   3-0.09922 0.55070   2
   7  -5   3 1.07963 0.87824   6
  -7  -5  -3-0.27116 0.76340   6
   7   5   3 0.28839 0.56754   6
   7   5   4 6.11873 0.49836   4
   7  -5   4 4.90180 0.81958   2
   7  -5   4 3.87387 1.11860   6
  -7  -5  -4 4.94807 0.97403   6
   7   5   4 5.44154 0.90175   6
  -7   5  -4 5.27885 0.40526   8
  -7  -5  -4 6.56601 0.50361   2
   7   5   5 26.8790 1.64818   6
   7  -5   5 25.7144 1.58192   2
  -7  -5  -5 23.0523 1.60644   6
   7  -5   5 24.8622 2.18960   6
   7  -5   6 0.54921 0.55286   2
  -7  -5  -6 0.83167 0.84847   6
   7  -5   6 0.19675 1.04800   6
   7   5   6-0.19611 0.67814   6
   7   5   7 14.6090 1.29046   6
   7  -5   7 16.5090 1.23600   2
   7  -5   7 14.0513 1.94377   6
   7   7  -9 1.12118 0.89244   3
   7  -7  -9 1.13439 0.87545   3
   7   7  -8 35.1110 2.11954   3
   7  -7  -8 32.3192 2.05909   3
   7  -7  -8 35.5331 2.13912   2
  -7   7   8 29.3542 2.23848   4
  -7   7   7 7.45985 1.21207   4
  -7   7   7 9.55213 0.78230   5
   7   7  -7 8.00632 1.06949   3
   7  -7  -7 8.16792 1.09503   3
   7  -7  -7 8.85761 1.17554   2
  -7  -7   7 7.04036 0.80744   7
  -7   7   6 4.84433 1.05074   4
  -7  -7   6 3.02572 0.83585   1
   7  -7  -6 4.16740 0.93256   2
  -7   7   6 2.62529 0.74938   1
   7  -7  -5 53.1988 2.68676   2
   7  -7  -5 54.9323 1.83866   6
  -7   7   5 55.0538 2.79344   4
  -7  -7   5 55.0328 2.21814   1
  -7  -7   5 49.4122 2.63667   5
  -7   7   5 51.6415 2.15853   1
  -7   7   4-0.13336 0.64659   4
  -7   7   4 0.87699 0.59584   1
  -7  -7   4-0.21362 0.50074   1
  -7  -7   4 0.48128 0.63167   5
  -7   7   4-0.08874 0.57060   7
   7  -7  -4 0.91121 0.66299   2
  -7   7   3 9.07820 1.16672   4
   7  -7  -3 10.9953 1.25357   2
  -7   7   3 10.3887 0.86408   3
  -7  -7   3 8.28156 1.04111   5
  -7   7   3 7.61623 0.90392   7
  -7   7   2 385.465 9.24349   4
  -7  -7   2 385.335 8.92991   6
   7  -7  -2 377.852 9.25093   2
  -7   7   2 378.476 7.93357   3
  -7  -7   2 381.089 8.70572   5
  -7   7   2 387.224 8.22446   7
   7  -7  -2 378.300 8.74720   6
  -7  -7   1 51.1327 2.40117   6
  -7   7   1 50.5114 1.86335   3
   7  -7  -1 50.9344 2.62286   2
  -7  -7   1 55.0069 2.25325   5
  -7   7   1 53.1641 2.10150   8
   7  -7  -1 46.3140 2.40828   6
  -7  -7   0 235.088 6.14193   6
  -7  -7   0 234.651 5.70384   5
   7   7   0 235.130 5.55332   1
   7  -7   0 236.712 5.68642   1
   7  -7   0 242.004 6.66002   6
  -7  -7  -1 29.6566 1.80187   6
   7   7   1 30.6758 1.57864   1
   7  -7   1 27.2089 1.55880   1
   7  -7   1 33.0619 2.04607   2
   7  -7   1 31.4068 2.17589   6
  -7  -7  -2 66.5797 2.74006   6
   7  -7   2 72.8040 3.13563   2
   7  -7   2 71.9475 3.46702   6
   7  -7   3 13.2864 1.34767   2
  -7  -7  -3 12.4143 0.81856   5
  -7  -7  -3 13.5005 1.26838   6
  -7  -7  -4 34.3314 1.84943   6
   7  -7   4 36.4204 2.17630   2
  -7  -7  -4 33.7004 1.27086   5
   7  -7   4 31.6067 2.52862   6
  -7  -7  -5 3.65657 0.87615   6
   7  -7   5 4.45433 0.98193   2
   7  -7   5 4.63410 1.32970   6
  -7  -7  -5 4.54255 0.44953   5
   7  -7   6 4.46650 0.95166   2
   7  -7   6 6.27180 1.61559   6
  -7   9   8 10.4335 1.55799   4
   7  -9  -8 8.30280 1.31452   2
  -7   9   7 14.8362 1.73440   4
   7  -9  -7 12.9307 1.49102   2
  -7   9   6 4.84668 0.81772   1
  -7   9   6 3.95944 1.07024   4
   7  -9  -6 5.43625 1.07369   2
   7  -9  -5 7.16443 0.72749   6
  -7   9   5 6.89782 1.20303   4
  -7   9   5 8.24417 0.90390   1
  -7  -9   5 7.30538 1.23786   5
   7  -9  -5 8.43940 1.31051   2
  -7  -9   5 8.64557 0.62115   7
  -7   9   4 21.1783 1.78571   4
   7  -9  -4 21.4279 1.84868   2
  -7  -9   4 22.3780 1.80407   5
  -7   9   4 18.0719 1.37905   7
   7  -9  -3 2.79827 0.91926   2
   7  -9  -3 2.39119 0.73057   6
  -7  -9   3 3.55524 0.90493   5
  -7   9   3 3.30154 0.72320   7
   7  -9  -2 23.7761 1.94536   2
  -7   9   2 21.6774 1.09929   3
  -7  -9   2 25.5707 1.68812   5
  -7   9   2 24.2643 1.39272   7
   7  -9  -2 25.0471 1.76683   6
  -7  -9   2 25.4019 0.96348   4
   7  -9  -1 5.96589 1.17383   2
   7  -9  -1 8.55967 1.21889   6
  -7   9   1 9.22715 0.74468   3
  -7  -9   1 8.65190 0.99989   5
  -7   9   1 6.93149 0.80430   7
   7  -9   0 0.15300 0.89295   6
  -7   9   0 0.89599 0.49806   3
  -7  -9   0 2.19219 0.67071   5
   7   9   1 151.563 3.94594   1
   7  -9   1 146.149 5.20097   2
  -7  -9  -1 151.728 4.00788   5
   7  -9   1 150.390 4.06645   1
   7  -9   1 163.131 5.56663   6
   7  -9   2 0.37339 1.02267   6
   7  -9   2 2.10506 0.59731   1
   7  -9   2 0.95216 0.90388   2
   7   9   2 0.83798 0.54047   1
  -7  -9  -3 27.5230 1.75130   6
   7  -9   3 31.2368 2.21613   2
  -7  -9  -3 26.7706 1.04903   5
   7  -9   3 22.5881 2.20212   6
   7  -9   4 1.59485 0.91983   2
   7  -9   5 12.6719 1.60944   2
   7 -11  -5 7.97422 1.36078   2
   7 -11  -4 18.1580 1.32444   6
   7 -11  -4 16.5662 1.83085   2
   7 -11  -3 16.1046 1.75330   2
   7 -11  -3 13.1362 1.35599   6
   7 -11  -2-0.55274 0.90861   2
   7 -11  -2-0.13361 0.80696   6
   7 -11  -1-0.18570 0.83596   2
   7 -11  -1-0.45794 0.94221   6
   7 -11   0 0.17164 0.97736   6
   7 -11   1 8.95157 1.60729   6
   7 -11   1 9.38292 1.51950   2
   7 -11   2 41.6595 2.79546   2
   7 -11   2 44.9223 3.09866   6
   8   0 -11 0.55590 0.94378   3
   8   0 -10 30.5974 2.29423   3
  -8   0  10 32.3698 2.11795   5
  -8   0   9 0.09465 0.70785   6
   8   0  -9-0.15436 0.79837   3
  -8   0   9-0.37849 0.72732   5
  -8   0   8 1.75336 0.69624   6
   8   0  -8 3.47318 0.93684   3
  -8   0   8 2.11273 0.70207   5
  -8   0   7 0.17697 0.61191   6
   8   0  -7-0.12360 0.58885   3
  -8   0   7 0.58353 0.51058   8
  -8   0   7 0.09848 0.46070   2
  -8   0   7-0.10796 0.54119   5
  -8   0   6 70.7221 2.63746   6
   8   0  -6 66.3674 2.83910   3
  -8   0   6 76.5596 2.89205   5
  -8   0   6 72.2201 2.75216   7
  -8   0   6 69.8524 2.70797   2
  -8   0   5 0.33051 0.51541   6
  -8   0   5 0.63966 0.47264   1
  -8   0   5 0.27989 0.46770   5
  -8   0   5 0.53329 0.42346   2
  -8   0   5-0.08680 0.34065   3
  -8   0   4 1696.75 31.3424   6
  -8   0   3-0.32891 0.60146   6
  -8   0   2 404.846 8.83720   6
   8   0  -2 399.615 8.85651   1
  -8   0   2 406.449 8.65044   4
  -8   0   2 402.781 8.59419   2
  -8   0   1 0.20736 0.39847   4
  -8   0   1 0.26154 0.65669   6
   8   0  -1-0.08622 0.47220   1
  -8   0   1 0.06895 0.45196   2
   8   0   0 2.88187 0.59423   4
  -8   0   0 2.38829 0.75553   6
  -8   0   0 4.13171 0.59822   2
  -8   0  -1 0.17771 0.40617   2
   8   0   1-0.19707 0.50184   4
   8   0   1-0.21866 0.53914   6
   8   0   2 10.9615 1.21537   6
  -8   0  -2 11.6670 1.26654   6
  -8   0  -2 11.2679 0.81389   2
   8   0   2 9.99176 0.95889   4
  -8   0  -3-0.44355 0.89295   6
   8   0   3 0.15904 0.55918   4
   8   0   3 0.25238 0.68168   6
   8   0   4 3.90703 0.98774   6
   8   0   5 1.15146 0.88863   6
   8   0   6 14.5150 1.65263   6
   8   0   7-0.32146 0.98149   6
   8   2 -11 12.7162 1.66740   3
   8  -2 -11 14.4275 1.77785   3
   8   2 -10 8.61494 1.41053   3
   8  -2 -10 9.33238 1.44936   3
  -8   2  10 10.0620 1.24910   5
  -8  -2  10 7.43794 1.30287   5
   8   2  -9 95.7345 3.96048   3
  -8   2   9 95.8552 3.46466   5
  -8  -2   9 102.931 4.02701   5
  -8   2   8 4.78696 0.87145   5
  -8   2   8 5.28179 0.80692   6
   8   2  -8 7.60828 1.16642   3
  -8  -2   8 8.84595 1.23509   5
  -8   2   7 0.78467 0.60961   6
  -8  -2   7 0.97039 0.67982   6
   8   2  -7 1.48251 0.68595   3
  -8   2   7 0.96141 0.62450   5
  -8  -2   7 1.47757 0.78414   5
  -8  -2   7 1.06063 0.57618   7
  -8   2   7 1.49165 0.66428   2
  -8   2   6 0.64733 0.55709   6
  -8  -2   6 1.13064 0.75183   6
   8   2  -6 0.55403 0.58173   3
  -8   2   6-0.27128 0.53390   5
  -8  -2   6 0.33600 0.62162   5
  -8  -2   6 0.26707 0.51945   7
  -8   2   6 0.40295 0.52888   7
  -8   2   6 0.09545 0.45477   2
  -8  -2   5 142.638 4.36496   6
  -8   2   5 155.997 4.33177   2
  -8  -2   5 151.224 4.34354   1
  -8   2   5 145.404 4.26059   1
  -8  -2   5 149.479 4.51290   5
  -8  -2   5 154.849 4.28030   3
  -8   2   5 145.052 4.20026   3
  -8   2   5 147.512 4.27392   8
  -8   2   5 151.221 4.05863   6
  -8   2   4 6.07399 0.79822   6
  -8  -2   4 7.56384 0.92119   1
  -8  -2   4 5.95897 0.90365   6
  -8   2   4 6.46159 0.87205   1
  -8  -2   4 6.26870 0.80981   3
  -8   2   4 6.11792 0.82025   3
  -8  -2   4 7.41515 0.88287   5
  -8  -2   3 115.486 3.59382   6
  -8  -2   3 117.478 3.44958   1
  -8   2   3 108.173 3.37590   1
  -8  -2   3 106.852 3.30009   3
  -8   2   3 118.706 3.40798   3
   8  -2  -3 116.279 3.63717   2
  -8   2   3 114.112 3.63184   4
  -8   2   3 107.711 3.39516   6
  -8  -2   2 11.5560 1.11294   6
  -8   2   2 9.44926 1.00788   6
   8  -2  -2 10.2216 0.99113   1
  -8  -2   2 11.2756 0.84878   4
  -8   2   2 7.68650 0.87484   4
  -8   2   1 145.225 4.16260   4
  -8   2   1 145.831 3.98072   2
  -8  -2   1 145.150 3.88860   2
   8  -2  -1 141.177 4.08230   2
   8  -2  -1 145.753 4.14791   1
  -8   2   1 145.372 4.22276   6
  -8  -2   1 142.804 3.53850   4
   8   2   0 123.941 4.00713   6
  -8   2   0 132.732 3.67581   2
  -8  -2   0 127.692 3.47484   2
   8  -2   0 132.131 3.77810   4
  -8   2   0 129.140 4.05196   6
   8  -2   0 131.653 3.77849   2
   8  -2   1 98.5963 3.66511   6
   8   2   1 108.264 3.63870   6
   8   2   1 105.389 2.75667   4
  -8   2  -1 103.874 3.63543   6
  -8  -2  -1 102.857 2.89552   2
   8  -2   1 106.698 3.34209   4
   8  -2   1 106.540 3.23912   2
  -8  -2  -1 108.594 3.56005   6
   8   2   2 1.09083 0.40833   4
   8  -2   2 1.34260 0.65009   4
  -8  -2  -2 1.89485 0.86619   6
   8  -2   2 1.40726 0.75563   6
   8   2   2 1.09745 0.71968   6
   8  -2   2 1.24138 0.48809   2
  -8  -2  -2 1.44335 0.41857   2
   8   2   3 45.9385 1.77538   4
   8  -2   3 44.2152 2.15965   4
   8   2   3 42.2010 2.28449   6
  -8  -2  -3 46.8285 1.47741   2
  -8   2  -3 47.9154 2.52311   6
  -8  -2  -3 44.4015 2.29042   6
   8  -2   3 40.7238 1.75092   2
   8  -2   3 45.4170 2.57593   6
  -8  -2  -4 2.96838 0.99042   6
   8  -2   4 3.14922 1.10569   6
   8   2   4 1.48606 0.83506   6
   8  -2   4 1.67077 0.48689   2
   8   2   5 37.6878 2.24300   6
   8  -2   5 34.9956 1.43452   2
   8  -2   5 36.7762 2.49122   6
   8  -2   6 2.75954 1.20317   6
   8   2   6 1.09315 0.92111   6
   8  -2   7 2.19487 1.19912   6
   8   2   7 0.99151 0.92874   6
   8   4 -10 65.0147 3.30619   3
   8  -4 -10 63.2644 3.28856   3
  -8   4  10 61.5047 2.50414   5
   8   4  -9 99.7477 4.01174   3
   8  -4  -9 93.4717 3.88871   3
  -8   4   9 90.2843 3.11188   5
  -8  -4   9 92.7231 4.01085   5
   8   4  -8 46.6785 2.56513   3
   8  -4  -8 54.3027 2.72460   3
  -8   4   8 51.0114 2.20404   5
  -8   4   8 50.6414 1.70057   6
  -8  -4   8 49.6469 2.75621   5
  -8   4   7 23.4937 1.19409   6
   8   4  -7 25.6082 1.81011   3
   8  -4  -7 21.7238 1.66029   3
  -8   4   7 22.4076 1.43091   5
  -8  -4   7 26.6933 1.93396   5
  -8  -4   7 24.0175 1.51149   7
  -8   4   6 2.22777 0.65920   2
  -8   4   6 1.93844 0.57920   6
   8  -4  -6 2.42148 0.68109   3
  -8  -4   6 3.16477 0.86846   1
   8  -4  -6 4.36107 0.87641   2
  -8   4   6 3.43126 0.75050   1
  -8  -4   6 3.30638 0.86576   5
  -8  -4   6 2.89712 0.65148   7
  -8   4   5 0.08933 0.52745   1
  -8   4   5 0.19668 0.43378   2
  -8   4   5 0.26862 0.52365   6
  -8  -4   5-0.32511 0.74947   6
   8  -4  -5 0.22698 0.55028   2
  -8   4   5 0.69511 0.55115   8
  -8  -4   5 0.11630 0.58302   5
  -8  -4   5 1.19384 0.55896   3
  -8   4   5 0.59770 0.58043   3
  -8   4   5-0.09659 0.62107   7
  -8  -4   5 0.72645 0.64894   1
  -8  -4   4 39.3610 2.10812   6
  -8  -4   4 40.9536 1.84633   3
  -8   4   4 40.9098 1.84906   3
  -8   4   4 39.8920 1.94922   8
  -8  -4   4 39.0141 1.84289   1
  -8   4   4 36.6458 2.09727   4
  -8   4   4 39.1923 1.86756   1
  -8   4   4 40.2116 1.81999   6
   8  -4  -4 36.5492 2.03088   2
   8  -4  -3 29.0485 1.75987   2
  -8  -4   3 26.4424 1.69031   6
  -8  -4   3 23.8565 1.38249   3
  -8   4   3 25.5886 1.43296   3
  -8  -4   3 25.8968 1.46646   1
  -8   4   3 28.2239 1.52458   1
  -8   4   3 27.2671 1.57144   8
  -8   4   3 25.5737 1.54544   6
  -8   4   3 28.6897 1.78481   4
   8  -4  -2 16.8945 1.29951   6
   8  -4  -2 15.9806 1.32990   2
  -8   4   2 16.9451 1.14183   3
   8  -4  -2 18.4487 1.30249   1
  -8  -4   2 14.1090 1.15390   5
  -8   4   2 15.3307 1.28773   6
  -8   4   2 16.9889 1.39449   4
  -8   4   1 54.4300 2.46674   4
  -8  -4   1 56.4061 2.47018   6
   8   4  -1 55.3924 2.28708   1
   8  -4  -1 58.1668 2.36531   1
  -8   4   1 54.1876 2.46500   6
  -8  -4   1 58.7804 1.61093   4
   8  -4  -1 59.3243 2.58735   6
  -8  -4   0 329.471 7.61642   6
   8  -4   0 307.456 7.50848   2
   8   4   0 323.923 7.38165   1
   8  -4   0 309.327 7.38203   1
  -8   4   0 308.952 7.64346   6
  -8  -4  -1 162.300 4.64313   6
   8   4   1 159.732 4.76821   6
   8  -4   1 152.197 4.52339   2
   8  -4   1 156.293 4.62203   4
  -8   4  -1 164.812 4.93672   6
   8  -4   2 158.947 4.68675   4
   8   4   2 154.375 4.69259   6
   8  -4   2 158.498 4.48392   2
  -8  -4  -2 151.519 3.80709   2
   8  -4   2 151.843 5.09650   6
  -8  -4  -2 153.714 4.55979   6
   8   4   3 39.0132 2.12381   6
   8  -4   3 37.8971 1.87617   2
   8   4   3 39.6797 1.29497   4
  -8  -4  -3 38.9283 1.41874   2
  -8  -4  -3 38.2659 2.09990   6
   8  -4   3 36.8977 2.45025   6
   8   4   4 103.186 2.71310   4
   8   4   4 106.008 3.68457   6
   8  -4   4 103.009 3.32214   2
  -8  -4  -4 101.873 2.27259   2
  -8  -4  -4 106.073 3.65115   6
   8  -4   4 99.1045 4.27570   6
  -8  -4  -5 0.63898 0.89435   6
   8  -4   5-0.54315 1.06891   6
   8   4   5 0.23053 0.72646   6
   8  -4   5 0.66910 0.57843   2
   8  -4   6 5.04953 1.35619   6
   8   4   6 5.39807 1.04285   6
   8  -4   6 3.17194 0.66284   2
   8   4   7 17.9748 1.61522   6
   8  -4   7 18.5415 2.12041   6
   8  -4   7 17.1599 1.09539   2
   8   6  -9 85.6146 3.65420   3
   8  -6  -9 83.0426 3.62776   3
   8   6  -8 30.8377 2.02510   3
   8  -6  -8 27.4798 1.95142   3
  -8   6   8 29.0815 1.47581   5
  -8  -6   8 29.0051 2.23855   5
  -8  -6   8 26.0464 1.58974   7
  -8   6   7 42.8049 1.82477   5
  -8  -6   7 41.2154 2.57355   5
  -8  -6   7 43.9013 1.92734   7
  -8   6   7 38.0258 2.48213   4
   8  -6  -7 46.1748 2.47769   2
  -8  -6   6 27.7572 1.69052   1
  -8   6   6 24.1455 1.59439   1
  -8  -6   6 25.6224 1.45403   7
  -8   6   6 26.6626 2.02408   4
   8  -6  -6 23.4291 1.80645   2
  -8   6   5 3.40547 0.91613   4
  -8  -6   5 4.08151 0.76261   1
  -8   6   5 5.62016 0.89138   1
   8  -6  -5 6.98483 1.05142   2
   8  -6  -4 82.3633 3.42075   2
  -8  -6   4 91.8308 2.97578   1
  -8   6   4 88.2284 2.96844   1
  -8  -6   4 86.7682 2.89139   3
  -8   6   4 88.7415 2.89416   3
  -8  -6   4 92.5705 3.50060   5
  -8   6   4 95.5919 3.18404   7
   8  -6  -3 27.5004 1.64472   6
   8  -6  -3 28.9472 1.95222   2
  -8  -6   3 27.7909 1.46931   3
  -8   6   3 31.7605 1.54321   3
  -8  -6   3 27.4972 1.73330   5
  -8   6   3 27.6292 1.63582   8
   8  -6  -2 0.85426 0.57685   6
  -8  -6   2 0.10801 0.68765   6
  -8  -6   2 0.42235 0.45260   3
  -8   6   2-0.06997 0.50004   3
  -8   6   2 0.08379 0.56958   8
  -8  -6   2 0.09971 0.54608   5
   8  -6  -2-0.24982 0.61598   2
  -8  -6   1 39.4470 2.09500   6
  -8   6   1 32.9420 1.64648   8
   8   6  -1 36.1031 1.77493   1
   8  -6  -1 36.6548 1.80357   1
  -8  -6   1 34.9828 1.82508   5
   8  -6  -1 34.7270 2.09521   6
  -8  -6   0 126.852 4.10417   6
   8  -6   0 120.827 4.21117   2
  -8  -6   0 128.181 3.79334   5
  -8   6   0 130.043 3.51134   8
   8   6   0 128.050 3.79611   1
   8  -6   0 124.383 4.41311   6
   8  -6   0 134.533 3.91407   1
  -8  -6  -1 76.0561 3.01925   6
   8  -6   1 76.9896 3.16902   2
   8   6   1 78.4269 2.85398   1
  -8  -6  -1 73.9923 2.60762   5
  -8   6  -1 78.3783 2.38049   8
   8  -6   1 74.8405 3.41859   6
   8  -6   2 5.74596 0.92095   2
  -8  -6  -2 5.42340 1.02753   6
  -8   6  -2 6.88996 0.65406   8
   8  -6   3 93.8352 3.49092   2
  -8   6  -3 91.4119 2.26412   8
   8  -6   3 90.5161 4.10297   6
  -8  -6  -3 90.2294 3.27697   6
   8  -6   4 54.0359 2.56688   2
  -8  -6  -4 55.8841 2.50390   6
   8  -6   4 54.7391 3.24476   6
   8  -6   5 32.6761 1.94892   2
  -8  -6  -5 31.9256 1.95027   6
   8  -6   5 38.5225 2.87773   6
   8  -6   6 10.8204 1.22455   2
   8  -6   6 12.4235 1.95236   6
  -8   8   8 0.71276 0.94912   4
   8  -8  -8-0.14793 0.75343   2
  -8   8   7 27.9923 1.34632   5
  -8  -8   7 25.9942 2.15979   5
  -8   8   7 25.0705 2.11853   4
   8  -8  -7 28.0596 2.04624   2
   8  -8  -6 54.3185 2.85652   2
  -8  -8   6 47.5610 2.81804   5
  -8  -8   6 54.1392 1.94377   7
  -8  -8   6 51.5746 2.29926   1
  -8   8   6 51.7718 2.30030   1
  -8   8   6 56.6844 3.02044   4
   8  -8  -5 27.0126 2.03453   2
  -8  -8   5 28.7246 1.60712   1
  -8   8   5 24.7287 1.53532   1
  -8  -8   5 31.6990 2.16139   5
  -8   8   5 30.1446 2.18198   4
  -8   8   4 4.69882 1.06965   4
   8  -8  -4 5.48635 0.82351   6
  -8  -8   4 4.25062 0.93073   5
   8  -8  -4 6.64010 1.12403   2
   8  -8  -3 45.8855 2.27908   6
  -8   8   3 49.0006 2.70095   4
   8  -8  -3 43.9595 2.58655   2
  -8  -8   3 45.7354 1.86906   3
  -8   8   3 47.6508 1.87970   3
  -8  -8   3 49.3439 2.47024   5
  -8   8   3 49.8431 2.15001   7
   8  -8  -2 65.6614 3.15007   2
  -8  -8   2 66.2330 2.26598   3
  -8   8   2 62.5806 2.19525   3
  -8  -8   2 67.8789 2.82687   5
  -8   8   2 64.7184 2.43097   7
   8  -8  -2 66.3675 2.92029   6
  -8  -8   1 56.8447 2.08341   3
  -8   8   1 56.5526 2.04408   3
  -8  -8   1 56.3893 2.44272   5
   8  -8  -1 58.6630 2.89642   6
   8  -8   0 0.89334 0.74684   2
   8  -8   0 1.82600 0.95937   6
  -8  -8   0 1.85409 0.66559   5
   8   8   0 1.42043 0.59502   1
   8  -8   0 1.71175 0.62182   1
   8  -8   1 10.0744 1.30521   2
   8  -8   1 9.68957 1.49184   6
   8  -8   1 8.98058 1.03895   1
  -8  -8  -1 11.5782 0.99851   5
   8   8   1 10.2414 0.99754   1
   8   8   2 22.5278 1.51862   1
   8  -8   2 21.5806 1.85476   2
   8  -8   2 24.2269 1.59036   1
   8  -8   2 26.4769 2.29017   6
   8  -8   3 10.4615 1.40306   2
   8  -8   4 2.77826 0.95877   2
  -8  -8  -4 1.23386 0.41447   5
   8  -8   5 57.2199 2.93832   2
   8  -8   5 59.2667 3.73516   6
  -8  10   6 15.6281 1.84255   4
   8 -10  -6 15.2062 1.68508   2
  -8  10   5 34.1278 2.43397   4
   8 -10  -5 33.2312 2.39017   2
   8 -10  -4 84.9607 3.02542   6
   8 -10  -4 87.2304 3.97386   2
  -8 -10   4 86.6526 3.67765   5
   8 -10  -3 40.8746 2.65695   2
  -8 -10   3 34.4029 2.21259   5
   8 -10  -3 40.7766 2.19284   6
   8 -10  -2 16.6480 1.77970   2
  -8 -10   2 19.1789 1.57431   5
   8 -10  -2 16.2472 1.58989   6
   8 -10  -1 10.0127 1.47118   6
   8 -10  -1 15.4197 1.71798   2
  -8 -10   1 13.3566 1.30280   5
   8 -10   0 4.42377 1.22694   6
  -8 -10   0 3.09415 0.56680   3
  -8 -10   0 3.74843 0.80870   5
   8 -10   1 0.70986 0.88995   2
   8 -10   1 2.24271 1.17812   6
   8 -10   1 1.04005 0.57677   1
  -8 -10  -1 2.04088 0.64609   5
   8 -10   2 8.17241 1.41572   2
   8  10   2 6.59684 0.87950   1
   8 -10   2 6.92506 1.51502   6
   8 -10   2 3.23631 0.76509   1
   8 -10   3 2.66367 1.02431   2
   8 -10   3 1.32209 1.19083   6
   8 -10   3 1.28288 0.69478   1
   8  10   3 2.88429 0.81225   1
   9   1 -11 2.63182 1.16114   3
  -9   1  11 1.92879 0.97766   5
  -9  -1  11 3.18457 1.12051   5
   9   1 -10 10.7361 1.56160   3
  -9   1  10 9.89338 1.32936   5
  -9  -1  10 10.7021 1.49130   5
  -9   1   9 34.4545 1.84715   6
   9   1  -9 39.6363 2.50713   3
  -9   1   9 36.1227 2.15452   5
  -9  -1   9 38.8306 2.35887   5
  -9   1   8 76.4097 2.79024   6
  -9  -1   8 74.7584 3.01641   6
   9   1  -8 70.7361 3.29194   3
  -9   1   8 75.9309 3.08819   5
  -9  -1   8 75.8523 3.25704   5
  -9   1   7-0.08863 0.62330   6
  -9  -1   7 0.10507 0.64160   6
   9   1  -7 0.51838 0.66006   3
  -9   1   7 0.77477 0.65348   5
  -9  -1   7 0.72908 0.62850   5
  -9   1   6 20.4824 1.38094   6
  -9   1   6 19.6757 1.40356   2
  -9  -1   6 16.2956 1.39101   6
  -9   1   6 18.4831 1.40048   5
  -9  -1   6 18.3044 1.49943   5
  -9  -1   6 16.5490 1.30215   2
  -9  -1   5 0.38910 0.51824   1
  -9   1   5 1.13310 0.65195   6
  -9  -1   5 0.68186 0.64456   6
  -9  -1   5 0.21333 0.53480   5
  -9   1   5 0.91827 0.51642   3
  -9  -1   4 4.45104 0.75631   1
  -9   1   4 6.43888 0.93832   6
  -9  -1   4 6.26121 0.97098   6
   9  -1  -4 5.00667 0.83305   6
  -9  -1   4 6.51803 0.85292   2
  -9   1   4 6.07341 0.78763   3
  -9   1   4 6.64603 0.86155   2
  -9   1   3 96.1670 3.24343   6
  -9  -1   3 93.5450 3.28418   6
  -9   1   3 91.8910 3.11311   2
   9  -1  -3 93.7408 3.28727   6
  -9   1   3 98.8856 3.13875   3
  -9  -1   3 95.2794 3.16326   1
  -9   1   3 96.2236 3.31813   4
  -9  -1   3 95.5060 3.14866   2
  -9  -1   2 17.0040 1.41095   6
   9   1  -2 17.5937 1.39631   6
  -9   1   2 19.8629 1.31902   2
   9  -1  -2 21.2521 1.46037   1
  -9  -1   2 17.9317 1.25633   2
  -9  -1   2 18.3084 1.20628   4
  -9   1   2 21.0105 1.38436   4
  -9   1   2 19.7416 1.45061   6
  -9  -1   1 212.589 5.64034   6
  -9  -1   1 204.527 5.07577   4
  -9   1   1 206.623 5.41569   4
   9   1  -1 232.355 5.88925   6
  -9   1   1 213.246 5.27755   2
  -9  -1   1 214.435 5.22985   2
  -9   1   1 208.126 5.64251   6
   9  -1  -1 212.195 5.63920   1
   9  -1   0 235.556 6.36651   6
  -9  -1   0 234.249 5.52153   2
   9   1   0 242.059 6.30233   6
  -9   1   0 227.538 5.58220   2
   9  -1   0 235.470 6.12541   1
   9  -1   0 234.120 5.78993   2
   9  -1   0 233.235 5.69813   4
  -9   1   0 236.854 6.18674   6
   9  -1   1 37.8389 2.19157   6
   9   1   1 34.8857 2.08018   6
  -9  -1  -1 34.9635 1.56331   2
  -9   1  -1 37.6150 1.70047   2
   9  -1   1 34.5769 1.71354   2
   9   1   1 37.1711 1.60737   4
   9  -1   1 35.5733 1.76675   4
  -9  -1  -1 33.0361 1.97430   6
   9  -1   2 55.0889 2.79704   6
   9   1   2 59.0830 2.80009   6
  -9  -1  -2 58.2654 1.97994   2
  -9   1  -2 51.0121 2.60908   6
  -9  -1  -2 57.2611 2.64624   6
   9   1   2 59.6089 2.15547   4
   9  -1   2 51.1075 2.26211   4
   9   1   3 3.88162 0.74765   4
   9  -1   3 4.45690 0.85236   4
   9  -1   3 3.76434 0.99520   6
   9   1   3 4.06658 0.97121   6
   9  -1   4 44.6834 2.68004   6
   9   1   4 47.1361 2.09449   4
   9   1   4 45.3570 2.60251   6
   9  -1   5 8.69999 1.36201   6
   9   1   5 7.83442 1.29473   6
   9  -1   6 1.04236 1.12841   6
   9   1   6 2.83710 1.09055   6
   9  -1   7 1.09204 1.12346   6
   9   1   7 0.16351 0.99848   6
   9   3 -10 8.20432 1.37437   3
   9  -3 -10 7.56865 1.34793   3
  -9   3  10 6.93167 1.07371   5
  -9  -3  10 9.00376 1.41653   5
   9   3  -9 0.15687 0.82356   3
   9  -3  -9-0.15728 0.82568   3
  -9   3   9 0.86267 0.73299   5
  -9  -3   9-0.15942 0.81192   5
  -9   3   8 2.66424 0.75147   6
   9   3  -8 3.71363 0.97236   3
   9  -3  -8 3.70616 0.97041   3
  -9   3   8 2.87829 0.79796   5
  -9  -3   8 2.96192 0.99030   5
   9   3  -7 24.4504 1.82213   3
   9  -3  -7 25.4211 1.83993   3
  -9   3   7 26.0368 1.66962   5
  -9  -3   7 20.8198 1.77108   5
  -9   3   7 26.9647 1.47708   6
  -9  -3   6 11.7816 1.25613   5
  -9   3   6 10.7035 1.02998   6
  -9  -3   5 67.5375 2.88080   6
  -9   3   5 65.9282 2.68344   2
  -9  -3   5 66.6397 2.60699   3
  -9   3   5 65.5648 2.62807   3
  -9  -3   5 64.6327 2.85024   5
  -9   3   5 72.3925 2.78052   8
  -9  -3   5 67.6909 2.70008   1
  -9   3   5 68.1526 2.67717   1
   9  -3  -5 69.3767 2.95386   2
  -9   3   5 71.0002 2.56215   6
  -9  -3   4 105.580 3.37393   1
  -9   3   4 106.296 3.39274   1
  -9  -3   4 99.6042 3.50850   6
   9  -3  -4 95.9107 3.25283   6
  -9  -3   4 97.9754 3.20877   3
  -9   3   4 103.134 3.27852   3
  -9  -3   4 96.2352 3.48118   5
   9  -3  -4 89.1254 3.47087   2
  -9   3   4 97.2556 3.62449   4
  -9   3   4 98.7409 3.24677   6
   9  -3  -3 37.6848 1.97569   6
  -9  -3   3 40.0451 2.09543   6
  -9  -3   3 43.5475 1.90815   3
  -9   3   3 36.9142 1.79842   3
  -9   3   3 35.6209 1.86152   2
   9  -3  -3 36.8041 2.03538   2
  -9   3   3 35.6312 2.04065   4
  -9   3   3 36.3646 1.93158   6
   9  -3  -2 228.281 6.09584   6
  -9  -3   2 223.737 6.03999   6
   9   3  -2 233.431 5.97418   1
   9  -3  -2 238.234 6.05904   1
  -9   3   2 236.657 5.87055   2
  -9  -3   2 228.550 5.27510   4
  -9   3   2 232.013 5.98785   6
  -9   3   2 233.975 6.17906   4
  -9  -3   1 11.0564 0.78394   4
  -9   3   1 11.1934 1.15479   4
   9   3  -1 10.0528 1.16032   6
  -9   3   1 10.8189 1.24700   6
   9  -3  -1 8.50826 1.10130   6
   9   3  -1 9.98616 1.03115   1
   9  -3  -1 12.6468 1.16112   1
   9  -3  -1 11.8952 1.14742   2
  -9  -3   0 141.332 4.38507   6
   9   3   0 136.447 4.50017   6
   9   3   0 142.378 4.33068   1
   9  -3   0 140.317 4.36538   1
  -9  -3   0 145.915 3.92295   2
   9  -3   0 144.842 4.27046   4
  -9   3   0 147.169 4.55288   6
   9  -3   0 140.603 4.24480   2
   9  -3   1 87.3113 3.11100   2
   9   3   1 91.7640 3.47454   6
  -9   3  -1 85.8307 3.43061   6
  -9  -3  -1 92.5446 2.77259   2
   9  -3   1 87.2747 3.18606   4
  -9  -3  -1 89.5310 3.32391   6
   9  -3   1 88.5590 3.64392   6
  -9  -3  -2 33.3771 1.43291   2
   9  -3   2 29.6532 1.67610   2
   9   3   2 31.8365 1.98439   6
   9   3   2 33.3479 1.30141   4
  -9  -3  -2 30.0533 1.95139   6
   9  -3   2 31.3503 1.89013   4
   9  -3   2 32.3357 2.19796   6
   9  -3   3 46.4095 2.06685   2
   9   3   3 46.9599 2.46032   6
  -9  -3  -3 51.3354 1.65609   2
  -9  -3  -3 43.6885 2.37469   6
   9   3   3 50.0119 1.75409   4
   9  -3   3 37.9848 2.53166   6
   9  -3   4 12.4506 1.64487   6
   9   3   4 11.3052 1.36939   6
   9  -3   4 14.2596 1.09946   2
   9   3   4 9.91325 0.92454   4
   9   3   5 56.3349 2.17502   4
   9   3   5 58.9384 2.87104   6
   9  -3   5 55.5079 2.12281   2
   9  -3   5 54.8948 3.19307   6
   9  -3   6 1.74604 1.19786   6
   9   3   6 0.96815 0.86327   6
   9  -3   6 2.13702 0.55608   2
   9  -3   7 8.58430 1.70078   6
   9   3   7 6.04542 1.24599   6
   9   5 -10-0.16731 0.94084   3
   9  -5 -10 1.18239 0.93759   3
  -9  -5  10 2.45479 1.14056   5
   9   5  -9 102.615 4.11758   3
   9  -5  -9 99.0566 4.03666   3
  -9   5   9 98.2912 3.27400   5
  -9  -5   9 96.6438 4.25099   5
   9   5  -8 66.2438 3.07648   3
   9  -5  -8 61.9856 3.01444   3
  -9   5   8 62.9579 2.50581   5
  -9  -5   8 69.9660 3.41621   5
  -9   5   7 39.0380 1.91191   5
  -9  -5   7 34.0166 2.34357   5
  -9  -5   7 33.5113 1.81201   7
   9  -5  -7 37.3332 2.28021   2
  -9   5   7 37.8858 1.59003   6
  -9   5   6 6.74373 0.85199   6
   9  -5  -6 8.95290 1.18584   2
  -9  -5   6 7.44853 1.18051   5
  -9   5   5 0.07807 0.60870   6
   9  -5  -5-0.13071 0.60006   2
  -9  -5   5 0.27101 0.51439   3
  -9   5   5-0.09021 0.60236   3
  -9  -5   5-0.09391 0.64392   1
  -9   5   5 0.28462 0.55357   1
   9  -5  -4 48.8152 2.18329   6
  -9  -5   4 47.0410 2.13990   1
  -9   5   4 52.1135 2.25612   1
  -9  -5   4 51.9899 2.15787   3
  -9   5   4 47.0249 2.10158   3
  -9  -5   4 43.8489 2.33756   5
  -9   5   4 51.6120 2.34908   8
  -9   5   4 52.6308 2.22965   6
  -9   5   4 50.8152 2.65399   4
   9  -5  -4 47.9679 2.51776   2
  -9   5   3 1.31033 0.69850   4
  -9   5   3 1.03834 0.79320   6
   9  -5  -3 1.85339 0.68181   6
  -9  -5   3 1.79093 0.59609   3
  -9   5   3 1.22013 0.57267   3
  -9   5   3 2.13050 0.70329   8
  -9  -5   3 1.46694 0.64315   5
   9  -5  -3 2.26075 0.74204   2
  -9   5   2 6.47497 1.12481   6
  -9   5   2 6.01977 1.02580   4
   9  -5  -2 7.49276 1.02946   6
  -9  -5   2 7.20567 1.07270   6
  -9  -5   2 6.53596 0.84988   3
  -9   5   2 7.56540 0.89298   3
  -9   5   2 8.63468 0.97527   8
  -9  -5   2 7.78622 0.97385   5
  -9  -5   2 6.68263 0.61683   4
   9   5  -1 4.98202 0.83089   1
  -9   5   1 5.49322 1.14892   6
   9  -5  -1 3.58379 0.75907   1
   9  -5  -1 5.67257 1.05526   6
  -9  -5   1 4.24963 1.01477   6
  -9   5   1 4.09186 0.74022   8
  -9  -5   1 4.60740 0.77321   5
   9  -5  -1 3.85835 0.80869   2
   9   5   0 113.736 3.64368   1
  -9  -5   0 107.434 3.75331   6
   9  -5   0 108.952 3.66773   1
   9  -5   0 95.1996 3.67472   2
  -9   5   0 110.862 3.97506   6
   9  -5   0 110.679 4.12929   6
  -9  -5  -1 1.88089 0.82847   6
   9  -5   1 2.75422 0.72442   2
  -9  -5  -2-0.44307 0.79157   6
   9  -5   2 0.44949 0.55415   2
   9   5   3 48.8938 2.49627   6
   9  -5   3 52.2942 2.42760   2
  -9  -5  -3 50.2172 1.76340   2
   9  -5   3 45.3971 2.89724   6
   9   5   4 55.8332 2.68131   6
   9  -5   4 60.3803 2.58865   2
   9  -5   4 59.0684 3.34501   6
   9  -5   5 25.5526 1.63158   2
   9   5   5 20.5709 1.68096   6
   9  -5   5 23.7013 2.31322   6
   9  -5   6 3.66484 1.41561   6
   9   5   6 5.79866 1.11409   6
   9  -5   6 4.91354 0.89140   2
  -9   7   9 2.69339 1.17569   4
  -9   7   8 52.2228 2.03912   5
  -9  -7   8 49.1016 3.03331   5
   9  -7  -8 47.3060 2.70385   2
  -9   7   8 52.2048 3.05741   4
  -9   7   7 2.41960 0.96014   4
   9  -7  -7 2.55633 0.91920   2
  -9   7   7 3.16103 0.69841   5
  -9  -7   7 1.82683 0.63702   7
  -9  -7   6 171.863 5.65615   5
  -9  -7   6 167.376 4.44232   7
  -9   7   6 168.251 5.71615   4
   9  -7  -6 174.026 5.58754   2
   9  -7  -5 18.6999 1.70953   2
  -9  -7   5 16.6298 1.33294   1
  -9   7   5 18.4169 1.37727   1
  -9  -7   5 18.5700 1.69504   5
  -9   7   5 21.4729 1.84265   4
   9  -7  -4 37.6045 1.92117   6
   9  -7  -4 37.5432 2.35404   2
  -9  -7   4 37.2519 1.79532   3
  -9   7   4 40.1508 1.84673   3
  -9  -7   4 41.5651 2.36283   5
  -9   7   4 36.4359 2.38150   4
   9  -7  -3 24.1897 1.67719   6
   9  -7  -3 21.1680 1.82146   2
  -9  -7   3 27.2261 1.47823   3
  -9   7   3 26.6409 1.46284   3
  -9  -7   3 22.1506 1.67685   5
   9  -7  -2 10.0261 1.22100   6
  -9   7   2 9.59717 0.95927   3
  -9  -7   2 9.48911 1.10853   5
  -9  -7   2 8.11305 0.90305   3
  -9   7   2 9.13155 1.05981   8
  -9  -7   2 9.65221 0.49955   4
   9  -7  -2 10.1409 1.31450   2
  -9   7   1 31.2419 1.61342   3
   9  -7  -1 26.3622 1.67974   1
  -9  -7   1 29.0359 1.73091   5
  -9   7   1 31.5253 1.66161   8
   9  -7  -1 25.9163 1.95511   6
   9  -7   0 130.500 4.62245   2
  -9  -7   0 138.926 4.09025   5
   9   7   0 128.118 3.98619   1
  -9   7   0 130.452 3.69073   8
   9  -7   0 129.426 4.07758   1
   9  -7   0 142.744 4.96568   6
   9  -7   1-0.42003 0.65501   2
   9  -7   1 1.51795 1.01865   6
   9   7   1 0.10151 0.63319   1
  -9   7  -1-0.06185 0.44550   8
  -9  -7  -1 0.88101 0.57200   5
   9  -7   1-0.10730 0.60330   1
   9  -7   2 4.98969 1.01827   2
   9  -7   2 7.48263 1.44500   6
  -9  -7  -2 5.28315 0.74812   5
   9  -7   3 17.3967 1.60039   2
  -9  -7  -3 20.5275 1.23276   5
   9  -7   4 75.2117 3.25551   2
  -9  -7  -4 73.9332 2.39467   5
   9  -7   4 71.5806 3.92915   6
   9  -7   5 42.5720 2.39844   2
   9  -7   5 42.4460 3.18236   6
  -9  -9   7 44.1096 2.90179   5
   9  -9  -7 42.0854 2.62964   2
  -9   9   7 44.1079 2.84932   4
  -9   9   6 6.60895 1.39853   4
   9  -9  -6 9.62728 1.46412   2
  -9  -9   6 6.14099 1.35368   5
  -9   9   5-0.17379 0.85699   4
   9  -9  -5 0.08113 0.54660   6
  -9  -9   5-0.63083 0.84002   5
   9  -9  -5 0.17047 0.76740   2
  -9   9   4 1.35604 0.92896   4
   9  -9  -4 1.94439 0.72047   6
  -9  -9   4 2.91043 1.08097   5
   9  -9  -4 2.23131 1.00210   2
   9  -9  -3 9.25532 1.21659   6
  -9  -9   3 7.43974 0.83900   3
  -9  -9   3 7.43665 1.19041   5
   9  -9  -3 5.30380 1.17999   2
   9  -9  -2 74.2477 3.59805   2
  -9  -9   2 75.8079 2.53193   3
  -9  -9   2 75.5827 3.14692   5
  -9   9   2 75.6064 2.74119   7
   9  -9  -2 83.9324 3.50235   6
   9  -9  -1 3.42925 1.05160   6
  -9  -9   1 3.29309 0.64682   3
  -9  -9   1 2.72988 0.79447   5
   9  -9   0 1.85932 0.90095   2
   9  -9   0 1.89225 1.09567   6
   9  -9   0 1.50286 0.63935   1
  -9  -9   0 2.61202 0.73983   5
   9  -9   1 10.6101 1.45978   2
   9  -9   1 12.5449 1.73037   6
   9   9   1 10.9008 1.09969   1
  -9  -9  -1 12.6606 1.09861   5
   9  -9   1 10.4833 1.13991   1
   9   9   2 0.99199 0.70899   1
   9  -9   2 0.33553 0.91885   2
   9  -9   2-0.20165 1.16256   6
  -9  -9  -2 0.90872 0.53783   5
   9   9   3 32.3475 1.94657   1
   9  -9   3 25.9914 2.13143   2
   9  -9   3 29.0743 1.93338   1
   9  -9   3 33.2056 2.70760   6
   9 -11  -4 99.1433 3.49682   6
   9 -11  -4 98.0261 4.44957   2
   9 -11  -3 12.1857 1.47065   6
  -9 -11   3 15.8190 1.63874   5
   9 -11  -3 11.3988 1.70308   2
   9 -11  -2 55.2421 3.33934   2
  -9 -11   2 63.0989 2.93357   5
   9 -11  -2 59.4004 3.07235   6
  -9 -11   1 63.8837 2.78380   5
   9 -11  -1 64.3633 3.38293   6
   9 -11   0 2.16643 1.09441   2
   9 -11   0 4.88670 1.39646   6
  -9 -11   0 3.06422 0.86383   5
  10   0 -10 47.4312 2.91436   3
 -10   0  10 43.7248 2.57461   5
  10   0  -9-1.14290 0.95277   3
 -10   0   9-0.41954 0.75558   5
 -10   0   8 176.682 5.08268   6
  10   0  -8 179.874 5.69920   3
 -10   0   8 172.695 5.37150   5
 -10   0   7-0.10508 0.70795   6
 -10   0   7 0.12486 0.58411   5
 -10   0   6 0.10345 0.65868   6
 -10   0   6 1.17746 0.67888   5
 -10   0   5 0.30555 0.69836   6
 -10   0   5 0.09801 0.43229   3
 -10   0   5 0.10299 0.44470   1
 -10   0   4 0.39698 0.49766   1
 -10   0   4 0.61064 0.74451   6
  10   0  -4 1.00913 0.60583   6
 -10   0   4 0.56187 0.43009   3
 -10   0   4 1.38061 0.63418   2
 -10   0   3-0.09760 0.51239   4
 -10   0   3 0.61450 0.76038   6
  10   0  -3-0.11594 0.59962   6
 -10   0   3-0.09134 0.41119   3
 -10   0   3-0.09356 0.52606   2
 -10   0   2 242.590 5.92588   2
  10   0  -2 239.695 6.25432   1
 -10   0   2 226.979 5.91157   4
 -10   0   2 236.456 6.21061   6
  10   0  -1-0.11019 0.52497   1
 -10   0   1-0.25753 0.50089   4
 -10   0   1-0.10983 0.90090   6
  10   0  -1 0.61250 0.57308   6
 -10   0   1 0.16873 0.49808   2
  10   0   0 256.847 6.92415   6
 -10   0   0 251.526 5.98233   2
  10   0   0 253.886 6.61608   1
 -10   0   0 237.448 6.52823   6
  10   0   1-0.07984 0.52334   4
 -10   0  -1 0.07404 0.48986   2
  10   0   1 0.41486 0.74703   6
  10   0   2 243.651 7.02020   6
  10   0   2 251.656 6.09026   4
  10   0   3-0.18326 0.65484   4
  10   0   3 1.23439 0.81006   6
  10   0   4 152.975 5.38004   6
  10   0   5-0.51385 1.01128   6
  10   0   6 20.3953 2.02337   6
  10   2 -10 12.1817 1.64151   3
  10  -2 -10 13.1099 1.67775   3
 -10   2  10 11.6856 1.45093   5
 -10  -2  10 10.6494 1.45910   5
  10   2  -9 7.51832 1.32155   3
 -10   2   9 7.43339 1.13829   5
 -10  -2   9 5.78716 1.19255   5
 -10   2   8 0.17781 0.66973   6
  10   2  -8 0.14887 0.76998   3
 -10   2   8 0.35561 0.68338   5
 -10  -2   8 0.87728 0.84293   5
 -10   2   7 129.821 3.94176   6
 -10   2   7 130.421 4.27508   5
 -10  -2   7 139.253 4.66721   5
 -10   2   6 23.5742 1.53970   6
 -10  -2   6 26.1396 1.82386   5
 -10  -2   5 22.9775 1.71228   6
  10  -2  -5 20.9489 1.50839   6
 -10  -2   5 22.9645 1.51955   3
 -10   2   5 21.9603 1.50874   3
 -10  -2   5 22.5127 1.65955   5
 -10  -2   5 22.7011 1.58045   1
 -10   2   5 19.8725 1.46883   1
 -10   2   5 20.8562 1.43387   6
 -10   2   4 4.70893 0.87234   4
 -10   2   4 3.98089 0.89836   6
 -10  -2   4 3.64975 0.97802   6
  10  -2  -4 4.38078 0.83035   6
 -10  -2   4 4.02663 0.87799   1
 -10  -2   4 2.54632 0.67108   2
 -10  -2   4 5.14108 0.84434   3
 -10   2   4 3.93399 0.78048   3
 -10   2   4 4.26429 0.79652   1
 -10   2   4 3.66717 0.74256   2
 -10  -2   3 15.5090 1.44368   6
  10  -2  -3 15.3964 1.35639   6
 -10  -2   3 13.0867 1.15005   3
 -10   2   3 15.8633 1.25271   3
 -10   2   3 15.3314 1.24423   2
 -10  -2   3 11.4607 1.14873   2
 -10  -2   3 14.4288 1.17983   4
 -10   2   3 14.4481 1.32402   4
 -10   2   3 18.4428 1.47364   6
 -10  -2   2 20.5970 1.59319   6
  10  -2  -2 23.4078 1.67959   6
  10   2  -2 18.0604 1.52608   6
 -10   2   2 22.9859 1.50123   2
  10  -2  -2 20.7823 1.54188   1
  10  -2  -2 19.7947 1.52794   2
 -10  -2   2 23.5282 1.47369   2
 -10  -2   2 22.0782 1.29204   4
 -10   2   2 20.0531 1.54387   6
 -10   2   2 24.1316 1.61944   4
 -10   2   1 5.52546 0.83394   2
 -10  -2   1 5.59614 0.71999   4
 -10   2   1 6.55827 0.94829   4
 -10   2   1 6.83957 1.11053   6
  10   2  -1 6.66403 0.97258   6
  10  -2  -1 4.08530 0.77868   2
 -10  -2   1 5.84280 0.83630   2
  10   2  -1 6.90130 0.98661   1
  10  -2  -1 6.75810 0.99769   1
  10  -2   0 6.11599 0.91329   4
 -10   2   0 6.25718 1.18058   6
  10   2   0 4.57455 0.93710   1
 -10   2   0 4.90550 0.79814   2
 -10  -2   0 5.57668 1.06407   6
  10  -2   0 4.63426 1.00885   6
  10   2   0 5.09497 0.96405   6
  10  -2   0 5.36960 0.85449   2
  10  -2   0 5.45194 0.96742   1
 -10  -2   0 6.33653 0.81379   2
  10  -2   1 341.399 8.87525   6
 -10  -2  -1 346.102 7.53115   2
  10   2   1 335.728 8.60067   6
  10  -2   1 348.830 8.01630   2
  10  -2   1 348.058 8.09699   4
 -10  -2  -1 354.012 8.47043   6
  10   2   2 2.55324 0.59013   4
  10  -2   2 2.68143 0.85187   4
  10  -2   2 2.00583 0.87942   6
  10   2   2 1.77736 0.85368   6
  10  -2   2 1.41940 0.57723   2
 -10  -2  -2 2.75484 0.57614   2
  10  -2   3 37.2944 2.51323   6
  10   2   3 40.4488 2.41192   6
 -10  -2  -3 37.9471 1.47776   2
  10  -2   3 37.0496 1.77896   2
  10   2   3 37.8643 1.70882   4
  10   2   4 0.86421 0.62879   4
  10  -2   4 0.34832 0.97928   6
  10   2   4 0.30079 0.83475   6
  10  -2   5 17.7131 1.94398   6
  10   2   5 15.6170 1.29607   4
  10   2   5 17.0456 1.73066   6
  10  -2   6 4.85336 1.42281   6
  10   2   6 5.48185 1.26868   6
  10   4 -10 2.27025 1.04312   3
  10  -4 -10 1.22803 0.87963   3
 -10   4  10 0.33124 0.76381   5
 -10  -4  10 1.28851 1.09948   5
  10  -4  -9 15.4882 1.66767   3
 -10   4   9 16.8915 1.43760   5
  10   4  -9 14.6547 1.67729   3
 -10  -4   9 19.0445 1.93631   5
 -10   4   8 45.2318 2.23873   5
 -10  -4   8 42.2705 2.60530   5
 -10   4   7 84.5475 3.14652   5
 -10  -4   7 82.9180 3.63988   5
 -10   4   7 85.4530 2.85089   6
 -10  -4   6 134.782 4.74405   5
 -10   4   6 147.117 5.05845   4
 -10   4   6 143.282 4.06124   6
  10  -4  -5 27.6403 1.62624   6
  10  -4  -5 25.0661 1.86796   2
 -10   4   5 25.0738 1.89075   4
 -10   4   5 23.4914 1.56464   6
  10  -4  -4 138.191 4.24186   6
 -10  -4   4 138.718 4.09819   3
 -10   4   4 138.517 4.09406   3
 -10  -4   4 136.737 4.15225   1
  10  -4  -4 133.592 4.56560   2
 -10   4   4 129.530 4.56707   4
 -10   4   4 131.285 4.11600   6
  10  -4  -3 15.3651 1.39373   6
 -10  -4   3 18.9173 1.35321   3
 -10   4   3 17.9046 1.33454   3
 -10  -4   3 18.0827 1.45390   5
 -10   4   3 14.7450 1.37710   6
  10  -4  -3 18.2215 1.54446   2
 -10   4   3 16.9727 1.52748   4
 -10  -4   2 0.27206 0.39501   4
 -10   4   2 0.51219 0.57646   4
 -10   4   2 1.10722 0.86333   6
  10  -4  -2 0.37120 0.61020   6
  10   4  -2-0.10908 0.58930   1
  10  -4  -2 0.44558 0.62636   1
  10  -4  -1 155.169 5.02521   6
  10   4  -1 153.308 4.68332   1
  10  -4  -1 157.228 4.77203   1
 -10   4   1 162.444 4.92169   6
  10  -4  -1 157.495 4.89591   2
  10   4   0 1.04559 0.78938   6
  10   4   0 0.33939 0.61113   1
  10  -4   0-0.11531 0.61421   2
  10  -4   0 0.23280 0.63749   1
  10  -4   1 88.0926 3.28994   2
  10   4   1 84.0640 3.52626   6
 -10  -4  -1 88.3165 2.83312   2
  10  -4   2 3.68641 1.00299   6
  10   4   2 3.79365 0.96287   6
 -10  -4  -2 4.78774 0.67920   2
  10  -4   2 3.01890 0.74235   2
  10  -4   3 14.5375 1.28481   2
 -10  -4  -3 14.3544 0.91816   2
  10   4   3 16.8865 1.63173   6
  10  -4   3 14.3580 1.70624   6
  10   4   4 23.0393 1.87658   6
  10   4   4 25.2026 1.19046   4
  10  -4   4 26.7490 1.62982   2
  10  -4   4 23.5549 2.21664   6
  10  -4   5 17.0979 2.02076   6
  10   4   5 11.6178 1.51082   6
  10  -4   5 13.1648 1.15669   2
  10   4   6 111.458 4.18720   6
  10  -4   6 107.097 3.25439   2
  10  -4   6 104.801 4.89658   6
 -10   6   9 1.57543 1.04930   4
 -10   6   9 1.81071 0.72959   5
 -10  -6   9 1.14051 1.12258   5
 -10   6   8 1.85255 0.98712   4
 -10   6   8 1.04156 0.67181   5
 -10  -6   8 2.49733 1.02871   5
  10  -6  -7 37.3402 2.42364   2
 -10   6   7 35.0814 2.51078   4
  10  -6  -6 11.3863 1.01690   6
  10  -6  -6 10.2870 1.40283   2
 -10   6   6 12.0154 1.12670   6
  10  -6  -5 162.807 4.56005   6
 -10  -6   5 159.096 5.27183   5
 -10   6   5 163.775 4.55065   6
  10  -6  -5 156.970 5.32523   2
  10  -6  -4 36.1332 2.00599   6
 -10  -6   4 43.7050 2.01064   3
 -10   6   4 36.6319 1.88550   3
 -10  -6   4 37.8961 2.27276   5
 -10   6   4 39.2270 2.08367   6
  10  -6  -4 36.2910 2.31465   2
 -10   6   3 95.3296 3.96698   4
  10  -6  -3 111.719 3.85938   6
  10  -6  -3 95.7224 3.95917   2
 -10  -6   3 104.272 3.35089   3
 -10   6   3 100.693 3.30708   3
 -10  -6   3 98.1163 3.71460   5
 -10   6   3 110.987 3.73540   6
 -10   6   2 7.19678 1.24546   6
 -10  -6   2 8.33247 0.93624   3
  10  -6  -2 7.11015 1.10055   6
 -10   6   2 7.35589 0.89784   3
 -10   6   2 7.60159 1.01510   8
 -10  -6   2 6.63456 0.97450   5
 -10  -6   2 7.57017 0.54614   4
  10  -6  -1 1.66348 0.69911   1
  10  -6  -1 1.01756 0.78543   6
 -10   6   1 0.25572 0.59961   8
 -10  -6   1 0.77320 0.62917   5
  10  -6  -1 0.55865 0.73338   2
  10   6  -1 2.02510 0.71829   1
  10  -6   0 9.36628 1.39458   6
 -10  -6   0 9.05251 1.09140   5
 -10   6   0 10.2547 0.99173   8
  10   6   0 8.84642 1.07957   1
  10  -6   0 7.75587 1.05390   1
  10  -6   0 9.04605 1.16816   2
  10  -6   1 0.68744 0.90231   6
  10   6   1 1.04679 0.71802   1
 -10   6  -1 1.31468 0.56769   8
  10  -6   1-0.13453 0.66355   2
  10  -6   1 0.60972 0.67691   1
 -10   6  -2 1.55594 0.52565   8
  10  -6   2 0.92095 0.69106   2
  10  -6   3 0.59122 1.09390   6
  10  -6   3 1.15868 0.69568   2
  10  -6   4 0.21032 1.16733   6
  10  -6   4 0.87203 0.83186   2
  10  -6   5 8.05484 1.68416   6
  10  -6   5 12.9007 1.34451   2
 -10   8   8-0.19628 1.03041   4
  10  -8  -8 0.16914 0.82006   2
 -10   8   7 15.3611 1.79421   4
  10  -8  -7 12.1407 1.61150   2
 -10  -8   7 16.2840 1.87388   5
 -10   8   6-0.18102 0.87766   4
  10  -8  -6 0.29585 0.53689   6
  10  -8  -6 0.16813 0.81520   2
 -10  -8   6 0.16906 1.02104   5
 -10  -8   6 0.23305 0.62947   7
  10  -8  -5 30.6237 2.26322   2
  10  -8  -5 29.1822 1.70925   6
 -10  -8   5 25.4160 2.03090   5
 -10   8   5 26.4148 2.16986   4
 -10   8   4-0.17194 0.91585   4
  10  -8  -4 0.11196 0.66865   6
 -10  -8   4 0.77430 0.58995   3
 -10   8   4 0.16968 0.57164   3
 -10  -8   4 1.01858 0.86904   5
  10  -8  -4 0.67220 0.89513   2
  10  -8  -3 7.02331 1.08613   6
 -10  -8   3 9.05570 0.96647   3
 -10   8   3 7.14989 0.95622   3
 -10  -8   3 7.13264 1.12444   5
  10  -8  -3 6.19635 1.17496   2
  10  -8  -2 1.14908 0.84812   6
 -10  -8   2 0.66806 0.54752   3
 -10   8   2 1.07302 0.63508   3
 -10  -8   2 0.37140 0.70508   5
 -10  -8   1 31.7386 1.68662   3
 -10   8   1 28.4993 1.64170   3
 -10  -8   1 32.2659 1.92387   5
 -10   8   1 34.1997 1.79732   8
  10  -8  -1 31.9784 2.27783   6
  10  -8   0 45.8742 2.70679   2
  10   8   0 45.0681 2.22743   1
 -10  -8   0 47.7318 2.26689   5
  10  -8   0 44.3342 2.24376   1
  10  -8   0 44.8874 2.80931   6
  10  -8   1 82.3677 3.68959   2
 -10  -8  -1 78.7823 2.90399   5
  10   8   1 80.1544 3.10443   1
  10  -8   1 78.4892 3.13824   1
  10  -8   1 80.0364 3.94424   6
  10   8   2 48.8069 2.46330   1
  10  -8   2 54.7581 2.62446   1
  10  -8   2 48.9229 2.80444   2
 -10  -8  -2 50.0133 2.12739   5
  10  -8   2 49.0646 3.19190   6
  10  -8   3 21.3030 1.90418   2
 -10  -8  -3 23.8345 1.36328   5
  10   8   3 28.4303 1.96266   1
 -10  10   5 23.7358 2.25798   4
  10 -10  -5 26.6911 2.28614   2
  10 -10  -5 23.4531 1.54799   6
 -10 -10   5 28.6306 2.30356   5
  10 -10  -4 25.8550 1.80708   6
  10 -10  -4 25.5557 2.21036   2
 -10 -10   4 23.4652 2.01374   5
  10 -10  -3 5.03121 1.12548   6
 -10 -10   3 5.17487 1.13903   5
  10 -10  -3 4.99472 1.26220   2
  10 -10  -2 38.1710 2.68770   2
 -10 -10   2 37.6010 2.29276   5
  10 -10  -2 42.5837 2.59374   6
 -10 -10   1 63.8923 2.82942   5
  10 -10  -1 63.4953 3.38295   6
  10 -10   0 26.5586 2.28747   2
 -10 -10   0 29.6542 1.79318   5
  10 -10   0 25.2352 2.32242   6
  10 -10   1-0.18706 0.96749   2
  10 -10   1 0.41044 1.23945   6
  10  10   1 0.37774 0.66407   1
 -10 -10  -1 0.17459 0.60879   5
  10 -10   1 0.62037 0.67773   1
  11   1 -10 20.4582 1.99924   3
 -11   1  10 23.4826 1.88051   5
 -11  -1  10 24.6356 2.03138   5
 -11   1   9 20.8727 1.76879   5
 -11  -1   9 23.6124 1.92323   5
 -11   1   8 1.05679 0.75545   6
 -11   1   8 1.19970 0.78723   5
 -11  -1   8 1.15781 0.74878   5
 -11   1   7 101.013 3.52415   6
 -11   1   7 100.810 3.78033   5
 -11  -1   7 95.0622 3.81292   5
 -11   1   6 64.2874 2.71869   6
 -11  -1   6 63.4611 2.99073   5
 -11   1   5 28.6982 1.84051   6
 -11   1   4 36.3630 2.04579   6
 -11  -1   4 34.4922 2.06346   6
  11  -1  -4 32.8804 2.04782   6
 -11  -1   4 36.6356 1.98875   4
 -11   1   4 36.5124 2.11603   4
 -11  -1   3 0.29243 0.58214   4
 -11   1   3-0.11382 0.57971   4
 -11   1   3 0.44905 0.82113   6
 -11  -1   3 0.11618 0.76864   6
  11  -1  -3 0.62985 0.69914   6
 -11   1   3 0.19882 0.52950   3
 -11  -1   3 0.10058 0.62080   2
 -11   1   3-0.41070 0.59909   2
  11  -1  -2 8.55667 1.11262   1
 -11   1   2 8.54981 1.04861   4
 -11   1   2 8.24056 1.25155   6
 -11  -1   2 9.95447 1.25381   6
  11   1  -2 9.00056 1.19013   6
 -11   1   2 9.90835 1.09759   2
 -11  -1   2 9.89780 1.02228   4
 -11  -1   2 11.2488 1.09788   2
 -11  -1   1 55.2760 2.30767   2
  11   1  -1 52.5467 2.70933   6
 -11   1   1 56.6389 2.37801   2
  11  -1  -1 51.1742 2.57501   1
  11  -1   0 38.4484 2.40927   6
  11   1   0 44.2554 2.47853   6
 -11  -1   0 37.1283 1.84081   2
  11  -1   0 39.5429 2.26737   1
 -11   1   0 37.4755 1.87444   2
 -11  -1  -1 2.27130 0.63175   2
  11  -1   1 2.49536 0.76889   4
  11  -1   1 2.02880 0.87822   6
  11   1   1 1.47756 0.78785   6
  11  -1   2 50.5282 2.94286   6
  11   1   2 55.4255 3.01742   6
 -11  -1  -2 55.1846 2.08678   2
  11   1   2 52.1510 2.18057   4
  11  -1   2 54.9805 2.45600   4
  11  -1   3 37.0135 2.56796   6
  11   1   3 34.2521 2.38524   6
  11   1   3 35.4840 1.81313   4
  11   1   4 3.46407 0.87052   4
  11  -1   4 2.92505 1.14238   6
  11   1   4 6.34120 1.30196   6
  11  -1   5 37.8833 2.71619   6
  11   1   5 35.7587 2.58649   6
  11  -1   6 0.39842 1.10565   6
  11   1   6 0.54983 1.13128   6
  11  -3 -10 61.6363 3.36903   3
 -11   3  10 64.3501 2.95012   5
 -11  -3  10 61.3510 3.37857   5
 -11   3   9 16.3557 1.49159   5
 -11  -3   9 14.3257 1.73750   5
 -11   3   8 83.6670 3.34070   5
 -11  -3   8 84.6056 3.79393   5
 -11   3   7 18.0481 1.47991   5
 -11  -3   7 14.4917 1.54068   5
 -11   3   7 15.2821 1.34145   6
 -11  -3   6 44.7153 2.51143   5
 -11   3   6 47.2863 2.68675   4
 -11   3   6 43.5855 2.15321   6
  11  -3  -5 123.840 4.08516   6
 -11  -3   5 121.698 4.35792   5
 -11   3   5 116.383 4.38927   4
 -11   3   5 123.799 3.96276   6
 -11   3   4 3.17495 0.88855   4
 -11   3   4 2.68161 0.91714   6
  11  -3  -4 2.82191 0.76452   6
  11  -3  -4 1.49340 0.69272   2
  11  -3  -3 75.8424 3.20925   6
 -11  -3   3 75.7617 2.71186   4
 -11   3   3 78.0840 3.14219   6
 -11   3   3 80.5647 3.34688   4
 -11  -3   2 4.30221 0.65728   4
 -11   3   2 3.32340 0.83383   4
 -11   3   2 5.15918 1.09399   6
  11  -3  -2 5.96735 1.09515   6
 -11  -3   2 4.83105 0.85871   2
  11  -3  -2 4.75844 0.96668   2
  11   3  -2 4.24827 0.93083   1
  11  -3  -2 6.28370 0.97678   1
  11  -3  -1 23.6740 1.88181   6
  11   3  -1 22.4316 1.85205   6
  11   3  -1 25.6822 1.77709   1
  11  -3  -1 24.9807 1.79362   1
 -11  -3   1 23.5102 1.54199   2
  11  -3  -1 26.9813 1.79607   2
  11   3   0 64.7597 2.92490   1
  11   3   0 64.1595 3.10818   6
  11  -3   0 64.6232 2.96017   1
  11  -3   0 70.1819 2.91266   2
 -11  -3   0 63.6477 2.47231   2
  11  -3   1 7.21340 1.29062   6
  11   3   1 4.80928 1.03796   6
  11  -3   1 6.52239 0.97013   2
 -11  -3  -1 5.30861 0.77640   2
  11  -3   2 69.6517 3.52825   6
  11   3   2 66.1014 3.21167   6
 -11  -3  -2 69.3764 2.38065   2
  11  -3   2 72.0017 2.84382   2
  11  -3   3 31.6590 2.44856   6
  11   3   3 29.9462 2.19227   6
  11   3   3 32.5324 1.48224   4
  11  -3   3 33.5812 1.83692   2
  11  -3   4 83.3288 4.11521   6
  11   3   4 87.5465 3.82042   6
  11  -3   4 88.1908 3.01267   2
  11   3   4 83.7395 2.70999   4
  11  -3   5 1.43256 1.26329   6
  11   3   5 0.64273 0.97059   6
 -11   5   9 42.9210 2.20433   5
 -11  -5   9 40.1364 2.80025   5
 -11   5   8 14.0698 1.37709   5
 -11  -5   8 13.3585 1.66178   5
 -11  -5   7 17.7754 1.75524   5
  11  -5  -6 41.3013 2.05939   6
  11  -5  -6 37.3998 2.46807   2
 -11   5   6 43.6855 2.71899   4
 -11   5   6 44.1004 2.12048   6
 -11   5   5 8.85407 1.31467   4
 -11   5   5 9.04865 1.20466   6
  11  -5  -5 8.74483 1.09036   6
  11  -5  -5 11.8094 1.37292   2
 -11   5   4 6.97331 1.17311   4
 -11   5   4 7.25005 1.18295   6
  11  -5  -4 5.80197 0.96063   6
  11  -5  -4 5.02846 1.06331   2
 -11  -5   4 9.92328 1.25250   5
 -11   5   3 47.6478 2.66853   4
  11  -5  -3 47.3258 2.47986   6
 -11  -5   3 45.0054 2.43910   5
 -11  -5   3 49.3154 1.87637   4
 -11   5   3 42.5521 2.34354   6
  11  -5  -2 34.9366 2.20105   6
 -11   5   2 30.3104 2.11258   4
  11  -5  -2 31.8540 2.04673   1
 -11  -5   2 33.4841 2.03501   5
 -11   5   2 29.0886 1.75894   8
 -11  -5   2 32.2550 1.29461   4
  11  -5  -1 92.7580 3.74077   2
  11  -5  -1 96.4638 3.95595   6
  11   5  -1 94.4471 3.54955   1
  11  -5  -1 98.7493 3.67095   1
  11  -5   0 8.04362 1.33609   6
  11  -5   0 6.65900 1.07658   1
  11  -5   0 8.67231 1.18366   2
  11   5   0 6.29241 1.04962   1
 -11  -5  -1 1.44422 0.60719   2
  11  -5   1 0.13605 0.74513   1
  11   5   1 0.65384 0.65561   1
  11  -5   1 0.25926 0.54752   2
  11  -5   2 18.7033 1.57213   2
  11   5   2 20.6405 1.83094   6
 -11  -5  -2 20.8682 1.29343   2
  11  -5   3 12.3072 1.30990   2
  11  -5   3 9.99193 1.62167   6
  11   5   3 11.9224 1.42903   6
  11  -5   4 3.18229 1.28199   6
  11   5   4 2.52432 1.00129   6
  11  -5   4 1.94707 0.83875   2
  11  -5   5 1.88966 0.73893   2
 -11   7   8 4.78651 1.34541   4
 -11   7   8 3.56382 0.85292   5
 -11   7   7 8.20952 1.50570   4
  11  -7  -7 8.75484 1.40725   2
 -11   7   6 0.54867 0.93152   4
  11  -7  -6 0.64407 0.57997   6
  11  -7  -6 0.84799 0.90341   2
 -11  -7   6 0.16795 0.90732   5
  11  -7  -5 1.70926 0.72062   6
  11  -7  -5 2.00904 0.95398   2
 -11  -7   5 2.83111 1.07903   5
  11  -7  -4 100.202 3.70960   6
 -11  -7   4 100.439 4.01001   5
  11  -7  -4 97.1090 4.15104   2
 -11   7   3 9.63490 1.44217   4
  11  -7  -3 9.69199 1.29346   6
 -11  -7   3 12.8155 1.39288   5
  11  -7  -3 10.8388 1.41748   2
 -11  -7   3 13.1413 0.78520   4
  11  -7  -2 182.507 5.74927   6
 -11  -7   2 169.475 5.29625   5
  11  -7  -1-0.16431 0.82368   6
  11   7  -1-0.34999 0.71238   1
 -11  -7   1 0.36472 0.61918   5
  11  -7  -1 0.12204 0.66833   1
  11  -7  -1 0.15898 0.74377   2
  11  -7   0 31.9307 2.24533   2
 -11  -7   0 35.8615 2.05962   5
  11   7   0 38.5464 2.14278   1
 -11   7   0 34.5670 1.76975   8
  11  -7   0 33.4582 2.08910   1
  11  -7   0 31.1727 2.39381   6
  11   7   1 1.24888 0.82645   1
  11  -7   1 0.76908 1.02427   6
  11  -7   1 0.92150 0.78638   1
 -11  -7  -1 1.37534 0.75021   5
  11  -7   1 0.61419 0.84109   2
  11  -7   2 69.2614 3.27112   2
  11   7   2 66.2222 3.04779   1
  11  -7   2 66.2223 3.14156   1
 -11  -7  -2 69.1484 2.71582   5
  11  -7   2 65.9540 3.68992   6
 -11  -7  -3 0.45392 0.62250   5
  11  -7   3 0.14698 0.84736   2
 -11   9   6-0.19745 0.98985   4
  11  -9  -6 0.67500 0.59821   6
  11  -9  -6 1.87396 1.05368   2
 -11  -9   6-0.18138 0.99337   5
 -11   9   5 2.32122 1.10186   4
  11  -9  -5 1.27608 0.74221   6
  11  -9  -5 3.57883 1.19952   2
 -11  -9   5 0.84500 0.93842   5
  11  -9  -4 24.7041 1.80999   6
  11  -9  -4 26.9268 2.26284   2
 -11  -9   4 27.7511 2.13512   5
  11  -9  -3 9.12115 1.33316   6
 -11  -9   3 10.7960 1.47195   5
  11  -9  -3 8.81148 1.45157   2
  11  -9  -2 18.4962 1.78935   6
 -11  -9   2 14.3739 1.51687   5
  11  -9  -1 167.113 5.87168   2
 -11  -9   1 157.837 4.96075   5
  11  -9  -1 159.930 5.69873   6
  11  -9   0 12.7790 1.75712   6
  11  -9   0 13.9684 1.36715   1
 -11  -9   0 11.7485 1.31205   5
  11  -9   0 12.5090 1.63077   2
  11  -9   1 1.10101 0.81689   1
  11  -9   1-0.41641 1.17068   6
 -11  -9  -1 0.88640 0.70944   5
  11  -9   1 0.89651 0.98199   2
  11   9   1 0.11452 0.72913   1
 -12   0  10 23.4931 1.98571   5
 -12   0   9-0.30813 0.79685   5
 -12   0   8 5.61415 1.02632   5
 -12   0   7-0.28625 0.64431   5
 -12   0   6 612.589 13.5902   5
 -12   0   5 1.16946 0.72145   4
  12   0  -4 131.500 4.57117   6
 -12   0   4 133.402 4.41548   4
 -12   0   3 0.11311 0.63599   4
  12   0  -3 0.85735 0.76114   6
 -12   0   2 11.6648 1.17991   4
  12   0  -2 13.4371 1.37485   1
  12   0  -1-0.15099 0.67972   6
  12   0  -1 0.13549 0.67917   1
 -12   0   1 0.19702 0.68126   2
  12   0   0 40.9687 2.56223   6
  12   0   0 50.4407 2.64767   1
 -12   0   0 44.0492 2.08630   2
 -12   0  -1-0.08788 0.57053   2
  12   0   1 0.33397 0.79553   6
  12   0   2 17.5744 1.88164   6
  12   0   2 20.2259 1.47652   4
  12   0   3 0.36662 1.08225   6
  12   0   4 17.9161 1.98094   6
  12   0   5 1.77635 1.20561   6
 -12   2  10 0.14517 0.93342   5
 -12  -2  10 0.17762 0.94607   5
 -12   2   9 29.1944 2.06875   5
 -12  -2   9 32.2229 2.37289   5
 -12   2   8 4.83002 1.04283   5
 -12  -2   8 4.76712 1.12047   5
 -12   2   7 68.7933 3.11021   5
 -12  -2   7 72.9493 3.42974   5
 -12  -2   6 17.4638 1.64814   5
 -12   2   6 15.3334 1.61496   4
  12  -2  -5 14.1695 1.40576   6
 -12  -2   5 14.2221 1.43606   5
 -12   2   5 14.4179 1.50954   4
 -12  -2   4 8.21412 1.04529   4
 -12   2   4 5.79765 1.03160   4
  12  -2  -4 6.41959 1.09009   6
 -12  -2   3 0.47745 0.58941   4
 -12   2   3-0.39512 0.63857   4
  12  -2  -3 0.69396 0.68443   6
 -12  -2   2 54.3032 2.26141   4
 -12   2   2 52.7254 2.62165   4
  12  -2  -2 55.8468 2.88018   6
  12   2  -2 55.4006 2.88240   6
  12   2  -2 55.7860 2.77508   1
  12  -2  -2 54.4907 2.76879   1
 -12  -2   1 69.4922 2.69698   2
  12   2  -1 66.3544 3.22754   6
  12   2  -1 63.4857 3.01946   1
  12  -2  -1 69.2708 3.11019   1
  12  -2   0 6.45871 1.24384   6
  12   2   0 6.69081 1.19424   6
  12   2   0 7.86758 1.15808   1
 -12  -2   0 5.54815 0.85086   2
  12  -2   0 7.54790 1.16673   1
  12  -2   1 43.4031 2.77058   6
  12   2   1 47.1051 2.75823   6
 -12  -2  -1 46.7977 2.04788   2
  12   2   1 44.7862 2.59521   1
  12  -2   1 42.1304 2.55530   1
 -12  -2  -2 0.29914 0.50837   2
  12  -2   2 1.28711 1.02052   6
  12   2   2-0.16523 0.88009   6
  12  -2   3 67.8162 3.71253   6
  12   2   3 75.8771 3.64875   6
  12   2   3 75.0084 2.63574   4
  12  -2   4-1.01102 1.07708   6
  12   2   4-0.17597 0.96377   6
  12  -2   5 7.17105 1.60516   6
  12   2   5 7.57073 1.46619   6
 -12   4   9 0.12745 0.74364   5
 -12  -4   9 0.36873 0.99595   5
 -12   4   8 3.06332 1.07702   4
 -12   4   8 2.03542 0.89519   5
 -12  -4   8 1.04523 0.94166   5
 -12   4   7 5.91789 1.27531   4
 -12  -4   7 5.75969 1.18957   5
 -12   4   6 11.8839 1.52327   4
 -12   4   6 10.1512 1.28111   6
  12  -4  -6 10.2595 1.16534   6
 -12  -4   6 8.72988 1.30584   5
  12  -4  -5 31.3986 2.27490   2
 -12   4   5 35.6431 2.40098   4
 -12   4   5 36.8178 2.12038   6
 -12   4   4 9.79249 1.33521   4
  12  -4  -4 9.45372 1.24235   6
  12  -4  -4 8.35904 1.26953   2
 -12  -4   4 6.09884 1.09282   5
 -12  -4   3 8.18059 0.85481   4
 -12   4   3 5.58346 1.15983   4
  12  -4  -3 7.08479 1.15518   6
 -12  -4   3 7.83785 1.15482   5
 -12  -4   2 151.556 3.90395   4
  12  -4  -2 159.238 5.30286   6
 -12   4   2 153.848 5.17333   4
  12   4  -2 161.049 5.06872   1
  12  -4  -2 147.540 4.96113   1
  12  -4  -2 152.223 5.10268   2
  12  -4  -1 49.4111 2.83238   6
  12   4  -1 45.3449 2.50316   1
  12  -4  -1 42.9438 2.47539   1
  12  -4  -1 47.4701 2.58094   2
  12   4   0 63.2094 3.20808   6
 -12  -4   0 64.8229 2.59004   2
  12  -4   0 67.1833 3.01765   2
  12   4   0 57.1868 2.89498   1
  12  -4   0 67.8645 3.12765   1
  12   4   1 49.9430 2.85109   6
  12   4   1 51.5658 2.73334   1
  12  -4   1 49.2888 2.73165   1
  12  -4   1 52.9241 2.61056   2
 -12  -4  -1 49.7317 2.17484   2
  12  -4   2 32.6629 2.51440   6
  12   4   2 30.2279 2.23376   6
  12  -4   2 28.0760 1.86749   2
  12  -4   3 7.13487 1.52900   6
  12   4   3 7.91033 1.38883   6
  12  -4   3 5.96810 0.99258   2
  12  -4   4 5.36384 1.48604   6
  12   4   4 3.82848 1.16376   6
  12  -4   4 5.08010 0.89764   2
 -12   6   8 34.1041 2.05970   5
 -12  -6   8 31.4010 2.52185   5
 -12   6   6 16.2448 1.85017   4
  12  -6  -6 18.4586 1.45441   6
 -12  -6   6 20.2966 1.90284   5
  12  -6  -6 22.1417 2.03342   2
 -12   6   5 0.53675 0.85239   4
  12  -6  -5-0.11985 0.69935   6
  12  -6  -5 1.18620 0.87645   2
 -12  -6   5 0.15711 0.74852   5
 -12   6   4 1.04331 0.87168   4
  12  -6  -4 0.53339 0.77808   6
  12  -6  -4-0.49904 0.79251   2
 -12  -6   4 1.05016 0.71475   5
 -12   6   3 18.4867 1.80135   4
  12  -6  -3 20.9977 1.80568   6
 -12  -6   3 17.6447 1.58613   5
 -12  -6   3 17.1217 1.02064   4
  12  -6  -2 44.1847 2.69272   6
 -12  -6   2 57.3775 2.79067   5
  12  -6  -2 47.4681 2.74984   2
  12  -6  -1 106.303 4.20622   2
  12  -6  -1 102.961 4.35163   6
  12   6  -1 104.342 3.93279   1
 -12  -6   1 108.452 3.92993   5
  12  -6  -1 104.351 3.98427   1
  12  -6   0 3.67550 1.24191   6
  12   6   0 6.99148 1.13319   1
  12  -6   0 5.42875 1.11807   1
 -12   6   0 5.89390 0.89947   8
 -12  -6   0 5.35365 0.97227   5
  12  -6   0 5.60670 1.06115   2
  12  -6   1 30.1714 2.47992   6
  12   6   1 31.1257 2.13226   1
  12  -6   1 29.3496 2.08809   2
  12  -6   1 29.5021 2.08842   1
  12   6   2 8.71008 1.29222   1
  12  -6   2 8.76379 1.37502   1
  12  -6   2 9.73664 1.35501   2
  12  -6   3 32.4342 2.18171   2
  12  -6   3 34.2925 2.79459   6
  12  -8  -7 35.7179 2.60378   2
 -12   8   6-0.20080 1.12908   4
  12  -8  -6 1.02209 0.71885   6
  12  -8  -6 1.13013 0.92894   2
 -12  -8   6 1.44977 1.06999   5
  12  -8  -5 1.07284 0.80320   6
  12  -8  -5 0.74661 0.85694   2
 -12  -8   5-0.16985 0.93026   5
  12  -8  -4 44.8946 2.47728   6
 -12  -8   4 39.2654 2.55043   5
  12  -8  -4 37.3621 2.63909   2
  12  -8  -3 5.97056 1.22235   6
 -12  -8   3 6.70468 1.24170   5
  12  -8  -3 6.60734 1.33686   2
  12  -8  -2 5.06126 1.23723   6
 -12  -8   2 5.24278 1.02068   5
  12  -8  -1 2.01086 1.11678   6
 -12  -8   1 1.68058 0.87938   5
  12  -8  -1 2.31746 1.08908   2
  12  -8   0 15.4133 1.71088   2
  12  -8   0 15.7961 1.97263   6
  12   8   0 15.9130 1.56369   1
 -12  -8   0 15.0672 1.44267   5
  12  -8   0 13.3886 1.47946   1
  12  -8   1 18.1140 2.15871   6
  12   8   1 13.1732 1.47199   1
 -12  -8  -1 11.0687 1.27178   5
  12  -8   1 16.4243 1.59318   1
  12  -8   1 13.9447 1.69346   2
 -13   1   9 2.63452 0.94776   5
 -13  -1   9 3.54240 1.07519   5
 -13   1   8 3.05952 0.92558   5
 -13  -1   8 3.40573 1.07441   5
 -13   1   7-0.29491 0.65038   5
 -13  -1   7 0.47370 0.80419   5
 -13   1   6 3.86408 0.96620   4
 -13  -1   6 3.47112 0.94351   5
 -13  -1   5 34.5987 2.15459   4
 -13   1   5 43.4645 2.46845   4
  13  -1  -4 24.2861 1.92319   6
 -13  -1   4 19.8080 1.57893   4
 -13   1   4 19.0768 1.63173   4
  13  -1  -3 69.2218 3.30439   6
 -13  -1   3 72.2397 2.93554   4
 -13   1   3 65.3939 3.00933   4
 -13  -1   2 2.48755 0.75406   4
 -13   1   2 4.00442 0.85954   4
  13   1  -2 1.46004 0.81480   6
  13  -1  -2 4.57590 1.02207   1
  13   1  -1 34.3950 2.40932   6
  13  -1  -1 32.2228 2.22039   1
  13  -1   0 21.7413 1.88096   1
  13  -1   0 24.0006 2.10895   6
  13   1   0 23.0527 2.01135   6
  13  -1   1 29.7850 2.39396   6
  13   1   1 31.6456 2.39286   6
 -13  -1  -1 27.4190 1.64455   2
  13  -1   1 29.5628 2.19948   1
  13  -1   2 60.9385 3.48128   6
  13   1   2 72.0314 3.63766   6
  13  -1   3 0.20178 1.09000   6
  13   1   3 0.18989 0.92067   6
  13  -1   4 10.4655 1.74255   6
  13   1   4 5.87193 1.43787   6
 -13   3   9 5.18081 1.17578   5
 -13  -3   9 3.65798 1.17846   5
 -13   3   8 6.18523 1.42783   4
 -13   3   8 6.12324 1.15093   5
 -13  -3   8 4.87871 1.17804   5
 -13  -3   7 77.7890 3.71962   5
 -13   3   7 89.9932 4.08075   4
 -13  -3   6 74.5457 3.47391   5
 -13   3   6 62.3181 3.33443   4
  13  -3  -5 17.4809 1.63058   6
 -13   3   5 20.7715 1.90488   4
  13  -3  -4 83.6072 3.57248   6
 -13  -3   4 83.0499 3.11139   4
 -13   3   4 85.5339 3.72929   4
 -13  -3   3 4.74017 0.83918   4
 -13   3   3 7.22799 1.19404   4
  13  -3  -3 6.88480 1.14876   6
 -13  -3   2 93.3239 3.02166   4
  13  -3  -2 100.270 4.12492   6
  13   3  -2 91.4632 3.76846   1
  13  -3  -2 86.7648 3.75120   1
  13  -3  -1 29.4395 2.30594   6
  13   3  -1 31.1179 2.29301   6
  13   3  -1 30.0062 2.11477   1
  13  -3  -1 31.0807 2.17573   1
  13  -3  -1 29.9396 2.08393   2
  13   3   0 5.16320 1.13968   1
  13  -3   0 8.05829 1.27465   1
  13   3   0 4.77427 1.20275   6
  13  -3   0 4.70551 0.98050   2
  13  -3   1 0.81658 0.84478   1
  13  -3   1 1.73776 1.01374   6
  13   3   1 0.69664 0.90085   6
  13  -3   1 0.38354 0.66137   2
  13   3   1 0.47875 0.82548   1
 -13  -3  -1 1.08149 0.65432   2
  13  -3   2 12.5725 1.85609   6
  13   3   2 12.0552 1.67991   6
  13  -3   3 27.6058 2.48967   6
  13   3   3 20.9282 2.07598   6
  13  -3   4-0.22143 1.12773   6
  13   3   4 0.18330 1.04374   6
 -13   5   8 6.95963 1.46889   4
 -13   5   8 7.78881 1.24241   5
 -13  -5   8 8.46025 1.50090   5
 -13   5   7 5.86168 1.31962   4
 -13  -5   7 4.81494 1.23667   5
 -13   5   6 6.87852 1.35595   4
  13  -5  -6 8.24619 1.15482   6
 -13   5   5 0.89728 0.83967   4
  13  -5  -5 0.26999 0.70886   6
  13  -5  -5 0.86916 0.85735   2
 -13  -5   5 1.78986 0.89123   5
 -13   5   4 7.48648 1.33707   4
  13  -5  -4 6.52119 1.18934   6
 -13  -5   4 8.10900 1.35358   5
 -13  -5   4 8.95698 0.99299   4
 -13   5   3 10.3437 1.50001   4
  13  -5  -3 13.8880 1.64341   6
 -13  -5   3 9.61525 1.32529   5
 -13  -5   3 10.8891 0.94072   4
  13  -5  -2 4.58541 1.20655   6
  13  -5  -2 6.39487 1.19271   1
  13  -5  -2 4.29938 1.07576   2
 -13  -5   2 3.53312 0.98876   5
  13  -5  -1-0.59694 0.88107   1
  13  -5  -1-0.36200 1.06859   6
  13  -5  -1 0.46267 0.77310   2
  13   5  -1 0.14507 0.73887   1
  13  -5   0 5.01721 1.29093   6
  13   5   0 3.41580 0.98580   1
  13  -5   0 4.62881 1.04438   2
  13  -5   0 5.82545 1.11563   1
  13   5   1 63.0039 3.16341   1
  13  -5   1 59.0148 3.11762   1
  13  -5   1 60.9127 3.00195   2
  13   5   2 36.9574 2.53187   1
  13  -5   2 35.2343 2.48226   1
  13  -5   2 37.2973 2.33275   2
  13  -5   3 14.5232 2.05692   6
  13   5   3 13.4343 1.71707   6
  13  -5   3 15.3189 1.54832   2
  13  -7  -7 3.28868 1.14422   2
 -13  -7   7 4.98176 1.32688   5
  13  -7  -6 20.2616 1.66823   6
 -13  -7   6 22.5005 2.10876   5
  13  -7  -6 18.3347 1.99910   2
 -13   7   5 0.59108 0.98767   4
  13  -7  -5-0.13278 0.78390   6
  13  -7  -5-0.18782 0.86224   2
 -13  -7   5-0.85655 1.02309   5
 -13   7   4 4.22742 1.25053   4
  13  -7  -4 4.29212 1.09413   6
  13  -7  -4 5.92034 1.28236   2
 -13  -7   4 5.78883 1.25675   5
  13  -7  -3 14.5391 1.70317   6
 -13  -7   3 15.3564 1.64466   5
  13  -7  -2 26.5792 2.27682   6
 -13  -7   2 27.9344 2.05155   5
  13  -7  -2 26.8460 2.23881   2
  13  -7  -1 1.72231 1.19387   6
  13   7  -1 1.26802 0.86058   1
 -13  -7   1 1.24886 0.79041   5
  13  -7  -1 1.75905 0.92407   1
  13  -7  -1 0.34802 0.82927   2
  13   7   0 9.32512 1.31090   1
  13  -7   0 10.7913 1.43339   1
  13  -7   0 10.3368 1.68243   6
 -13  -7   0 9.68389 1.30885   5
  13  -7   0 13.7468 1.61296   2
  13  -7   1 0.43036 1.07870   6
  13   7   1 0.14888 0.80428   1
 -13  -7  -1 0.49346 0.73680   5
  13  -7   1 0.82689 0.89341   2
  13  -7   1 0.46684 0.87498   1
 -14   0   9-0.16980 0.77952   5
 -14   0   8 12.9359 1.58051   5
 -14   0   7-0.16281 0.86720   5
 -14   0   6 6.75177 1.21006   4
 -14   0   5 0.14472 0.71368   4
  14   0  -4 116.181 4.58282   6
 -14   0   4 121.394 4.32811   4
 -14   0   3 0.12875 0.65573   4
  14   0  -3-0.17085 0.91004   6
  14   0  -2 88.0369 3.84766   1
  14   0  -1 0.71652 0.88335   6
  14   0  -1-0.16252 0.78798   1
  14   0   0 139.879 5.41235   6
  14   0   0 152.134 5.32241   1
  14   0   1 1.16382 1.01836   6
  14   0   1 0.17577 0.90917   1
  14   0   2 226.838 7.40775   6
  14   0   3-0.62774 1.09855   6
 -14   2   9 15.4659 1.70755   5
 -14  -2   9 15.5593 1.84001   5
 -14   2   8 1.35510 0.93884   4
 -14   2   8 0.78929 0.80427   5
 -14  -2   8 1.76203 0.93878   5
 -14   2   7 3.78190 1.08948   4
 -14  -2   7 3.45746 1.06887   5
 -14  -2   6 16.1094 1.65576   5
 -14   2   6 16.8319 1.72815   4
 -14  -2   5 2.55382 0.84543   4
 -14   2   5 0.96798 0.85992   4
  14  -2  -5 3.40172 1.05153   6
 -14  -2   5 1.12534 0.81941   5
  14  -2  -4 15.8177 1.71030   6
 -14  -2   4 17.0087 1.46969   4
 -14   2   4 14.2560 1.57727   4
 -14  -2   3 0.10736 0.62643   4
 -14   2   3-0.29854 0.74826   4
  14  -2  -3 1.16375 0.94666   6
  14  -2  -2 3.31766 1.12381   6
  14   2  -2 3.70869 1.10273   6
  14   2  -2 1.75433 1.03663   1
  14  -2  -2 2.89767 0.96269   1
  14   2  -1 54.8154 3.11202   6
  14   2  -1 50.4250 2.87699   1
  14  -2  -1 54.5687 2.95682   1
  14   2   0 0.49721 0.93215   1
  14  -2   0 1.51500 0.97071   1
  14  -2   0 1.95043 1.21684   6
  14   2   0 1.66611 0.97213   6
  14   2   1 20.2133 2.12431   6
  14   2   1 19.3810 1.89088   1
  14  -2   1 20.2984 1.92401   1
  14  -2   1 18.7668 2.05687   6
  14  -2   2 0.84870 1.09758   6
  14   2   2 1.15808 1.16592   6
  14  -2   2 2.23254 1.03276   1
  14   2   2 0.55319 1.02362   1
  14   2   3 19.1064 2.11229   6
  14  -2   3 15.6220 2.11789   6
 -14   4   8 109.400 4.17950   5
 -14  -4   8 102.576 4.54938   5
 -14   4   8 97.2156 4.61947   4
 -14   4   7 2.94247 1.18504   4
 -14  -4   7 0.71957 0.87258   5
  14  -4  -6 88.2314 3.62620   6
 -14   4   6 82.2855 3.99473   4
 -14  -4   5 6.90540 1.01138   4
 -14   4   5 7.89710 1.38691   4
  14  -4  -5 8.59742 1.33014   6
 -14   4   4 10.0947 1.48832   4
  14  -4  -4 9.29782 1.45023   6
 -14  -4   4 8.17210 1.35662   5
 -14  -4   4 11.5375 1.13703   4
 -14  -4   3 86.9456 2.91442   4
 -14   4   3 81.5943 3.80872   4
  14  -4  -3 85.4392 3.85095   6
  14  -4  -3 87.9698 3.89908   2
  14  -4  -2-0.18066 0.89092   6
  14  -4  -2 0.16244 0.75995   2
  14   4  -2 0.47569 0.79486   1
  14  -4  -2-0.96845 0.94179   1
  14   4  -1-0.15911 0.83530   1
  14  -4  -1-0.32604 0.83028   1
  14  -4  -1-0.19194 0.97755   6
  14  -4  -1 0.62543 0.73148   2
  14   4   0-0.36559 0.93099   6
  14  -4   0 0.30026 0.76464   2
  14   4   0 0.32590 0.85547   1
  14  -4   0 0.33440 0.82452   1
  14   4   1 7.01429 1.46077   6
  14  -4   1 4.16039 0.99574   2
  14   4   1 5.82929 1.30344   1
  14  -4   1 3.87555 1.14685   1
  14   4   2 5.24085 1.31392   1
  14  -4   2 2.88195 1.29568   6
  14   4   2 4.32234 1.22240   6
  14  -4   2 4.61414 1.04662   2
  14  -4   2 4.43750 1.19117   1
 -14   6   7 49.1244 3.23462   4
  14  -6  -6 27.9220 2.02237   6
 -14  -6   6 29.9199 2.35855   5
 -14   6   6 28.8214 2.53485   4
 -14   6   5 24.6726 2.22959   4
  14  -6  -5 27.1093 2.06850   6
 -14  -6   5 23.6440 2.12883   5
  14  -6  -5 23.1156 2.20785   2
 -14  -6   5 22.3883 1.50875   4
 -14  -6   4 0.36568 0.58167   4
 -14   6   4 0.57789 1.01133   4
  14  -6  -4 0.95190 0.96884   6
 -14  -6   4 1.67618 1.01242   5
  14  -6  -3 16.1909 1.80369   6
  14  -6  -3 13.0694 1.68436   2
 -14  -6   3 13.3308 1.62214   5
  14  -6  -2 15.3496 1.87295   6
 -14  -6   2 14.4950 1.59474   5
  14  -6  -2 16.6006 1.75487   2
  14  -6  -1-0.39853 1.07643   6
  14  -6  -1 0.34298 0.81699   2
 -14  -6   1 0.14553 0.72954   5
  14   6  -1 0.15582 0.87613   1
  14  -6  -1-0.32180 0.89301   1
  14   6   0 0.31828 0.87203   1
  14  -6   0 2.97559 1.11417   1
  14  -6   0 2.33244 1.22276   6
  14  -6   0 2.49468 1.06975   2
  14  -6   1 3.56474 1.34854   6
  14  -6   1 6.91067 1.25626   2
  14   6   1 4.11426 1.21607   1
  14  -6   1 5.81762 1.22599   1
 -15   1   8 4.02467 1.19721   4
 -15   1   8 3.46730 1.06061   5
 -15  -1   8 3.82869 1.24098   5
 -15  -1   7 15.3246 1.72913   4
 -15   1   7 17.1503 1.77291   5
 -15  -1   7 14.5919 1.76361   5
 -15   1   7 19.6638 1.98520   4
 -15  -1   6 3.33703 1.08437   4
 -15   1   6 1.52251 0.88860   4
 -15  -1   6 0.86507 0.89534   5
 -15  -1   5-0.28537 0.78141   4
 -15   1   5 0.15969 0.78751   4
 -15  -1   4 11.8552 1.36455   4
 -15   1   4 11.6768 1.47598   4
  15  -1  -4 9.01294 1.44430   6
 -15  -1   3 25.6606 1.84111   4
 -15   1   3 22.2887 1.85179   4
  15  -1  -3 23.3984 2.09650   6
  15   1  -2 24.1758 2.18209   6
  15  -1  -2 28.8460 2.28077   1
  15  -1  -1 1.23632 0.95419   1
  15   1  -1 0.39033 0.97843   6
  15  -1   0 2.03353 1.14344   6
  15   1   0 0.19952 0.96745   6
  15  -1   0 0.36198 0.90736   1
  15  -1   1 22.0428 2.27445   6
  15  -1   1 17.5221 1.99821   1
  15   1   1 18.9739 2.08065   6
  15  -1   2 0.99654 1.12066   1
  15  -1   2 0.44026 1.12118   6
  15   1   2 0.21008 1.18124   6
 -15   3   8 37.6480 2.47399   5
 -15  -3   8 37.9436 2.70334   5
 -15   3   8 33.0117 2.66226   4
 -15  -3   7 18.0595 1.91648   5
 -15   3   7 19.3898 2.02871   4
 -15  -3   6 4.61544 1.08192   4
 -15   3   6 4.26535 1.08457   4
 -15  -3   6 3.79568 1.22000   5
  15  -3  -5 110.487 4.41263   6
 -15  -3   5 105.132 3.85012   4
 -15   3   5 101.536 4.38665   4
 -15  -3   4 7.38709 1.05770   4
 -15   3   4 7.10064 1.30911   4
  15  -3  -4 4.32780 1.17142   6
 -15  -3   3 0.79752 0.65983   4
 -15   3   3 2.00714 0.89112   4
  15  -3  -3 0.72244 0.97584   6
  15  -3  -2 16.7271 1.84162   6
  15  -3  -2 18.3051 1.85935   1
  15   3  -2 14.9733 1.70039   1
  15   3  -1 11.2544 1.53525   1
  15  -3  -1 7.59016 1.33867   1
  15  -3  -1 8.27552 1.51748   6
  15   3  -1 9.28237 1.64986   6
  15   3   0 44.6490 3.03345   6
  15   3   0 50.6237 2.98874   1
  15  -3   0 52.1048 3.01779   1
  15  -3   1 12.8566 1.98897   6
  15   3   1 14.1288 1.84963   6
  15   3   1 12.2611 1.67164   1
  15  -3   1 14.0262 1.81254   1
 -15  -5   6 7.92408 1.16514   4
 -15   5   6 5.68937 1.41010   4
  15  -5  -6 6.94292 1.43651   6
 -15  -5   6 6.15872 1.34935   5
 -15  -5   5 9.33351 1.15308   4
 -15   5   5 11.0335 1.69117   4
  15  -5  -5 8.25103 1.41463   6
 -15  -5   5 10.8790 1.54913   5
 -15  -5   4 2.95432 0.79971   4
 -15   5   4 3.07214 1.19896   4
  15  -5  -4 4.62332 1.21517   6
 -15  -5   4 2.60874 1.05183   5
  15  -5  -3 71.6149 3.65019   6
 -15  -5   3 67.7847 3.38996   5
  15  -5  -3 73.2518 3.68542   2
  15  -5  -2 29.9864 2.47054   6
  15  -5  -2 21.1806 1.98987   1
 -15  -5   2 23.3096 1.99101   5
  15  -5  -2 23.7352 2.06192   2
  15  -5  -1 0.83864 1.13292   6
  15  -5  -1 1.72027 0.91671   2
  15   5  -1 2.21409 1.08464   1
  15  -5  -1 1.57501 0.99688   1
  15   5   0-0.17454 1.00621   1
  15  -5   0 0.44037 1.17283   6
  15  -5   0 0.89940 0.93036   1
  15  -5   0 0.49685 0.88216   2
 -16   0   7 0.70339 0.92317   4
 -16   0   7-0.18367 0.99218   5
 -16   0   6 126.268 4.80877   4
 -16   0   5-0.15724 0.86112   4
 -16   0   4 0.44929 0.90461   4
  16   0  -4 1.14526 0.95693   6
 -16   0   3-0.42487 0.82638   4
  16   0  -3-0.19765 0.99082   6
  16   0  -2 23.7032 2.12521   1
  16   0  -1-0.18922 0.86867   1
  16   0  -1 1.04481 1.03048   6
  16   0   0 6.21052 1.52048   6
  16   0   0 3.87498 1.24852   1
 -16  -2   7 42.5835 2.89096   5
 -16  -2   7 47.1786 2.77242   4
 -16   2   7 47.1125 3.00037   4
 -16  -2   6 1.33986 0.98508   4
 -16   2   6 0.54962 0.85723   4
 -16  -2   6 0.93002 0.93254   5
  16  -2  -5 37.8205 2.59315   6
 -16  -2   5 35.0809 2.27238   4
 -16   2   5 31.8820 2.38792   4
 -16  -2   4 43.5597 2.40392   4
 -16   2   4 46.4372 2.78034   4
  16  -2  -4 41.1299 2.80208   6
  16  -2  -3 26.1715 2.33698   6
  16  -2  -2 1.41670 1.09338   6
  16   2  -2 0.60772 1.01558   6
  16   2  -2-0.18559 0.85215   1
  16  -2  -2 2.05943 1.02542   1
  16   2  -1 38.1476 2.84402   6
  16   2  -1 43.2619 2.90157   1
  16  -2  -1 43.2139 2.87927   1
  16  -2   0 1.10054 1.10377   6
  16   2   0 2.99885 1.29406   6
  16   2   0 1.92305 1.13574   1
  16  -2   0 1.36046 1.00564   1
 -16  -4   6 4.71308 1.07673   4
 -16   4   6 5.05188 1.36374   4
  16  -4  -6 3.98124 1.15954   6
 -16  -4   5 4.77565 0.99213   4
 -16   4   5 6.27939 1.40427   4
  16  -4  -5 3.20106 1.10019   6
 -16  -4   5 3.37236 1.25317   5
 -16  -4   4 83.4492 3.13437   4
 -16   4   4 85.6702 4.11398   4
  16  -4  -4 86.9619 4.06251   6
 -16  -4   4 92.4553 4.11365   5
  16  -4  -3 21.4859 2.16432   6
  16  -4  -2 78.2447 4.01888   6
  16   4  -2 77.5470 3.83485   1
  16  -4  -2 78.2322 3.83918   1
  16  -4  -1 29.5312 2.59430   6
  16   4  -1 26.2179 2.28375   1
  16  -4  -1 25.1205 2.29033   1
 -17  -1   5 36.4531 2.44325   4
 -17   1   5 34.6764 2.48070   4
 -17  -1   4 41.2316 2.49187   4
 -17   1   4 47.1095 2.83249   4
  17  -1  -4 45.9128 3.06376   6
  17  -1  -3 8.46034 1.63359   6
  17   1  -2 7.16669 1.53033   6
  17  -1  -2 4.60871 1.35368   1
   0   0   0    0.00    0.00   0
TITL Mn_re400_01 in C2/c
REM C2/c (#15 in standard setting)
CELL 0.71073  13.362073  10.228466   8.790046  90.0000 108.8683  90.0000
ZERR    4.00   0.001057   0.000683   0.000681   0.0000   0.0087   0.0000
LATT  7
SYMM -x, y,-z+1/2
SFAC H N O Al P Mn
UNIT 32.00 4.00 64.00 8.00 12.00 4.00
SIZE 0.02 0.04 0.05
TREF
HKLF 4
END
;
_shelx_hkl_checksum     28435
_shelx_res_file
;
TITL Mn_re400_01 in C2/c
    shelx.res
    created by SHELXL-2016/6 at 22:43:48 on 14-Dec-2021
REM C2/c (#15 in standard setting)
CELL 0.71073  13.357656  10.227861   8.792188  90.0000 108.8845  90.0000
ZERR    4.00   0.000716   0.000463   0.000461   0.0000   0.0059   0.0000
LATT 7
SYMM -X,+Y,0.5-Z
SFAC H N O Al P Mn
UNIT 32 4 56 8 12 4
L.S. 20
PLAN  30
TEMP 25
BOND $H
HTAB
list 3
fmap 2
ACTA
WGHT    0.036200    3.729500
FVAR       0.13023
MN    6    0.000000    0.213864    0.250000    10.50000    0.01309    0.01131 =
         0.01680    0.00000    0.00686    0.00000
AL    4    0.169683    0.422979    0.075968    11.00000    0.00593    0.00470 =
         0.00429   -0.00070    0.00129    0.00073
P1    5    0.291348    0.624033    0.331875    11.00000    0.00896    0.00859 =
         0.00885   -0.00062    0.00392   -0.00159
P2    5    0.000000    0.497481    0.250000    10.50000    0.00710    0.00708 =
         0.00628    0.00000    0.00236    0.00000
N1    2    0.500000    0.363361    0.250000    10.50000    0.04108    0.01743 =
         0.04769    0.00000    0.01292    0.00000
O1    3    0.208810    0.578917    0.172044    11.00000    0.01524    0.01317 =
         0.01007   -0.00366    0.00386   -0.00291
O2    3    0.271551    0.771041    0.341955    11.00000    0.01682    0.00954 =
         0.01372   -0.00242    0.00632   -0.00301
O3    3    0.272073    0.551500    0.472710    11.00000    0.01647    0.01236 =
         0.01262    0.00293    0.00711    0.00097
O4    3    0.071045    0.403243    0.193760    11.00000    0.01245    0.00993 =
         0.01529   -0.00002    0.00784    0.00058
O5    3    0.062417    0.586690    0.387636    11.00000    0.01140    0.01233 =
         0.00948   -0.00363    0.00103   -0.00129
O6    3    0.097016    0.094805    0.166053    11.00000    0.01074    0.01849 =
         0.02651   -0.00446    0.00893   -0.00186
O7    3    0.118437    0.196914    0.490354    11.00000    0.02750    0.02015 =
         0.02234   -0.00436   -0.00403    0.00161
AFIX   3
H71   1    0.148203    0.266954    0.546232    11.00000   -1.50000
H72   1    0.160636    0.130057    0.499139    11.00000   -1.50000
AFIX   0
HKLF 4
REM  MnNH4Al2(PO4)3 2H2O
REM R1 =  0.0270 for    1178 Fo > 4sig(Fo)  and  0.0307 for all    1316 data
REM     97 parameters refined using      0 restraints
END
WGHT      0.0359      3.6823
REM Instructions for potential hydrogen bonds
EQIV $2 x, -y+1, z+1/2
HTAB O7 O1_$2
HTAB O7 O2_$2
EQIV $6 -x+1/2, -y+1/2, -z+1
HTAB O7 O3_$6
REM Highest difference peak  0.899,  deepest hole -0.509,  1-sigma level  0.101
Q1    1   0.0594  0.0260  0.3943  11.00000  0.05    0.90
Q2    1   0.5382  0.4014  0.2391  11.00000  0.05    0.43
Q3    1   0.1676  0.4727  0.0872  11.00000  0.05    0.41
Q4    1   0.1468  0.0996  0.1842  11.00000  0.05    0.41
Q5    1   0.5000  0.3076  0.2500  10.50000  0.05    0.41
Q6    1   0.5001  0.3816  0.1649  11.00000  0.05    0.38
Q7    1   0.0464  0.4576  0.2024  11.00000  0.05    0.38
Q8    1   0.1478  0.4173  0.0321  11.00000  0.05    0.37
Q9    1   0.0313  0.5475  0.3335  11.00000  0.05    0.36
Q10   1   0.2321  0.5929  0.2267  11.00000  0.05    0.34
Q11   1   0.2784  0.7039  0.3476  11.00000  0.05    0.30
Q12   1   0.0352  0.3983  0.1842  11.00000  0.05    0.29
Q13   1   0.2414  0.6145  0.1445  11.00000  0.05    0.29
Q14   1   0.0591  0.3728  0.2272  11.00000  0.05    0.28
Q15   1   0.2629  0.5619  0.3931  11.00000  0.05    0.25
Q16   1   0.1129  0.5859  0.3863  11.00000  0.05    0.25
Q17   1   0.2063  0.3822  0.1153  11.00000  0.05    0.24
Q18   1   0.0715  0.1540  0.2476  11.00000  0.05    0.24
Q19   1   0.0677  0.5171  0.3558  11.00000  0.05    0.23
Q20   1   0.2285  0.7683  0.3380  11.00000  0.05    0.23
Q21   1   0.0814  0.3994  0.1401  11.00000  0.05    0.22
Q22   1  -0.0717  0.2254  0.1502  11.00000  0.05    0.22
Q23   1   0.1341  0.1614  0.5165  11.00000  0.05    0.21
Q24   1   0.2587  0.7651  0.2940  11.00000  0.05    0.20
Q25   1   0.2733  0.7931  0.2896  11.00000  0.05    0.20
Q26   1   0.2291  0.1957  0.5415  11.00000  0.05    0.20
Q27   1   0.0008  0.0801  0.0822  11.00000  0.05    0.19
Q28   1   0.2338  0.5434  0.1298  11.00000  0.05    0.18
Q29   1   0.0349  0.6363  0.3751  11.00000  0.05    0.18
Q30   1   0.1669  0.4943  0.3479  11.00000  0.05    0.18
;
_shelx_res_checksum     17401
data_II
_chemical_name_systematic
;
Ammonium nickel(II) dialuminium tris(phosphate) dihydrate
;
_chemical_name_common     ?
_chemical_formula_moiety     'Al2 H8 N Ni O14 P3'
_chemical_formula_sum     'Al2 H8 N Ni O14 P3'
_chemical_formula_iupac     '(N H4) Ni Al2 (P O4)3, 2H2 O'
_chemical_formula_weight     451.65
_chemical_melting_point     ?
_chemical_compound_source     'synthesised by authors, see text'
_space_group_crystal_system     monoclinic
_space_group_name_H-M_alt     'C 2/c'
_space_group_name_Hall     '-C 2yc'
loop_
    _symmetry_equiv_pos_as_xyz
    'x, y, z'
    '-x, y, -z+1/2'
    'x+1/2, y+1/2, z'
    '-x+1/2, y+1/2, -z+1/2'
    '-x, -y, -z'
    'x, -y, z-1/2'
    '-x+1/2, -y+1/2, -z'
    'x+1/2, -y+1/2, z-1/2'
_cell_length_a     13.0711(3)
_cell_length_b     10.1772(2)
_cell_length_c     8.74476(19)
_cell_angle_alpha     90
_cell_angle_beta     108.527(3)
_cell_angle_gamma     90
_cell_volume     1103.00(4)
_cell_formula_units_Z     4
_cell_measurement_reflns_used     14220
_cell_measurement_theta_min     2.5790
_cell_measurement_theta_max     44.7540
_cell_measurement_temperature     298(2)
_exptl_crystal_description     plate
_exptl_crystal_colour     colourless
_exptl_crystal_size_max     0.114
_exptl_crystal_size_mid     0.040
_exptl_crystal_size_min     0.030
_exptl_crystal_density_diffrn     2.720
_exptl_crystal_density_meas     ?
_exptl_crystal_density_method     'not measured'
_exptl_crystal_F_000     904
_exptl_absorpt_coefficient_mu     2.443
_exptl_absorpt_correction_type     numerical
_exptl_absorpt_process_details
;
(CrysAlisPro; Rigaku OD, 2021)
;
_exptl_absorpt_correction_T_min     0.853
_exptl_absorpt_correction_T_max     0.962
_diffrn_ambient_temperature     297(2)
_diffrn_source     'micro-focus sealed X-ray tube'
_diffrn_radiation_type     MoK\a
_diffrn_radiation_wavelength     0.71073
_diffrn_radiation_monochromator     mirror
_diffrn_measurement_device_type
                            'XtaLAB Synergy, Single source at offset/far, HyPix'
_diffrn_measurement_device     'four-circle diffractometer'
_diffrn_measurement_method     '\w scans'
_diffrn_detector     'CCD plate'
_diffrn_detector_area_resol_mean     10.0000
_diffrn_reflns_number     9320
_diffrn_reflns_av_R_equivalents     0.0208
_diffrn_reflns_av_unetI/netI     0.0126
_diffrn_reflns_theta_min     2.590
_diffrn_reflns_theta_max     27.983
_diffrn_reflns_theta_full     25.242
_diffrn_measured_fraction_theta_max     0.901
_diffrn_measured_fraction_theta_full     0.997
_diffrn_reflns_limit_h_min     -17
_diffrn_reflns_limit_h_max     17
_diffrn_reflns_limit_k_min     -13
_diffrn_reflns_limit_k_max     13
_diffrn_reflns_limit_l_min     -11
_diffrn_reflns_limit_l_max     11
_diffrn_radiation_probe     x-ray
_reflns_number_total     1328
_reflns_number_gt     1281
_reflns_threshold_expression     'I > 2\s(I)'
_refine_ls_structure_factor_coef     Fsqd
_refine_ls_matrix_type     full
_refine_ls_R_factor_all     0.0184
_refine_ls_R_factor_gt     0.0179
_refine_ls_wR_factor_gt     0.0558
_refine_ls_wR_factor_ref     0.0560
_refine_ls_goodness_of_fit_ref     1.141
_refine_ls_restrained_S_all     1.141
_refine_ls_number_reflns     1328
_refine_ls_number_parameters     97
_refine_ls_number_restraints     0
_refine_ls_hydrogen_treatment     constr
_refine_ls_weighting_scheme     calc
_refine_ls_weighting_details
              'w=1/[\s^2^(Fo^2^)+(0.0245P)^2^+3.4224P] where P=(Fo^2^+2Fc^2^)/3'
_atom_sites_solution_hydrogens     difmap
_atom_sites_solution_primary     dual
_atom_sites_solution_secondary     ?
_refine_ls_shift/su_max     0.001
_refine_ls_shift/su_mean     0.000
_refine_diff_density_max     0.415
_refine_diff_density_min     -0.361
_refine_ls_extinction_method     none
_refine_ls_extinction_coef     .
loop_
    _atom_type_symbol
    _atom_type_description
    _atom_type_scat_dispersion_real
    _atom_type_scat_dispersion_imag
    _atom_type_scat_source
    'O' 'O' 0.0106 0.0060
                         'International Tables Vol C Tables 4.2.6.8 and 6.1.1.4'
    'Al' 'Al' 0.0645 0.0514
                         'International Tables Vol C Tables 4.2.6.8 and 6.1.1.4'
    'P' 'P' 0.1023 0.0942
                         'International Tables Vol C Tables 4.2.6.8 and 6.1.1.4'
    'Ni' 'Ni' 0.3393 1.1124
                         'International Tables Vol C Tables 4.2.6.8 and 6.1.1.4'
    'H' 'H' 0.0000 0.0000
                         'International Tables Vol C Tables 4.2.6.8 and 6.1.1.4'
    'N' 'N' 0.0061 0.0033
                         'International Tables Vol C Tables 4.2.6.8 and 6.1.1.4'
_computing_data_collection
;
CrysAlisPro 1.171.40.43a (Rigaku OD, 2021)
;
_computing_cell_refinement
;
CrysAlisPro 1.171.40.43a (Rigaku OD, 2021)
;
_computing_data_reduction
;
CrysAlisPro 1.171.40.43a (Rigaku OD, 2021)
;
_computing_structure_solution
;
<i>SHELXT2014/5</i> (Sheldrick, 2015a)
;
_computing_structure_refinement
;
<i>SHELXL2016/6</i> (Sheldrick, 2015b)
;
_computing_molecular_graphics     ?
_computing_publication_material     ?
loop_
    _atom_site_type_symbol
    _atom_site_label
    _atom_site_fract_x
    _atom_site_fract_y
    _atom_site_fract_z
    _atom_site_U_iso_or_equiv
    _atom_site_adp_type
    _atom_site_calc_flag
    _atom_site_occupancy
    _atom_site_disorder_assembly
    _atom_site_disorder_group
    Ni Ni 0.000000 0.22315(3) 0.250000 0.00786(10) Uani d 1 . .
    Al Al 0.17218(4) 0.42251(5) 0.07491(6) 0.00453(12) Uani d 1 . .
    P P1 0.29302(4) 0.62530(5) 0.32906(5) 0.00592(11) Uani d 1 . .
    P P2 0.000000 0.49528(6) 0.250000 0.00488(13) Uani d 1 . .
    N N1 0.500000 0.3647(3) 0.250000 0.0282(7) Uani d 1 . .
    O O1 0.20866(11) 0.57928(13) 0.16956(15) 0.0093(3) Uani d 1 . .
    O O2 0.26781(11) 0.77156(13) 0.34168(16) 0.0091(3) Uani d 1 . .
    O O3 0.27630(11) 0.54936(13) 0.47120(15) 0.0092(3) Uani d 1 . .
    O O4 0.07228(11) 0.39900(13) 0.19411(16) 0.0085(3) Uani d 1 . .
    O O5 0.06302(11) 0.58454(13) 0.38790(15) 0.0088(3) Uani d 1 . .
    O O6 0.09292(11) 0.10007(14) 0.17281(17) 0.0119(3) Uani d 1 . .
    O O7 0.11014(13) 0.20652(15) 0.48072(18) 0.0185(3) Uani d 1 . .
    H H71 0.147718 0.262282 0.538535 0.028 Uiso d 1 . .
    H H72 0.150318 0.137982 0.497836 0.028 Uiso d 1 . .
loop_
    _atom_site_aniso_label
    _atom_site_aniso_U_11
    _atom_site_aniso_U_22
    _atom_site_aniso_U_33
    _atom_site_aniso_U_12
    _atom_site_aniso_U_13
    _atom_site_aniso_U_23
    Ni 0.00760(16) 0.00725(17) 0.00974(17) 0.000 0.00416(12) 0.000
    Al 0.0051(2) 0.0041(2) 0.0044(2) 0.00028(18) 0.00137(19) 0.00000(17)
    P1 0.0066(2) 0.0055(2) 0.0065(2) -0.00124(15) 0.00321(16) -0.00082(15)
    P2 0.0047(3) 0.0056(3) 0.0045(3) 0.000 0.0017(2) 0.000
    N1 0.0316(16) 0.0160(13) 0.0391(17) 0.000 0.0143(14) 0.000
    O1 0.0120(6) 0.0080(6) 0.0078(6) -0.0016(5) 0.0028(5) -0.0024(5)
    O2 0.0106(6) 0.0065(6) 0.0110(6) -0.0018(5) 0.0044(5) -0.0021(5)
    O3 0.0111(6) 0.0091(6) 0.0090(6) 0.0006(5) 0.0056(5) 0.0019(5)
    O4 0.0093(6) 0.0073(6) 0.0114(6) 0.0005(5) 0.0069(5) -0.0001(5)
    O5 0.0087(6) 0.0097(6) 0.0064(6) -0.0007(5) 0.0002(5) -0.0020(5)
    O6 0.0085(6) 0.0111(6) 0.0183(7) -0.0002(5) 0.0075(5) -0.0026(5)
    O7 0.0192(8) 0.0153(7) 0.0149(7) 0.0010(6) -0.0032(6) -0.0033(6)
_geom_special_details
;
 All esds (except the esd in the dihedral angle between two l.s. planes)
 are estimated using the full covariance matrix.  The cell esds are taken
 into account individually in the estimation of esds in distances, angles
 and torsion angles; correlations between esds in cell parameters are only
 used when they are defined by crystal symmetry.  An approximate (isotropic)
 treatment of cell esds is used for estimating esds involving l.s. planes.
;
loop_
    _geom_bond_atom_site_label_1
    _geom_bond_atom_site_label_2
    _geom_bond_site_symmetry_2
    _geom_bond_distance
    _geom_bond_publ_flag
    Ni O6 . 2.0052(13) ?
    Ni O6 2 2.0052(13) ?
    Ni O7 2 2.0799(15) ?
    Ni O7 . 2.0799(15) ?
    Ni O4 . 2.1512(13) ?
    Ni O4 2 2.1513(13) ?
    Ni P2 . 2.7695(7) ?
    Al O2 4_545 1.7731(14) ?
    Al O1 . 1.7908(14) ?
    Al O5 6_565 1.7979(14) ?
    Al O3 6_565 1.8818(14) ?
    Al O4 . 1.9271(14) ?
    P1 O6 4 1.5180(14) ?
    P1 O2 . 1.5361(14) ?
    P1 O3 . 1.5371(13) ?
    P1 O1 . 1.5502(13) ?
    P2 O5 2 1.5253(13) ?
    P2 O5 . 1.5253(13) ?
    P2 O4 . 1.5444(13) ?
    P2 O4 2 1.5444(13) ?
    O7 H71 . 0.8131 ?
    O7 H72 . 0.8572 ?
loop_
    _geom_angle_atom_site_label_1
    _geom_angle_atom_site_label_2
    _geom_angle_atom_site_label_3
    _geom_angle_site_symmetry_1
    _geom_angle_site_symmetry_3
    _geom_angle
    _geom_angle_publ_flag
    O6 Ni O6 . 2 102.68(8) ?
    O6 Ni O7 . 2 85.94(6) ?
    O6 Ni O7 2 2 88.23(6) ?
    O6 Ni O7 . . 88.23(6) ?
    O6 Ni O7 2 . 85.94(6) ?
    O7 Ni O7 2 . 170.66(9) ?
    O6 Ni O4 . . 94.96(5) ?
    O6 Ni O4 2 . 162.34(5) ?
    O7 Ni O4 2 . 93.78(6) ?
    O7 Ni O4 . . 93.98(6) ?
    O6 Ni O4 . 2 162.34(5) ?
    O6 Ni O4 2 2 94.96(5) ?
    O7 Ni O4 2 2 93.98(6) ?
    O7 Ni O4 . 2 93.78(6) ?
    O4 Ni O4 . 2 67.41(7) ?
    O6 Ni P2 . . 128.66(4) ?
    O6 Ni P2 2 . 128.66(4) ?
    O7 Ni P2 2 . 94.67(4) ?
    O7 Ni P2 . . 94.67(4) ?
    O4 Ni P2 . . 33.70(3) ?
    O4 Ni P2 2 . 33.71(3) ?
    O2 Al O1 4_545 . 124.32(7) ?
    O2 Al O5 4_545 6_565 117.33(7) ?
    O1 Al O5 . 6_565 118.28(7) ?
    O2 Al O3 4_545 6_565 92.12(6) ?
    O1 Al O3 . 6_565 87.71(6) ?
    O5 Al O3 6_565 6_565 93.10(6) ?
    O2 Al O4 4_545 . 87.54(6) ?
    O1 Al O4 . . 89.27(6) ?
    O5 Al O4 6_565 . 90.50(6) ?
    O3 Al O4 6_565 . 176.10(6) ?
    O6 P1 O2 4 . 113.48(8) ?
    O6 P1 O3 4 . 108.43(8) ?
    O2 P1 O3 . . 109.89(8) ?
    O6 P1 O1 4 . 111.07(8) ?
    O2 P1 O1 . . 104.47(8) ?
    O3 P1 O1 . . 109.41(8) ?
    O5 P2 O5 2 . 106.90(11) ?
    O5 P2 O4 2 . 111.02(7) ?
    O5 P2 O4 . . 113.39(7) ?
    O5 P2 O4 2 2 113.39(7) ?
    O5 P2 O4 . 2 111.02(7) ?
    O4 P2 O4 . 2 101.24(10) ?
    O5 P2 Ni 2 . 126.55(5) ?
    O5 P2 Ni . . 126.55(5) ?
    O4 P2 Ni . . 50.62(5) ?
    O4 P2 Ni 2 . 50.62(5) ?
    P1 O1 Al . . 133.93(9) ?
    P1 O2 Al . 4 142.39(9) ?
    P1 O3 Al . 6_566 128.58(8) ?
    P2 O4 Al . . 132.86(8) ?
    P2 O4 Ni . . 95.68(6) ?
    Al O4 Ni . . 130.40(7) ?
    P2 O5 Al . 6_566 140.21(9) ?
    P1 O6 Ni 4_545 . 126.87(8) ?
    Ni O7 H71 . . 129.9 ?
    Ni O7 H72 . . 115.6 ?
    H71 O7 H72 . . 104.1 ?
loop_
    _geom_hbond_atom_site_label_D
    _geom_hbond_atom_site_label_H
    _geom_hbond_atom_site_label_A
    _geom_hbond_site_symmetry_A
    _geom_hbond_distance_DH
    _geom_hbond_distance_HA
    _geom_hbond_distance_DA
    _geom_hbond_angle_DHA
    O7 H71 O1 6_566 0.81 1.99 2.790(2) 167
    O7 H72 O3 7_556 0.86 2.11 2.961(2) 170
_shelx_hkl_file
;
   0   0   1-0.12800 0.17952  15
   0   0  -1 0.30873 0.23332  21
   0   0   1 0.36065 0.25929  21
   0   0  -1 0.34861 0.24290  11
   0   0   1 0.19680 0.22447  11
   0   0   1-0.09563 0.20008   5
   0   0   2 2053.98 44.9383  15
   0   0  -2 2047.60 45.1775  21
   0   0   2 1982.32 45.0040  11
   0   0   2 2041.10 45.1200   5
   0   0  -3 1.49304 0.63428  21
   0   0   3 0.45827 0.45460  15
   0   0  -3 0.18024 0.26775  10
   0   0   3 0.30792 0.59510   5
   0   0   3-0.16480 0.66708   6
   0   0  -4 207.431 6.07387  21
   0   0  -4 200.160 5.49651  19
   0   0   4 213.532 6.11698   6
   0   0   4 201.797 5.57199  15
   0   0  -4 211.186 4.87820  10
   0   0  -4 191.982 5.86222  11
   0   0   4 210.263 5.98300   5
   0   0   5 0.69477 0.81085   5
   0   0  -5-0.14808 0.73170  21
   0   0  -5 0.45240 0.51792  19
   0   0   5-0.44483 0.84041   6
   0   0   5-0.09940 0.62226  15
   0   0  -5-0.40429 0.76381  11
   0   0  -5 0.02614 0.28264  10
   0   0  -6 7.21924 1.33939  16
   0   0   6 3.87677 1.19749   6
   0   0  -6 4.28578 0.84664  19
   0   0  -6 4.60224 1.12853  21
   0   0  -7-0.67332 1.03349  16
   0   0   7 1.11827 1.06061   6
   0   0  -7 0.51640 0.74626  19
   0   0  -7 0.66889 0.97892  21
   0   0  -8 2.36693 0.87362  19
   0   0   8 3.17654 1.42473   6
   0   0  -8 2.65791 1.31480  16
   0   0   8 3.59943 0.94368  12
   0   0  -8 2.65291 1.24151  21
   0   0  -9-0.16615 0.79910  19
   0   0   9 0.30914 1.33439   6
   0   0   9 1.07476 1.08970   7
   0   0  -9 0.30989 1.21690  16
   0   0   9 0.15353 0.91269  12
   0   0  -9 0.31005 1.38372  21
   0   0 -10 218.202 8.87815  21
   0   0 -10 210.894 8.68775  20
   0   0 -10 227.655 7.23079  19
   0   0 -10 220.269 8.90285  16
   0   0  10 231.279 9.02550   6
   0   0  10 225.874 7.82672   7
   0   0  10 234.345 7.13183  12
   0   0  10 229.569 9.05501   1
   0   0 -11 1.95560 1.53588  20
   0   0 -11-0.77185 1.01429  19
   0   0  11 2.10318 1.34934   7
   0   0  11 1.58599 1.74076   6
   0   0 -11-0.40153 1.57677  16
   0   0  11 0.17179 1.02125  12
   0   0  11 2.45710 1.82764   1
   0   0 -12 628.807 19.2585  16
   0   0  12 598.803 17.1732   7
   0   0 -12 631.093 19.1379  20
   0   0  12 614.938 19.3036   1
   0   0  13 0.87530 1.46050   7
   0   0 -13-1.47350 1.96848  16
   0   0 -13-0.47300 1.85737  20
   0   0  13-0.50016 1.83717   1
   0   0 -14 205.454 9.69347  16
   0   0 -14 213.868 9.66568  20
   0   0  14 190.639 7.61291   7
   0   0  14 190.351 9.50712   1
   0   0 -15 0.54548 2.27192  16
   0   0  15 0.55240 2.16919   1
   0   0 -15 0.51524 1.93711  20
   0   0  16 21.9179 3.60189   1
   0   0 -16 23.1433 3.61797  20
   0  -2   0 72.3186 2.00967  19
   0  -2   0 67.0366 2.10226   8
   0  -2   0 74.3839 1.86410   4
   0   2   1 920.156 20.7210  21
   0   2   1 930.862 20.7300  19
   0   2  -1 913.850 21.1174  19
   0  -2  -1 943.010 20.7154  19
   0  -2   1 940.597 20.8577  16
   0  -2  -1 933.081 21.1772  13
   0   2   1 922.747 20.8365   7
   0  -2  -1 940.251 21.1146  11
   0  -2  -1 957.851 20.8158   7
   0   2  -2 197.264 5.17228  19
   0  -2  -2 189.624 4.90395  21
   0   2  -2 185.185 5.17754  20
   0   2   2 191.881 4.85780  21
   0  -2  -2 195.763 4.69784   7
   0   2   2 196.602 4.75369   7
   0  -2   2 191.051 4.89777  14
   0  -2  -2 196.073 5.22837  11
   0  -2   2 194.956 4.94707   5
   0  -2   3 1.37500 0.55172   5
   0   2  -3 3.01596 0.79331  20
   0  -2  -3 1.83118 0.63090  21
   0   2  -3 1.86246 0.60442  19
   0  -2   3 1.79172 0.49867  14
   0  -2   3 1.55244 0.35578   9
   0  -2  -3 2.79272 0.79570  11
   0   2   3 1.79635 0.48654   7
   0  -2  -4 213.004 6.22769  21
   0   2  -4 228.947 6.49951  20
   0   2  -4 226.294 6.24085  19
   0  -2   4 219.664 5.52779  15
   0   2   4 209.111 5.72312   7
   0  -2   4 208.596 6.08612   5
   0  -2   4 222.181 5.15991  10
   0   2   5 510.492 12.4457   7
   0  -2   5 508.675 12.1492  15
   0   2  -5 514.435 12.9666  19
   0   2  -5 528.860 13.3921  20
   0  -2  -5 501.451 13.1555  21
   0  -2   5 502.630 12.9597   5
   0  -2  -6 9.35049 1.38178  21
   0   2  -6 10.4568 1.43874  20
   0  -2  -6 10.6992 0.90070  19
   0   2  -6 11.6799 1.35909  19
   0  -2   6 9.92568 0.93935  15
   0   2   6 8.77236 0.87383  12
   0   2   6 9.91661 1.08728   7
   0  -2   6 12.8788 1.41941   5
   0   2   7 212.019 6.57805   7
   0  -2  -7 224.004 6.13295  19
   0   2  -7 227.886 7.75120  20
   0  -2  -7 235.186 7.65019  21
   0   2  -7 220.692 7.02425  19
   0  -2  -7 218.378 7.63949  11
   0  -2   7 236.329 7.39950   5
   0  -2   8 133.970 5.94599   6
   0   2   8 144.190 5.03975   7
   0  -2  -8 140.577 5.94295  21
   0   2  -8 142.456 6.02902  20
   0  -2  -8 145.239 4.47903  19
   0   2  -8 144.496 5.37878  19
   0  -2  -8 140.160 6.03670  16
   0  -2  -8 140.281 6.02669  11
   0  -2   8 146.339 5.71228   5
   0  -2  -9 129.750 6.01519  16
   0   2   9 125.818 4.83235   7
   0  -2   9 134.938 6.13291   6
   0  -2  -9 132.782 4.26718  19
   0   2  -9 128.175 6.07894  21
   0   2  -9 137.046 5.25919  19
   0   2  -9 124.921 5.91656  20
   0  -2  -9 122.585 5.80011  21
   0  -2  -9 118.809 3.35563   9
   0   2  10 17.3900 1.88561   7
   0  -2  10 25.0226 2.91681   6
   0  -2 -10 27.4231 2.94330  16
   0  -2 -10 28.5275 1.78892  19
   0   2 -10 27.5185 2.90205  20
   0   2 -10 35.4830 3.25802  21
   0   2 -10 23.5537 2.18024  19
   0  -2  10 23.6157 2.83377   1
   0   2 -11 0.40357 1.55142  20
   0   2 -11 2.51413 1.24231  19
   0  -2  11-0.40037 1.78682   6
   0   2  11-0.22106 1.13464   7
   0  -2 -11-0.40658 1.59658  16
   0  -2  11 0.90915 1.20852  12
   0  -2  11 0.81315 1.72449   1
   0   2 -12 0.44771 1.83003  20
   0  -2 -12-0.43114 1.69319  20
   0   2 -12 2.60331 1.31998  19
   0  -2  12 0.33166 1.55031   7
   0  -2  12 0.44238 1.87650   6
   0   2  12 1.64131 1.32919   7
   0  -2 -12 4.05101 2.13460  16
   0  -2  12 0.69361 1.22955  12
   0  -2  12 1.81579 1.74520   1
   0   2 -13 200.372 9.13256  16
   0  -2 -13 167.725 8.63736  16
   0  -2  13 197.604 9.04778   6
   0  -2  13 181.391 7.75897   7
   0   2  13 188.115 6.90660   7
   0  -2  13 177.818 8.83962   1
   0  -2 -13 175.547 8.66282  20
   0   2 -13 186.261 8.93322  20
   0  -2  14-0.34826 1.78742   7
   0  -2 -14-0.52392 2.14133  16
   0   2 -14-0.52280 1.87405  16
   0   2 -14 2.03547 2.07980  20
   0  -2 -14-0.49383 2.01834  20
   0  -2  14 0.52767 2.02842   1
   0   2 -15 39.3138 4.36045  16
   0  -2 -15 36.7764 4.22551  16
   0   2 -15 37.9532 4.23467  20
   0  -2 -15 30.8512 3.93967  20
   0   2  15 29.3765 4.06665   1
   0  -2  15 33.7118 4.17990   1
   0  -2 -16-1.61223 2.72444  16
   0   2 -16-1.58283 2.19757  16
   0  -2  16-0.53685 2.27708   1
   0   2  16 1.07485 2.47467   1
   0  -2 -16-0.49603 2.02742  20
   0   4   0 238.681 6.28098  19
   0  -4   0 241.370 5.85417   4
   0  -4   0 247.435 5.86953  17
   0   4   1 0.72100 0.23517  21
   0   4  -1 1.35128 0.36144  21
   0   4  -1 0.86664 0.40523  17
   0   4   1 0.61803 0.40075  19
   0  -4  -1 0.36496 0.65442  13
   0  -4  -1 1.48770 0.56866  11
   0  -4   1 0.95681 0.26621   3
   0  -4   1 0.65574 0.25395   1
   0   4   1 0.75300 0.36266   4
   0   4   1 1.22209 0.28950   3
   0   4   1 0.97053 0.27507   1
   0   4  -2 3.49062 0.57632  21
   0   4   2 2.91024 0.44968  19
   0   4   2 4.04145 0.47881  21
   0   4  -2 3.21288 0.79539  19
   0  -4  -2 3.28891 0.46177  19
   0   4   2 2.42926 0.51382   7
   0  -4  -2 3.03518 0.82251  13
   0  -4  -2 3.43059 0.81564  11
   0  -4   2 2.18109 0.56640   5
   0  -4   3 50.9522 2.13902   5
   0   4  -3 54.2357 2.25073  21
   0   4  -3 55.8984 2.51409  19
   0  -4  -3 54.8330 1.60701  19
   0   4  -3 50.2793 2.18715  16
   0  -4  -3 47.4975 2.46683  13
   0  -4   3 50.2990 2.20544  14
   0  -4  -3 52.1584 2.51167  11
   0   4   3 54.5345 1.94750   7
   0  -4   4 1123.82 26.4588   5
   0   4  -4 1147.66 27.0465  19
   0  -4  -4 1144.96 25.3498  19
   0   4  -4 1164.14 26.7837  21
   0   4  -4 1127.32 26.6388  16
   0   4   4 1116.75 25.9210   7
   0  -4   4 1141.84 26.3010  14
   0  -4  -4 1150.60 27.1674  11
   0  -4   4 1134.97 25.8940   9
   0   4  -5 829.830 20.4981  21
   0   4  -5 805.685 20.7322  20
   0  -4  -5 844.467 20.1013  21
   0  -4  -5 824.789 18.6671  19
   0   4  -5 816.143 20.5377  19
   0   4  -5 823.694 20.3396  16
   0   4   5 824.665 19.4094   7
   0  -4   5 838.462 18.8315  15
   0  -4   5 838.687 19.5517  14
   0  -4  -5 849.435 20.9115  11
   0  -4   5 833.623 20.0445   5
   0  -4   6 678.592 17.1688   5
   0  -4  -6 664.602 17.3118  21
   0   4  -6 698.494 18.0166  20
   0   4  -6 692.345 17.7396  21
   0   4  -6 703.549 17.7129  19
   0   4  -6 659.334 17.5433  16
   0   4   6 680.416 16.4229   7
   0  -4   6 685.868 15.7726  15
   0  -4  -6 684.640 18.0897  11
   0  -4   6 686.631 15.5679  10
   0   4  -7 155.288 5.97228  16
   0   4   7 144.836 4.82419   7
   0  -4   7 152.275 5.55634   5
   0   4  -7 152.918 6.17652  20
   0   4  -7 157.211 6.10367  21
   0  -4  -7 157.172 4.12605  19
   0   4  -7 157.251 5.90604  19
   0   4  -8 770.951 20.2907  16
   0   4   8 757.489 18.5162   7
   0  -4  -8 743.094 17.3698  14
   0  -4   8 767.519 19.6130   5
   0   4  -8 749.855 20.3887  21
   0  -4  -8 758.486 17.4068  19
   0   4  -8 773.387 20.0179  19
   0   4  -8 781.421 20.7076  20
   0   4  -9 12.7114 2.07322  20
   0   4  -9 13.3724 2.12112  21
   0   4  -9 10.9677 1.79692  19
   0   4   9 10.8630 1.42186   7
   0   4  -9 12.6571 2.06917  16
   0  -4  -9 7.41634 1.80641  16
   0  -4   9 9.69933 1.64898   5
   0   4   9 12.8972 2.14486   1
   0  -4   9 9.78288 1.91298   1
   0   4 -10 154.301 6.51303  19
   0   4 -10 156.536 7.19434  21
   0   4 -10 145.733 7.06996  20
   0   4 -10 140.821 6.82153  16
   0  -4  10 157.681 7.35372   6
   0   4  10 159.558 5.46251   7
   0  -4 -10 136.578 6.84954  16
   0  -4  10 157.304 7.11383   1
   0   4  10 162.956 7.16114   1
   0  -4 -10 150.799 4.61248   9
   0   4 -11 64.3977 4.72395  16
   0  -4  11 79.2769 5.25864   6
   0   4  11 70.4363 3.46122   7
   0  -4 -11 68.2017 4.83881  16
   0   4 -11 62.2020 4.69125  20
   0   4 -11 82.5642 4.52069  19
   0   4  11 71.1485 4.91284   1
   0  -4  11 66.8823 4.76865   1
   0   4 -12 1.28494 1.56622  19
   0  -4  12-1.81830 1.85791   6
   0   4 -12 1.77931 1.92009  16
   0  -4 -12 1.35737 1.88447  16
   0   4 -12 0.46203 1.73704  20
   0  -4  12-0.44156 1.80471   1
   0   4  12-1.32868 1.70253   1
   0   4 -13 3.55939 1.57775  19
   0   4 -13 1.45280 2.01703  16
   0  -4 -13-0.48757 2.17603  16
   0  -4  13 0.48387 2.19405   6
   0  -4  13 0.39848 1.86246   7
   0  -4  13 0.86412 1.51406  12
   0  -4  13-0.47926 1.95887   1
   0   4  13-0.48095 1.96575   1
   0  -4 -14 3.08862 2.22255  16
   0   4 -14 2.52758 1.98567  16
   0  -4  14 2.51001 2.12978   6
   0  -4  14 0.79900 1.78360   7
   0  -4 -14 1.95447 1.91934  20
   0  -4  14 2.53232 2.26082   1
   0   4  14 3.55624 2.19348   1
   0   4 -15-0.51392 2.25629  16
   0  -4 -15 1.05378 2.31322  16
   0  -4  15-0.38561 1.88011   7
   0   4  15 2.58791 2.52356   1
   0  -4  15 1.03169 2.30217   1
   0  -4 -15 0.98786 1.93959  20
   0  -4  16 6.56063 2.68632   1
   0   4  16 3.03748 2.29905   1
   0  -4 -16 8.60943 2.39768  20
   0  -4 -16 5.69752 2.78800  16
   0  -6   0 2622.35 59.0065  11
   0   6   0 2583.06 59.1668  19
   0  -6   0 2710.27 59.4286  13
   0   6   1 1.97770 0.61453  19
   0   6  -1 1.01584 0.67629  19
   0  -6  -1 2.06212 0.90283  13
   0  -6  -1 1.59408 0.67184  11
   0   6  -1 2.02309 0.38192  21
   0   6   2 6.29544 0.73579  19
   0   6  -2 5.70574 0.74817  17
   0   6   2 5.81369 0.55406   3
   0  -6   2 6.05456 0.50244   2
   0   6   2 7.01809 0.68054   4
   0  -6   2 5.18766 0.55513   3
   0   6   2 5.81113 0.52923   2
   0   6   2 5.48362 0.53571   1
   0  -6   2 6.29654 0.54832   1
   0  -6  -2 6.05203 1.17376  13
   0  -6  -2 5.19295 0.94450  11
   0   6  -2 5.10453 0.65182  21
   0  -6   3 170.105 5.21792   5
   0   6  -3 155.609 4.87368  21
   0   6  -3 170.595 4.99805  17
   0  -6   3 163.964 5.54887  14
   0  -6  -3 165.246 5.78643  13
   0   6   3 169.749 4.85838   7
   0  -6  -3 177.691 5.79901  11
   0   6   3 162.885 4.66210   1
   0  -6   3 170.781 4.65880   1
   0  -6   4 205.973 6.18771   5
   0   6  -4 212.039 6.93192  19
   0   6  -4 204.708 6.17963  21
   0  -6   4 204.472 5.87525   1
   0  -6   4 209.587 6.49245  14
   0  -6  -4 200.067 6.84997  11
   0  -6   4 201.705 6.05837   9
   0   6   4 203.409 5.68271   7
   0  -6   5 991.098 23.3066   5
   0   6  -5 964.732 23.4891  21
   0   6  -5 953.227 24.1782  19
   0  -6  -5 961.428 21.5964  19
   0   6  -5 953.255 23.4148  16
   0  -6   5 990.688 23.3873  14
   0  -6  -5 962.289 24.3619  11
   0  -6   5 967.043 22.7247   9
   0   6   5 965.505 22.4905   7
   0  -6   6 0.67844 0.97091   5
   0  -6   6 0.69852 0.93901   1
   0   6  -6-0.40577 1.02853  21
   0   6  -6 2.42179 1.19665  19
   0   6   6-0.30239 0.67600   7
   0  -6   6 0.42907 0.29871  15
   0   6  -6 0.38729 0.90508  16
   0  -6   6-0.14878 0.83483  14
   0  -6  -6-0.26094 1.21960  11
   0  -6   6 0.46948 0.68157   9
   0  -6   7 224.073 7.20659   5
   0   6  -7 221.822 7.98220  19
   0   6  -7 210.499 7.59707  21
   0   6  -7 202.836 7.45395  16
   0  -6   7 217.092 7.35701   1
   0   6   7 226.960 7.51955   1
   0  -6  -7 215.625 8.20714  11
   0  -6   7 223.255 5.75741  10
   0   6   7 211.289 6.19453   7
   0  -6   8 132.442 5.23249   5
   0   6  -8 116.883 5.62004  21
   0   6  -8 126.041 5.82529  19
   0   6  -8 133.909 5.74875  16
   0   6   8 117.515 5.37116   1
   0  -6   8 126.724 5.47273   1
   0  -6  -8 128.093 4.27445  14
   0  -6  -8 123.289 6.14851  11
   0   6   8 129.706 4.31436   7
   0  -6   9 155.351 6.23903   5
   0  -6   9 154.923 6.63496   1
   0   6   9 162.300 6.79732   1
   0   6  -9 167.404 7.12118  19
   0   6  -9 168.673 7.19770  21
   0   6  -9 161.195 6.86912  16
   0  -6  -9 160.904 4.75644  14
   0  -6  -9 164.623 7.59976  11
   0   6   9 161.042 5.14911   7
   0   6 -10 1.50202 1.59319  21
   0   6 -10 3.12785 1.55155  19
   0   6  10 2.47415 0.99653   7
   0  -6 -10 2.22769 1.78607  16
   0   6 -10 0.35382 1.44668  16
   0   6  10 2.05241 1.62261   1
   0  -6  10 0.67830 1.51413   1
   0  -6  10 2.41041 1.35833   5
   0   6 -11 69.2277 4.77640  16
   0  -6  11 66.8728 5.07237   6
   0  -6 -11 65.0270 4.83414  16
   0   6 -11 60.5556 4.29896  19
   0  -6  11 61.3338 4.41307   1
   0   6  11 71.4091 4.75274   1
   0  -6 -12 27.3278 3.43595  16
   0   6 -12 31.8675 3.49920  16
   0  -6  12 33.3395 3.97216   6
   0   6 -12 22.0233 2.84793  19
   0  -6  12 27.6786 3.41013   1
   0   6  12 21.1178 3.00662   1
   0  -6 -13 0.47692 1.91139  16
   0  -6  13 0.49854 2.22490   6
   0   6 -13-0.38185 1.61958  19
   0   6  13-0.45358 1.88916   1
   0  -6  13 0.45012 2.00879   1
   0   6 -14-0.36932 1.67458  19
   0  -6 -14-0.49555 2.21155  16
   0  -6  14-0.44667 1.79013   7
   0  -6  14 1.01315 2.10987   6
   0  -6  14-0.32802 1.59932  12
   0   6  14 0.94352 2.03634   1
   0  -6  14-0.93619 2.15537   1
   0  -6 -15 2.49845 2.23055  16
   0  -6  15 2.55426 2.18544   7
   0  -6  15 0.49683 2.25325   6
   0   6  15 0.94789 2.27984   1
   0  -6  15 2.34812 2.16293   1
   0  -6 -15 4.31233 2.20677  20
   0  -8   0 104.111 4.17580  13
   0   8   0 95.3529 3.88185  19
   0  -8   0 103.692 3.80160  11
   0  -8   1 202.161 6.63536  13
   0  -8  -1 223.034 7.13117  13
   0   8  -1 215.666 6.86237  19
   0   8   1 208.011 6.41165  19
   0  -8   1 216.232 6.25645  11
   0  -8  -1 216.196 6.64533  11
   0  -8  -2 997.428 25.8919  13
   0  -8  -2 1042.50 25.4968  11
   0   8  -2 1071.42 23.8646  21
   0   8   2 1054.00 24.6801  19
   0   8  -2 1039.45 25.7326  19
   0   8  -3 351.286 9.19774  21
   0   8  -3 363.353 9.48075  17
   0   8   3 362.954 8.74340   1
   0  -8   3 364.868 10.7990  14
   0  -8  -3 346.084 10.8520  13
   0  -8  -3 360.905 10.6531  11
   0   8   3 364.579 8.97137   4
   0  -8   3 374.823 10.0824   5
   0  -8   4 16.8895 1.68789   5
   0   8  -4 16.5638 1.44218  21
   0   8  -4 20.3031 1.55751  17
   0  -8   4 17.7265 1.21373   1
   0   8   4 18.2258 1.25271   1
   0  -8   4 17.8585 1.95216  14
   0  -8  -4 19.7658 2.09584  11
   0   8  -4 18.2764 1.97654   8
   0  -8   4 17.0027 1.68957   9
   0  -8   5 33.6495 2.24706   5
   0   8  -5 32.2567 2.14582  21
   0   8  -5 34.9961 2.77624  19
   0   8  -5 36.6448 2.23624  17
   0   8   5 32.9736 1.90180   1
   0  -8   5 28.3332 1.82158   1
   0  -8   5 29.7650 2.37620  14
   0  -8  -5 35.5320 2.88199  11
   0   8  -5 30.9789 2.63740   8
   0  -8   5 29.6440 2.13391   9
   0  -8   6 64.0249 3.28560   5
   0   8  -6 69.4921 4.11819  19
   0   8  -6 67.6651 3.46814  21
   0   8  -6 59.3630 3.20658  17
   0  -8   6 69.3032 3.57611  14
   0  -8  -6 61.1567 4.08218  11
   0   8   6 71.8357 3.22438   1
   0  -8   6 65.4760 3.10433   1
   0  -8   6 65.5901 3.01354   9
   0   8   6 62.9309 2.58194   7
   0   8  -6 56.3303 3.72143   8
   0  -8   7 165.144 5.90045   5
   0  -8   7 165.824 5.82927   1
   0   8   7 147.123 5.64150   1
   0   8  -7 158.797 6.89773  19
   0   8  -7 144.461 5.94935  21
   0  -8  -7 161.011 7.10080  11
   0   8   7 153.102 4.71190   7
   0   8  -7 148.907 6.64823   8
   0  -8   8 8.75253 1.53339   5
   0   8   8 12.8102 1.78019   1
   0  -8   8 13.7505 1.87628   1
   0   8  -8 11.9496 1.98856  21
   0   8  -8 10.9649 2.19002  19
   0   8   8 8.21378 1.00683   7
   0  -8  -8 12.2913 1.59742  14
   0  -8  -8 15.6401 2.62273  11
   0   8  -8 10.2348 1.99374   8
   0  -8   9 183.099 6.94552   5
   0  -8   9 182.877 7.28135   1
   0   8   9 185.839 7.29868   1
   0   8  -9 208.680 8.57684  19
   0  -8  -9 191.470 6.17955  14
   0  -8  -9 205.025 8.93886  11
   0   8  -9 204.136 8.48168   8
   0  -8  10 83.5293 4.34838   5
   0   8  10 83.5374 4.75761   1
   0  -8  10 80.6459 4.61672   1
   0   8 -10 67.2585 4.82550  19
   0  -8 -10 69.1546 4.73475  16
   0  -8 -10 74.2628 5.37958  11
   0   8 -10 77.6249 5.23532   8
   0   8 -11 9.98663 2.42339   8
   0   8 -11 13.9972 2.50789  19
   0  -8 -11 15.7818 2.74178  16
   0  -8 -11 5.06781 2.34369  11
   0   8  11 7.12397 1.99010   1
   0  -8  11 11.2292 2.32970   1
   0   8 -12 44.7118 4.12624  19
   0  -8  12 56.9530 5.04593   6
   0  -8 -12 59.0147 4.58327  16
   0  -8  12 63.5888 4.49719   1
   0   8  12 55.3351 4.27126   1
   0   8 -12 49.0137 4.48336   8
   0  -8 -13 69.4441 5.18310  16
   0   8 -13 77.5732 5.37058  17
   0   8 -13 71.2162 5.05817  19
   0  -8  13 70.7901 5.65694   6
   0   8 -13 55.6295 4.89497   8
   0   8  13 68.5888 4.89748   1
   0  -8  13 69.6025 4.94987   1
   0   8  14 50.1321 4.33810   1
   0  -8  14 53.5146 4.40410   1
   0   8 -14 46.6211 4.15272  19
   0  -8  14 63.0971 5.29127   6
   0   8 -14 44.0811 4.18202  17
   0  -8 -14 56.3615 4.75451  16
   0  -8  14 52.4596 4.27365  12
   0   8 -14 42.8900 4.56835   8
   0  -8 -15 58.2396 4.90438  16
   0   8 -15 52.7057 4.39325  18
   0  -8 -15 45.5861 4.21660  18
   0   8 -15 52.5354 4.44731  17
   0  -8  15 55.2564 5.00068   6
   0  -8  15 48.8312 4.52600   7
   0  -8 -15 56.5144 4.81614  20
   0   8 -15 52.4199 4.63868   8
   0 -10   0 283.501 9.29358  13
   0  10   0 301.798 9.07705  19
   0 -10   0 302.582 8.75431  11
   0 -10   1 245.953 7.87424  13
   0 -10  -1 238.820 8.14396  13
   0  10  -1 223.078 7.75247  19
   0  10   1 240.246 7.39672  19
   0 -10  -1 239.761 7.58275  11
   0 -10   1 229.197 7.07173  11
   0 -10   2 118.410 5.53443  14
   0 -10   2 107.840 4.58036  13
   0 -10  -2 120.217 5.41069  13
   0 -10  -2 114.477 4.89574  11
   0 -10   2 123.998 4.25391  11
   0  10   2 117.692 4.32991  19
   0  10  -2 101.623 4.86678  19
   0 -10  -3 2.31167 1.51906  13
   0 -10   3 1.08355 0.94962  13
   0 -10   3 2.01897 1.40653  14
   0  10  -3 1.61646 1.18311  19
   0 -10  -3 0.24536 1.16384  11
   0 -10   3 1.20049 1.07619   5
   0 -10   4 4.07920 1.40794   9
   0 -10   4 5.21004 1.59736  14
   0  10  -4 7.67453 0.71033  18
   0 -10  -4 6.51380 0.74039  18
   0  10  -4 7.71237 1.70435  19
   0 -10  -4 6.05791 1.70173  11
   0 -10   4 7.46666 1.38041   5
   0  10  -5 157.786 6.85742   8
   0 -10   5 164.752 6.12813   9
   0 -10  -5 152.768 4.74503  18
   0  10  -5 165.144 5.53147  17
   0  10  -5 156.779 4.69153  18
   0 -10   5 161.905 6.64206  14
   0 -10  -5 151.669 6.67385  11
   0 -10   5 158.606 5.85728   5
   0  10   5 154.514 4.69035   4
   0  10  -6 5.50595 1.70677   8
   0 -10   6 8.82928 1.46677   9
   0  10  -6 4.95422 1.66055  19
   0  10  -6 6.96282 1.33283  17
   0 -10   6 7.48953 1.16795   1
   0  10   6 5.95441 1.04141   4
   0  10   6 6.87920 1.13970   1
   0 -10   6 5.39966 1.66497  14
   0 -10  -6 5.91217 1.87583  11
   0 -10   6 9.47814 1.67168   5
   0 -10   7 0.18137 1.13555   9
   0  10  -7 0.74189 1.51616   8
   0  10  -7 0.38333 1.40812  19
   0  10  -7 0.44601 1.05759  17
   0 -10   7 0.83932 0.92256   1
   0  10   7 0.52262 0.96754   1
   0 -10   7 2.19375 1.50695  14
   0 -10  -7 1.03935 1.28396  14
   0 -10  -7-0.77220 1.72316  11
   0 -10   7 1.57509 1.27542   5
   0  10  -8 5.59444 1.92332   8
   0  10  -8 3.30140 1.44137  17
   0  10  -8 3.70913 1.71818  19
   0  10   8 4.84450 1.40448   1
   0 -10   8 1.83530 1.11121   1
   0 -10  -8 3.40645 1.46146  14
   0 -10  -8 2.97183 2.12650  11
   0 -10   8 3.95976 1.37409   5
   0  10  -9 3.06925 1.82713  19
   0  10  -9 5.13046 1.53369  17
   0 -10   9 2.15150 1.21329   1
   0  10   9 3.93551 1.48965   1
   0 -10  -9 2.16580 1.17887  14
   0 -10  -9 2.27139 1.47246  16
   0 -10  -9-0.46573 2.17754  11
   0  10  -9 3.42470 1.78394   8
   0  10 -10-0.46018 1.84439  19
   0  10 -10 0.62944 1.33499  17
   0  10  10 0.83760 1.36139   1
   0 -10  10 1.90481 1.34467   1
   0 -10 -10 3.56382 1.89493  16
   0 -10 -10 0.50731 2.07350  11
   0  10 -10-0.45504 1.74930   8
   0  10 -11 103.500 6.45023  19
   0  10 -11 115.047 5.81638  17
   0 -10 -11 103.496 5.17993   9
   0  10 -11 102.231 6.39381   8
   0 -10 -11 117.969 6.21514  16
   0 -10 -11 97.9101 6.67776  11
   0 -10  11 105.531 5.38054   1
   0  10  11 114.762 5.60446   1
   0 -10 -12 20.1613 2.93669  16
   0  10 -12 24.0754 2.86899  17
   0  10 -12 23.9198 3.44722  19
   0  10 -12 27.7937 3.00964  18
   0  10  12 21.1504 2.75038   1
   0  10 -12 26.5908 3.67548   8
   0  10 -13 19.7768 3.16576  19
   0  10 -13 19.4931 2.80015  17
   0 -10 -13 18.5095 3.03557  16
   0  10 -13 19.2979 3.20319   8
   0 -10  13 24.8598 3.62186   6
   0 -10 -14 8.16724 2.36438  16
   0 -10  14 5.47515 2.65002   6
   0  10 -14 10.5881 2.59149   8
   0  10 -14 2.66475 2.08033  19
   0 -12   0 0.28196 1.17439  13
   0 -12   0-0.36483 1.49113  14
   0 -12   0 1.02473 1.03900  11
   0  12   0 0.48603 0.93422  19
   0 -12  -1 47.6532 3.44491  13
   0 -12   1 37.0988 2.90863  13
   0 -12   1 41.3261 3.58634  14
   0 -12  -1 47.5522 3.06489  11
   0 -12   1 43.2037 2.61918  11
   0  12  -1 46.8195 3.19915  19
   0  12   1 44.6681 2.84194  19
   0 -12   2 13.0764 1.84997  13
   0 -12  -2 15.0224 2.37056  13
   0 -12   2 13.5525 2.48785  14
   0 -12   2 10.5148 1.42443  11
   0 -12  -2 11.5440 1.92498  11
   0  12   2 12.8079 1.52507  19
   0  12  -2 10.4031 1.86413  19
   0 -12   3 191.780 6.99218   5
   0 -12   3 182.831 6.72454  13
   0 -12   3 185.145 8.03190  14
   0  12  -3 186.785 7.64803  19
   0 -12   3 190.898 6.00667  11
   0 -12  -3 179.579 7.27430  11
   0 -12   3 191.849 7.69599   9
   0 -12   4 31.8955 2.64512   5
   0 -12   4 31.4502 2.42656  13
   0 -12   4 36.5769 3.47640  14
   0  12  -4 38.3375 3.41971  19
   0 -12  -4 37.9244 3.30133  11
   0 -12   4 35.5108 3.07870   9
   0 -12   5 106.810 4.84945   5
   0 -12   5 112.815 5.84424  14
   0 -12   5 102.458 4.34205  13
   0 -12  -5 98.5063 5.52105  14
   0  12  -5 111.709 5.96327  19
   0 -12  -5 104.178 5.65478  11
   0 -12   5 112.286 5.34272   9
   0 -12   6 204.512 7.65145   9
   0 -12  -6 202.686 8.78856  11
   0 -12   6 212.673 7.47599   5
   0 -12  -6 210.738 8.44517  14
   0 -12   6 205.440 8.40410  14
   0  12  -7 41.2215 3.75871   8
   0 -12   7 39.6830 3.42866  14
   0 -12  -7 24.1184 2.87483  14
   0 -12  -7 32.7788 3.57459  11
   0 -12   7 36.6490 2.81520   5
   0 -12  -8 0.91120 1.52039  14
   0  12  -8 0.89358 1.51939   8
   0 -12  -8-0.46147 2.09241  11
   0  12  -8 0.93336 1.63051  19
   0  12  -8-0.93105 1.29260  17
   0 -12  -9 33.4472 2.98964  14
   0 -12  -9 24.2675 2.75222  16
   0  12  -9 35.0331 3.78940   8
   0 -12  -9 37.9171 4.17528  11
   0  12  -9 30.5232 2.69157  17
   0  12  -9 38.6669 3.98410  19
   0 -12 -10 5.47816 1.91794  16
   0 -12 -10 4.78228 2.48532  11
   0  12 -10 4.16860 1.59365  17
   0  12 -10 2.02233 1.90318  19
   0 -12 -10 5.00188 2.02722   9
   0  12 -10 5.31914 2.19464   8
   0 -12 -11 0.55153 2.53956  11
   0 -12 -11 0.96317 1.74543   9
   0  12 -11-0.98620 2.16487   8
   0  12 -11 2.05409 2.01653  19
   0  12 -12-1.47557 2.23021   8
   0  12 -12 1.01622 2.03639  19
   0  12 -13 13.8252 2.92900   8
   0 -12  13 13.6418 3.20606   6
   0  12 -13 18.4693 3.25306  19
   0 -14   0 272.535 10.9565  14
   0 -14   0 260.258 9.69596  13
   0 -14   0 271.612 8.77553  11
   0  14   0 268.525 9.27979  19
   0 -14   1 21.5465 3.16529  14
   0 -14  -1 20.1353 2.79676  13
   0 -14   1 22.3658 2.50117  13
   0 -14  -1 20.5770 2.32559  11
   0 -14   1 19.1680 2.05935  11
   0  14   1 15.9147 1.98856  19
   0  14  -1 19.4019 2.43014  19
   0  14  -2 18.6328 2.40921  19
   0 -14  -2 18.1513 2.77473  14
   0 -14   2 15.4700 2.21118  13
   0 -14   2 17.0510 2.92436  14
   0 -14   2 16.5209 2.82269   9
   0 -14  -2 17.9919 2.38707  11
   0 -14   2 17.8480 2.30519   5
   0 -14   3 35.9183 2.99969   5
   0 -14  -3 39.8717 3.83266  14
   0 -14   3 35.3396 2.93062  13
   0 -14   3 40.1762 4.01441  14
   0  14  -3 47.7536 3.76772  19
   0 -14  -3 42.4226 3.42975  11
   0 -14   3 41.4878 3.86660   9
   0 -14   4 34.9720 2.96124   5
   0  14  -4 44.3004 3.82677  19
   0 -14  -4 37.5787 3.81137  14
   0 -14   4 46.6267 3.11770  13
   0 -14   4 33.1952 3.59862  14
   0 -14  -4 38.8644 3.60951  11
   0 -14   4 40.6503 3.71686   9
   0  14  -5 29.6452 3.40779  19
   0 -14  -5 21.5010 3.00826  14
   0 -14   5 21.7207 3.01791  14
   0 -14   5 21.1965 2.88525   9
   0 -14  -5 21.1707 2.90575  11
   0 -14   5 25.1397 2.63700   5
   0  14  -6 149.813 7.66740  19
   0 -14  -6 155.717 7.47880  14
   0 -14   6 149.298 7.46256  14
   0 -14   6 157.426 6.87103   9
   0 -14  -6 135.954 7.16079  11
   0 -14  -7 158.900 8.05122  11
   0 -14  -7 159.531 7.44887  14
   0 -14  -8 22.1786 3.50424  11
   0 -14  -8 29.7773 3.17816  14
   0 -14  -9 8.17360 2.37300   9
   0  14  -9 8.96527 2.54471  19
   0 -14  -9 12.2857 2.99431  11
   0 -14 -10 35.2874 3.69720   9
   0 -14 -10 34.3584 4.30009  11
   0  14 -10 30.9223 4.07551  19
   0  14 -11 3.68587 2.46231  19
   0  16   0 1.21533 1.39904  19
   0 -16   0 0.99508 2.11028   9
   0 -16   0-1.57151 2.14099  14
   0 -16   1 4.71223 2.51977  14
   0  16   1 4.50438 1.63398  19
   0 -16   1 5.30617 2.32177   9
   0 -16  -1 6.62368 2.58463   9
   0  16  -1 2.72606 1.47381  19
   0  16  -2 5.25363 1.64868  19
   0 -16   2 0.46531 2.00948   9
   0 -16  -2 2.06586 2.19143  14
   0 -16   2-0.52173 2.04966  14
   0 -16  -2 5.04845 1.84487  11
   0 -16   2 3.19567 1.62124   5
   0  16  -3 0.40753 1.69738  19
   0 -16   3-0.44450 1.95149   9
   0 -16   3-1.03286 2.06974  14
   0 -16  -3-0.50811 2.19325  14
   0 -16  -3-1.32089 1.63167  11
   0 -16   3 0.30213 1.45305   5
   0 -16  -4 3.96746 2.25194  14
   0 -16   4 2.52669 2.02889  14
   0 -16   4 4.61173 2.04769   9
   0 -16  -4 9.76936 2.34138  11
   0  16  -4 8.33878 2.36296  19
   0  16  -5 131.052 7.19491  19
   0 -16   5 132.570 7.38707  14
   0 -16  -5 120.162 7.09904  14
   0 -16  -5 135.260 6.85899  11
   0 -16   5 133.430 6.81277   9
   0 -16   6 29.3984 3.71436  14
   0 -16  -6 20.4649 3.23380  14
   0 -16  -6 19.8473 3.43416   9
   0 -16  -6 20.5958 3.16030  11
   0  16  -6 20.2000 3.24328  19
   0 -16  -7 27.9744 3.51805  14
   0 -16  -7 35.0914 4.08140   9
   0 -16  -7 28.1953 3.69153  11
   0  16  -7 22.5377 3.48890  19
   0 -16  -8 12.9282 2.62191  14
   0 -16  -8 16.4924 3.29037   9
   0  16  -8 13.6378 2.80556  19
   0 -16  -8 13.6916 3.11262  11
   0 -16  -9 1.45263 2.48544  11
   0 -16  -9 1.80377 2.10793   9
   0 -18   0 17.7534 3.60065  14
   0 -18   0 13.4704 3.04151   9
   0 -18   1 2.28383 2.42254  14
   0 -18   1 4.68860 2.60855   9
   0 -18  -1 1.10454 2.38474   9
   0  18  -1 3.70127 1.76978  19
   0 -18  -2 89.3400 6.53634  14
   0 -18   2 75.0490 6.02595  14
   0  18  -2 80.6644 5.09847  19
   0 -18   2 77.4260 5.83675   9
   0 -18  -2 72.8869 5.99056   9
   0 -18  -3 15.7979 3.43073   9
   0 -18   3 13.2065 2.87385   9
   0 -18   3 23.7278 3.58164  14
   0 -18  -3 17.5605 3.56206  14
   0  18  -3 11.3990 2.54972  19
   0 -18  -4 84.5866 6.07799  14
   0 -18   4 77.3177 6.05090  14
   0  18  -4 82.8885 5.59528  19
   0 -18   4 81.7650 5.56271   9
   0 -18   5 39.1214 4.23495  14
   0 -18  -5 38.1332 4.27987  14
   0  18  -5 39.9883 4.05362  19
   0 -18  -5 34.3176 4.24365   9
   0 -18  -6 0.46661 2.04892  14
   0  18  -6 1.42952 2.02145  19
   0 -18  -6 4.83183 2.65302   9
   0 -18  -7 12.6539 2.90412  14
   0  18  -7 15.0422 2.84728  19
   0 -18  -7 13.2841 3.21253   9
   0 -20   0 92.8956 6.63570  14
   0 -20   0 83.9839 6.30390   9
   0 -20   1 3.91872 3.23597  14
   0 -20   1 0.50823 2.34043   9
   0 -20  -1 1.62494 2.84718   9
   0 -20  -2 18.0669 3.67164   9
   0 -20   2 22.1379 3.62482   9
   1  -1 -16 68.3480 5.66964  16
   1   1 -16 66.4453 5.54742  16
   1  -1 -16 62.6693 5.40011  20
   1   1 -16 67.0403 5.49657  20
  -1  -1  16 84.0848 6.12521   1
   1  -1 -15-1.04278 2.00428  20
   1   1 -15 3.15935 2.06768  20
  -1  -1  15 2.18085 2.22836   1
   1  -1 -15-3.23817 2.20580  16
  -1  -1  14 6.05368 1.81763   7
   1  -1 -14 3.52272 2.21107  20
   1   1 -14 1.53603 1.97011  20
  -1  -1  14 4.19991 2.22836   1
   1  -1 -14 4.14064 2.55886  16
  -1   1  13 22.4170 2.33833   7
  -1  -1  13 20.0750 2.55519   7
   1  -1 -13 30.4353 3.54083  16
   1  -1 -13 21.7254 3.18283  20
   1   1 -13 18.7207 3.02063  20
  -1  -1  13 25.9325 3.56383   1
   1   1 -12 23.6316 3.11537  20
   1  -1 -12 16.4157 2.79013  20
   1   1 -12 22.5276 2.28198  19
   1  -1 -12 17.7144 2.92363  16
  -1  -1  12 20.5675 3.14076   6
  -1   1  12 26.8666 2.43735   7
  -1  -1  12 23.2703 2.46255   7
  -1  -1  12 22.1650 1.98020  12
  -1  -1  12 22.2708 3.10864   1
   1   1 -11 205.986 8.76493  21
   1  -1 -11 201.956 8.61369  21
   1  -1 -11 196.197 6.56288  19
   1   1 -11 203.473 7.16839  19
   1   1 -11 197.075 8.62090  20
  -1   1  11 210.667 7.14161   7
  -1  -1  11 182.828 8.46866   6
  -1  -1  11 201.734 7.51263   7
   1  -1 -11 203.093 8.68261  16
  -1  -1  11 200.769 6.65281  12
  -1  -1  11 205.287 8.72999   1
   1   1 -10 23.2359 2.76109  20
   1  -1 -10 22.5292 2.56295  21
   1   1 -10 26.2237 2.19913  19
   1   1 -10 25.0292 2.87568  21
   1  -1 -10 15.7491 1.62002  19
   1  -1 -10 19.6850 2.65193  16
  -1  -1  10 21.3000 2.63482   1
  -1  -1  10 22.9504 1.89010  12
  -1   1  10 19.5146 1.52479  12
  -1   1  10 19.1953 1.94316   7
  -1  -1  10 22.1539 2.78429   6
  -1  -1   9 339.543 11.4579   6
  -1   1   9 339.335 9.90416   7
  -1   1   9 330.765 11.4278   6
   1  -1  -9 357.161 9.67522  19
   1   1  -9 358.700 11.5016  21
   1   1  -9 357.937 10.1966  19
   1   1  -9 343.077 11.3499  20
   1  -1  -9 339.765 11.2505  21
   1  -1  -9 332.883 11.2650  16
  -1   1   9 346.801 9.12648  12
  -1  -1   9 353.334 11.3713   1
   1   1  -8 91.0229 4.59758  20
   1   1  -8 97.0224 4.02070  19
   1  -1  -8 95.9233 3.65376  19
   1   1  -8 98.8236 4.75222  21
   1  -1  -8 90.8920 4.57428  21
  -1  -1   8 102.049 4.89415   6
  -1   1   8 90.6694 3.75895   7
  -1   1   8 94.1036 4.81101   6
  -1   1   8 94.0238 3.29564  12
   1  -1  -8 102.095 4.62772  11
  -1  -1   8 93.0285 4.56085   5
   1  -1  -7-0.42361 0.93038  21
   1   1  -7 2.22328 1.16898  21
   1   1  -7 1.53746 0.82724  19
   1  -1  -7 1.66334 0.71963  19
  -1  -1   7 2.23662 0.88284  15
  -1  -1   7 0.68034 1.19236   6
  -1  -1   7 2.22526 1.08816   5
   1  -1  -7 2.83643 1.21564  11
  -1   1   7 1.21213 0.64803  12
  -1   1   7 0.22907 1.14704   6
  -1  -1   6 241.435 7.24858   5
  -1  -1   6 227.305 7.37294   6
  -1   1   6 239.812 7.52323   6
   1   1  -6 227.287 7.31790  21
   1  -1  -6 230.408 7.26172  21
   1   1  -6 222.869 6.73170  19
  -1  -1   6 241.318 6.59098  15
  -1   1   6 238.316 6.96085  15
   1  -1  -6 221.500 7.07067  11
  -1   1   6 230.544 6.01946  12
   1   1  -6 222.878 5.48205   9
  -1  -1   5 224.112 6.65302   5
  -1   1   5 223.794 6.90066   6
   1  -1  -5 226.370 6.73860  21
   1   1  -5 228.258 6.84359  21
  -1  -1   5 227.985 6.14823  15
  -1   1   5 223.583 6.48023  15
   1   1  -5 217.483 5.42751  14
   1  -1  -5 224.354 6.66089  11
   1   1  -5 221.675 5.36513   9
  -1   1   4 17.7084 1.39685   5
  -1  -1   4 16.0677 1.27601   5
  -1   1   4 15.6833 1.41488   6
   1  -1  -4 16.6085 1.32536  21
   1   1  -4 14.5119 1.26598  21
  -1   1   4 16.1352 1.19162  15
   1   1  -4 16.3558 0.80701  14
  -1  -1   4 16.3277 0.78102  10
   1   1  -4 17.0343 1.16521  11
   1   1  -4 15.6509 0.74973   9
  -1  -1   3 139.717 4.08687   5
  -1   1   3 142.196 4.22532   5
  -1   1   3 135.181 4.21359   6
   1  -1  -3 135.142 4.04462  21
   1   1  -3 130.790 4.11862  21
   1   1  -3 135.948 3.54026  14
  -1   1   3 135.981 4.02123  15
  -1  -1   3 141.156 3.51683  10
   1   1  -3 138.168 3.81647  11
   1   1  -3 142.940 3.47766   9
   1   1  -2 6.68158 0.51368   9
  -1   1   2 5.46445 0.72919   6
  -1   1   2 6.02604 0.67812  15
   1   1  -2 5.93982 0.53830  14
  -1   1   2 5.70640 0.62500  13
   1   1  -2 6.00996 0.51802  11
  -1  -1   2 5.73719 0.49668  11
  -1   1   2 5.87046 0.69467   5
  -1  -1   2 6.30982 0.66596   5
   1  -1  -1 221.327 5.69996   5
  -1  -1   1 238.526 5.72616   5
  -1  -1   1 246.557 5.61678   1
   1  -1  -1 241.544 5.64518   3
  -1  -1   1 239.644 5.61783   3
   1  -1  -1 241.013 5.59856   1
  -1  -1   1 237.944 5.63407  20
  -1   1   1 246.102 5.75528  15
  -1  -1   1 238.705 5.69398  14
   1  -1  -1 238.732 5.74936  11
  -1  -1   1 241.476 5.65544   9
  -1   1   0 334.454 7.63045  19
   1  -1   0 320.927 7.59676  19
  -1   1   0 324.883 7.60830  17
   1  -1   0 335.166 7.47903  18
   1  -1   0 336.334 7.58329  17
  -1  -1   0 331.126 7.62161   7
  -1  -1   0 326.618 7.63140  14
   1   1   0 323.729 7.61777  14
  -1  -1   0 332.547 7.47536  11
  -1   1   0 333.892 7.60180   8
   1   1   0 327.900 7.64304   7
  -1  -1   0 338.765 7.64733   9
  -1   1  -1 3150.61 70.1793  19
   1  -1   1 3182.69 70.1204  21
  -1   1  -1 3200.24 70.1863  20
   1  -1   1 3144.54 70.1508  16
  -1   1  -1 3038.64 70.2207  16
  -1  -1  -1 3196.55 70.0776   7
  -1  -1  -1 3160.29 70.0465  12
  -1  -1  -1 3178.55 70.2312  11
   1  -1   1 3243.98 69.8707   5
  -1   1  -1 3237.93 69.8557   5
  -1   1  -2 18.5922 0.99152  19
  -1  -1  -2 18.3811 1.06828  21
  -1  -1  -2 17.4127 0.64932  19
  -1   1  -2 19.4510 1.12132  20
  -1   1  -2 17.8687 1.09228  16
  -1  -1  -2 18.1810 0.68772  14
   1   1   2 19.3960 0.93299  12
  -1  -1  -2 17.7599 1.13555  11
  -1   1  -2 17.8560 0.87828   5
   1  -1   2 18.9571 0.91709   5
  -1   1  -3 2392.97 53.1234  20
  -1   1  -3 2351.97 52.8178  19
  -1  -1  -3 2385.40 53.1438  21
  -1  -1  -3 2362.60 52.3050  19
  -1   1  -3 2273.32 53.1060  16
   1  -1   3 2387.34 52.0470  14
  -1  -1  -3 2409.52 52.0521  14
   1   1   3 2343.12 52.8355   7
   1   1   3 2362.47 53.0927   6
   1   1   3 2379.67 52.6435  12
  -1  -1  -3 2272.06 53.1972  11
   1  -1   3 2334.42 52.8127   5
  -1   1  -4 216.210 6.14475  20
  -1  -1  -4 206.544 6.11095  21
  -1  -1  -4 205.887 5.24021  19
  -1   1  -4 203.956 6.15494  21
  -1   1  -4 201.153 5.71306  19
  -1   1  -4 196.160 6.08335  16
   1   1   4 201.043 6.06433   6
   1   1   4 206.098 5.75503   7
   1   1   4 212.488 5.55261  12
   1  -1   4 205.783 5.80627   5
  -1   1  -5 312.494 8.97954  21
  -1   1  -5 296.256 8.81691  20
  -1  -1  -5 306.679 7.80811  19
  -1  -1  -5 319.771 8.95853  21
  -1   1  -5 314.358 8.30792  19
   1   1   5 302.842 8.82272   6
   1  -1   5 326.605 8.95516   6
   1   1   5 323.517 8.45421   7
  -1   1  -5 295.758 8.87834  16
  -1  -1  -5 316.152 8.98016  16
   1   1   5 310.418 8.09559  12
   1  -1   5 321.684 8.63328   5
  -1   1  -6 245.793 7.93663  16
   1  -1   6 261.777 7.99814   6
   1   1   6 258.876 8.00802   6
   1   1   6 255.501 7.42455   7
  -1  -1  -6 256.780 8.04726  16
  -1  -1  -6 251.331 6.06187  10
   1   1   6 259.610 7.05954  12
  -1  -1  -6 247.466 6.71772  19
  -1   1  -6 260.301 7.29980  19
  -1  -1  -6 245.188 7.92803  21
  -1   1  -6 267.896 8.15118  21
  -1   1  -6 250.201 7.93532  20
  -1   1  -7 7.81509 1.48943  21
  -1   1  -7 3.36366 1.08786  20
  -1  -1  -7 8.72518 1.55733  21
  -1  -1  -7 6.01958 0.86830  19
  -1   1  -7 7.09025 1.09450  19
  -1   1  -7 6.73392 1.43675  16
  -1  -1  -7 5.84785 1.44722  16
   1   1   7 7.20312 1.54816   6
   1  -1   7 9.12204 1.60146   6
   1   1   7 9.25752 1.31949   7
   1   1   7 6.72388 1.07051  12
  -1  -1  -7 6.12993 0.44375  10
  -1  -1  -7 6.71232 0.45211   9
   1   1   8 190.888 6.36902   7
   1   1   8 173.849 6.94058   6
   1  -1   8 186.976 7.08510   6
  -1  -1  -8 175.595 7.05039  16
   1   1   8 190.115 5.82530  12
  -1   1  -8 179.542 7.04091  20
  -1   1  -8 176.195 7.06698  21
  -1  -1  -8 175.599 5.49076  19
  -1   1  -8 182.158 6.03327  19
  -1  -1  -9 14.5725 1.39661  19
   1  -1   9 16.7698 2.32707   6
   1   1   9 21.3001 2.05575   7
  -1  -1  -9 23.3845 2.56010  16
   1   1   9 19.3875 1.65220  12
   1  -1   9 17.0783 1.76388  12
  -1   1  -9 22.5140 2.50403  20
  -1   1  -9 18.2270 2.33838  21
  -1   1  -9 18.4719 1.76396  19
  -1  -1 -10 29.9931 3.13121  16
   1  -1  10 26.6343 2.57127   7
   1  -1  10 27.9291 2.98072   6
   1   1  10 24.0274 2.32006   7
   1  -1  10 30.3445 2.39241  12
  -1  -1 -10 23.8159 2.71867  20
  -1   1 -10 31.0505 3.06401  20
  -1   1 -10 26.8640 2.18613  19
  -1  -1 -10 26.1777 1.85442  19
  -1   1 -11 15.5013 2.42091  20
  -1  -1 -11 11.6584 2.32632  20
  -1   1 -11 11.4635 1.66373  19
   1   1  11 13.4412 1.97818   7
   1  -1  11 10.9914 2.05129   7
   1  -1  11 13.2697 2.49815   6
  -1  -1 -11 13.6254 2.51366  16
   1  -1  11 13.8052 1.87075  12
   1  -1  11 10.1039 2.42543   1
  -1   1 -12 48.9650 4.27987  20
  -1  -1 -12 46.8630 4.14916  20
   1   1  12 45.7235 3.39546   7
   1  -1  12 45.9746 3.65504   7
  -1  -1 -12 53.2119 4.51633  16
   1  -1  12 50.3423 3.17077  12
   1  -1  12 39.3938 4.14404   1
  -1  -1 -13 103.125 6.46769  16
   1  -1  13 98.6416 5.45446   7
   1   1  13 97.2432 5.07106   7
  -1  -1 -13 94.8241 6.11722  20
  -1   1 -13 101.562 6.34775  20
   1  -1  13 111.770 6.89004   1
  -1  -1 -14 0.53173 2.08803  16
   1  -1  14 0.67674 1.60460   7
   1  -1  14 1.08083 2.07745   1
  -1   1 -14 1.49776 2.22812  20
  -1  -1 -14-0.49045 1.92593  20
  -1  -1 -15 25.1853 3.70654  16
   1  -1  15 21.6329 3.53739   1
  -1  -1 -15 18.3889 3.15238  20
  -1   1 -15 30.7253 3.98813  20
  -1  -1 -16-0.53768 2.19756  16
   1  -1  16-0.54313 2.30365   1
  -1  -1 -16 0.96029 2.03649  20
   1  -3 -16-0.53363 2.18108  16
   1   3 -16 0.51618 2.34056  16
   1  -3 -16-1.01099 2.06607  20
  -1  -3  16 1.05175 2.56402   1
  -1   3  16 5.79701 2.56951   1
   1  -3 -15 14.9852 3.19940  16
   1   3 -15 14.1953 3.11527  16
  -1  -3  15 17.7449 2.63811   7
   1  -3 -15 13.3264 3.03801  20
  -1   3  15 15.8784 3.24870   1
  -1  -3  15 16.3741 3.40394   1
   1   3 -14 22.2251 3.43888  16
   1  -3 -14 32.0416 3.88695  16
  -1  -3  14 27.8624 3.88085   6
  -1  -3  14 27.2900 3.11642   7
   1  -3 -14 22.5090 3.49952  20
   1   3 -14 29.9644 3.77374  20
  -1  -3  14 24.5678 3.48323   1
  -1   3  14 33.8302 3.98511   1
   1   3 -13 29.3631 3.68582  20
   1   3 -13 31.1773 2.89752  19
  -1  -3  13 23.1589 2.86038   7
  -1  -3  13 24.1573 3.49574   6
   1  -3 -13 27.7527 3.62574  16
   1   3 -13 27.8511 3.47734  16
  -1  -3  13 29.8814 2.58022  12
  -1   3  13 26.4467 3.51921   1
  -1  -3  13 23.0468 3.38538   1
   1   3 -12 96.9270 5.01887  19
   1   3 -12 103.914 6.16038  20
   1   3 -12 98.9459 5.94277  16
  -1  -3  12 105.286 6.32518   6
  -1   3  12 89.9038 4.09235   7
   1  -3 -12 105.428 6.22712  16
  -1  -3  12 104.508 4.81656  12
  -1  -3  12 100.803 6.11089   1
  -1   3  12 94.3984 5.91468   1
   1   3 -11 33.4725 3.38497  16
  -1  -3  11 32.3264 3.55594   6
  -1   3  11 38.7282 2.45999   7
   1  -3 -11 37.2741 3.59935  16
   1   3 -11 38.4599 3.66264  20
   1   3 -11 39.8286 3.00057  19
  -1   3  11 33.4400 3.35502   1
  -1  -3  11 30.6252 3.28903   1
  -1   3  10 383.598 12.8584   1
  -1  -3  10 375.458 12.8476   1
   1   3 -10 401.186 13.2190  20
   1   3 -10 398.466 12.0854  19
   1  -3 -10 400.128 12.8338  21
   1  -3 -10 389.553 10.2373  19
   1   3 -10 405.889 12.9648  16
  -1  -3  10 397.748 13.3377   6
  -1   3  10 400.816 10.8677   7
   1  -3 -10 391.679 13.1298  16
   1  -3 -10 400.440 13.0858  11
  -1  -3  10 400.580 12.4927   5
  -1   3   9 160.029 6.74584   1
  -1  -3   9 158.561 6.75821   1
   1  -3  -9 160.016 4.92512  19
   1   3  -9 156.744 6.24660  19
   1  -3  -9 148.844 6.54622  21
   1   3  -9 166.943 7.07003  20
   1   3  -9 165.835 6.80040  16
  -1  -3   9 167.623 7.16239   6
  -1   3   9 163.176 5.31772   7
   1  -3  -9 164.432 6.94963  11
  -1  -3   9 168.182 6.56664   5
  -1  -3   8 162.669 6.57932   1
  -1   3   8 167.972 6.57335   1
   1   3  -8 171.920 6.26515  19
   1  -3  -8 172.131 6.53041  21
   1   3  -8 176.967 6.86921  20
   1  -3  -8 162.857 4.95104  19
   1   3  -8 163.050 6.45618  16
  -1   3   8 169.528 5.29458   7
  -1  -3   8 166.358 5.14293  15
   1  -3  -8 168.994 6.74334  11
  -1  -3   8 176.274 6.46997   5
   1   3  -7 966.296 24.2258  16
  -1  -3   7 974.917 22.7339  15
   1  -3  -7 999.846 24.2085  21
   1   3  -7 978.174 24.6747  20
   1   3  -7 955.907 24.0910  19
  -1  -3   7 1014.29 24.1676   5
  -1   3   7 945.784 22.7399   7
  -1   3   6 187.410 5.19477   7
   1  -3  -6 184.570 6.08341  21
   1   3  -6 186.809 6.44643  20
   1   3  -6 185.318 6.18632  19
   1   3  -6 174.945 6.08445  16
  -1  -3   6 179.514 5.17655  15
  -1  -3   6 188.389 4.70539  10
  -1  -3   6 184.141 6.08781   5
  -1   3   5 194.072 5.12181   7
   1   3  -5 197.711 6.31094  20
   1  -3  -5 202.099 5.96491  21
   1   3  -5 188.912 6.09396  19
   1   3  -5 187.418 5.97405  16
  -1  -3   5 194.618 4.99919  10
  -1  -3   5 178.656 5.86027   5
   1   3  -4 76.8139 3.11988  20
   1   3  -4 67.3376 2.90174  19
   1  -3  -4 72.9727 2.72001  21
   1   3  -4 68.6454 2.87934  21
  -1   3   4 68.4829 2.17669   7
  -1  -3   4 73.7016 2.57040  14
   1   3  -4 69.1256 2.74414  16
   1  -3  -4 74.5862 3.12098  11
  -1  -3   4 70.3278 2.81273   5
  -1  -3   3 12.0900 1.02098   5
  -1  -3   3 12.1825 0.95719   1
   1   3  -3 11.6446 1.10409  19
   1   3  -3 9.74517 0.97740  21
   1  -3  -3 11.5035 0.90181  21
   1   3  -3 12.2945 0.95490  16
   1  -3  -3 12.2398 0.62401   7
  -1   3   3 11.2164 0.65256   7
  -1  -3   3 12.2794 0.98499  14
   1  -3  -3 12.8282 1.18110  11
  -1  -3   3 11.7310 0.87408   9
  -1  -3   2 194.516 5.20243   5
  -1   3   2 190.802 4.89408   1
  -1  -3   2 187.269 4.86987   1
   1  -3  -2 188.749 4.76543  19
   1   3  -2 185.341 5.32191  19
   1  -3  -2 192.760 4.76692  21
   1   3  -2 197.268 4.89978  16
   1  -3  -2 194.272 4.60756   7
  -1  -3   2 188.447 5.24942  14
   1  -3  -2 188.116 5.34431  13
   1  -3  -2 201.569 5.40987  11
  -1   3   2 195.155 4.63334   7
  -1  -3   2 192.245 5.10529   9
  -1  -3   1 1780.22 38.8560  16
   1   3  -1 1759.94 38.8638  17
  -1  -3   1 1760.09 38.8614   3
   1   3  -1 1739.23 38.8948   3
   1  -3  -1 1776.43 38.9004   3
  -1   3   1 1758.68 38.8625   3
  -1  -3   1 1773.30 39.6186  14
  -1   3   1 1750.59 39.2783  19
   1  -3  -1 1770.09 39.0235   7
   1   3   0 1442.10 32.3217  19
   1  -3   0 1420.80 32.2836  17
  -1  -3   0 1464.93 31.8930   2
  -1   3   0 1472.36 31.8852   2
   1  -3   0 1446.19 32.2695  15
  -1  -3   0 1471.58 32.5081  13
  -1  -3   0 1431.35 32.2757  11
  -1  -3   0 1369.72 32.2988   4
   1   3   0 1464.46 32.3376   4
   1   3   1 687.043 15.5125   2
   1  -3   1 662.608 15.4982   2
  -1  -3  -1 696.758 15.4227  19
   1  -3   1 702.557 15.5732  21
  -1   3  -1 717.249 16.1538  19
   1   3   1 690.053 15.4517  19
  -1   3  -1 651.620 15.6021  21
  -1   3  -1 695.030 15.8690  17
  -1  -3  -1 696.083 16.1430  13
  -1  -3  -1 687.041 15.9969  11
   1   3   1 708.878 15.9272   7
  -1   3  -1 689.930 16.1748   8
  -1   3  -2 657.172 16.0034  19
  -1   3  -2 666.381 15.6600  21
   1   3   2 674.633 15.6258   7
  -1   3  -2 678.107 15.8202  16
  -1  -3  -2 694.640 16.0294  11
   1  -3   2 666.716 15.4276   5
  -1   3  -3 430.408 10.6772  21
  -1   3  -3 414.488 10.7890  19
  -1   3  -3 413.243 10.8783  20
  -1   3  -3 409.566 10.6801  16
   1   3   3 426.959 10.3544   7
  -1  -3  -3 434.594 11.0015  11
   1  -3   3 435.527 10.2970   5
   1  -3   4 1064.60 24.4622   5
  -1   3  -4 1078.54 25.0388  21
  -1  -3  -4 1061.86 23.3913  19
  -1   3  -4 1036.79 25.1700  20
  -1   3  -4 1041.70 24.9754  19
  -1   3  -4 1069.10 25.0142  16
   1   3   4 1019.35 24.3859   7
   1  -3   4 1064.20 24.0868  14
  -1  -3  -4 1077.34 25.3131  11
   1  -3   4 1052.34 23.6025   9
  -1   3  -5 179.251 5.90752  20
  -1   3  -5 174.235 5.61713  19
  -1   3  -5 161.142 5.64211  21
  -1  -3  -5 167.721 4.17298  19
  -1   3  -5 163.269 5.65828  16
   1   3   5 169.342 5.13133   7
   1  -3   5 167.818 4.55100  14
  -1  -3  -5 180.368 6.04372  11
   1  -3   5 168.274 5.22377   5
  -1   3  -6 59.6632 3.27030  16
   1   3   6 74.6258 2.98924   7
  -1  -3  -6 68.8098 2.15630  14
   1  -3   6 71.3428 3.14429   5
  -1   3  -6 68.8553 3.53599  20
  -1  -3  -6 67.5193 2.11110  19
  -1   3  -6 69.9831 3.31890  19
  -1   3  -7 89.4950 4.32277  16
   1   3   7 92.0691 3.66044   7
  -1  -3  -7 87.8217 4.35753  16
   1  -3   7 96.5880 3.97358   5
  -1  -3  -7 88.9342 2.71535  19
  -1   3  -7 78.5547 4.22353  20
  -1   3  -7 90.9237 4.05916  19
  -1  -3  -8 94.7213 4.85636  16
   1   3   8 98.4983 4.08162   7
   1  -3   8 105.089 5.07756   6
  -1   3  -8 103.396 4.51114  19
  -1  -3  -8 99.2447 3.05916  19
  -1   3  -8 102.442 5.04888  20
  -1   3  -8 99.1099 4.91267  16
  -1   3  -9 400.835 12.8895  16
   1  -3   9 437.263 13.1447   6
   1   3   9 403.030 11.4416   7
  -1  -3  -9 422.882 13.1238  16
  -1   3  -9 406.046 13.0770  20
  -1   3  -9 422.348 12.1038  19
  -1  -3  -9 395.521 9.80422   9
  -1  -3 -10-0.73832 1.72538  16
  -1   3 -10 1.47788 1.53885  16
   1   3  10 0.21102 1.21973   7
   1  -3  10-0.35909 1.60259   6
  -1   3 -10 0.51791 1.13689  19
  -1   3 -10 0.74354 1.54843  20
  -1   3 -11 35.8558 2.88203  19
  -1   3 -11 37.7585 3.76327  20
   1   3  11 32.5284 2.67191   7
   1  -3  11 37.1274 3.61236   6
  -1   3 -11 30.8425 3.42310  16
  -1  -3 -11 32.2777 3.57339  16
   1  -3  11 36.2194 2.99840  12
   1   3  11 32.8746 3.57702   1
   1  -3  11 32.3823 3.44265   1
  -1  -3 -12 87.8525 5.54206  20
  -1   3 -12 85.2653 4.65877  19
  -1   3 -12 96.6264 5.98522  20
  -1  -3 -12 94.5189 5.86254  16
  -1   3 -12 87.9228 5.80399  16
   1  -3  12 89.9703 5.29829   7
   1   3  12 87.7424 4.40985   7
   1  -3  12 78.9369 5.41805   6
   1  -3  12 87.7168 4.66674  12
   1  -3  12 95.2974 5.97442   1
   1   3  12 81.1660 5.60643   1
  -1   3 -13 11.2060 2.61342  20
  -1  -3 -13 15.1817 2.73172  20
  -1  -3 -13 20.2801 3.28762  16
  -1   3 -13 15.5831 2.98096  16
   1  -3  13 16.2447 3.01922   6
   1  -3  13 19.3928 2.78474   7
   1  -3  13 15.3046 2.18499  12
   1  -3  13 13.4614 2.67326   1
   1   3  13 19.4732 3.41355   1
   1  -3  14 45.9371 4.03187   7
  -1  -3 -14 38.9083 4.16252  20
   1   3  14 46.8372 4.54119   1
   1  -3  14 48.8638 4.65008   1
  -1  -3 -14 38.1475 4.43220  16
  -1   3 -14 38.7388 4.25754  16
   1  -3  15 24.2178 3.05622   7
  -1  -3 -15 26.6434 3.63450  20
   1  -3  15 19.2524 3.54324   1
   1   3  15 23.5676 3.67625   1
  -1   3 -15 22.2650 3.48710  16
  -1  -3 -15 19.7757 3.27184  16
  -1  -3 -16 42.9528 4.32007  20
   1   3  16 44.2756 4.66494   1
   1  -3  16 49.8838 4.97829   1
  -1  -3 -16 48.7972 4.79069  16
   1  -5 -16 41.4443 4.31908  20
  -1  -5  16 39.2913 4.28004   1
  -1   5  16 27.3278 3.69273   1
   1  -5 -16 41.2941 4.50942  16
  -1  -5  15 18.3293 3.53078   6
  -1  -5  15 14.7199 2.69263   7
   1   5 -15 24.5503 3.51692  16
   1  -5 -15 12.4549 3.13397  16
   1  -5 -15 21.1277 3.29582  20
  -1  -5  15 12.3588 2.88042   1
  -1   5  15 16.8993 3.10733   1
   1  -5 -14 4.07072 2.23631  16
   1   5 -14 5.31432 2.22692  16
  -1  -5  14 5.22862 2.58555   6
  -1  -5  14 7.02393 2.19919   7
   1   5 -14 4.64202 1.83555  19
  -1   5  14 4.37853 2.27613   1
  -1  -5  14 2.42187 2.19867   1
   1  -5 -13-1.45635 2.23529  16
   1   5 -13 1.38203 1.98850  16
  -1  -5  13-1.01108 2.18216   6
   1   5 -13-0.72867 1.48907  19
  -1   5  13 3.68840 2.18632   1
  -1  -5  13 1.83572 1.98097   1
   1   5 -12 29.8092 3.38195  16
   1  -5 -12 33.8368 3.85809  16
  -1  -5  12 28.5160 3.70411   6
  -1   5  12 28.0742 3.21971   1
  -1  -5  12 26.6645 3.23994   1
   1   5 -12 23.3026 2.90885  19
  -1  -5  11 3.42864 1.86025   1
  -1   5  11 6.12711 1.86991   1
   1   5 -11 3.72223 1.72560  21
   1   5 -11 2.57400 1.65230  20
   1   5 -11 5.14238 1.76251  19
   1   5 -11 4.58625 1.94019  16
   1  -5 -11 6.58344 2.19011  16
   1  -5 -11 6.97191 2.29261  11
  -1  -5  11 5.76155 1.74312   5
  -1  -5  11 3.49262 2.27018   6
   1   5 -10 10.0227 2.14668  20
   1   5 -10 11.4081 2.30935  21
   1   5 -10 4.80836 1.52846  19
  -1   5  10 8.01087 1.22173   7
   1   5 -10 7.75832 1.86048  16
  -1  -5  10 5.72513 1.75668   1
  -1   5  10 6.09990 1.86905   1
  -1  -5  10 7.25611 1.76368   5
   1   5  -9 2.25341 1.41552  21
   1   5  -9 2.73539 1.45241  20
   1   5  -9 2.35845 1.45882  19
  -1   5   9 4.96350 1.01404   7
   1  -5  -9 4.08771 0.81728  14
   1   5  -9 4.99157 1.52732  16
  -1  -5   9 2.04967 1.46786   1
  -1   5   9 4.42511 1.57052   1
  -1  -5   9 2.85555 1.33472   5
   1  -5  -8 83.6381 2.65811  19
   1   5  -8 89.5750 4.56349  19
   1   5  -8 86.7726 4.66784  20
   1   5  -8 82.4081 4.48913  21
   1   5  -8 86.9708 4.38196  16
  -1   5   8 85.7668 3.07997   7
  -1  -5   8 81.5002 2.78405  15
  -1  -5   8 85.9037 4.21721   5
  -1  -5   8 78.9911 4.22169   1
  -1   5   8 85.4279 4.38650   1
  -1  -5   7 15.1153 1.73854   5
  -1  -5   7 18.4136 1.85559   1
  -1   5   7 17.5499 1.91217   1
   1   5  -7 20.8996 2.14026  20
   1   5  -7 15.4671 1.93740  21
   1  -5  -7 15.3363 1.69404  21
   1   5  -7 17.9784 1.98860  19
  -1   5   7 18.0957 1.23164   7
   1   5  -7 17.9955 1.94434  16
  -1  -5   7 19.7401 1.15715  15
   1  -5  -7 20.8856 2.35384  11
  -1  -5   7 17.1639 1.10087  10
  -1  -5   6 34.1992 2.29833   5
   1   5  -6 33.2153 2.50174  19
   1  -5  -6 36.7164 2.22931  21
   1   5  -6 39.8035 2.58089  21
   1   5  -6 34.8243 2.33634  16
  -1  -5   6 35.9713 2.30448   1
  -1   5   6 32.9130 2.28167   1
   1  -5  -6 35.3165 2.72622  11
  -1   5   6 33.4942 1.57472   7
  -1  -5   5 938.752 22.2882   5
   1   5  -5 890.429 22.3786  21
   1   5  -5 940.357 22.8082  19
   1  -5  -5 917.066 21.7972  21
   1   5  -5 915.233 22.1255  16
  -1   5   5 901.420 22.0493   1
  -1  -5   5 925.433 22.0624   1
  -1  -5   5 912.686 22.0033  14
   1  -5  -5 908.964 22.9753  11
  -1  -5   5 927.917 21.5001   9
  -1   5   5 921.017 21.0171   7
  -1  -5   4 379.351 10.2086   5
   1  -5  -4 389.303 9.64628  21
   1   5  -4 394.985 10.7022  19
   1   5  -4 366.760 10.1353  21
   1   5  -4 375.327 9.91237  16
  -1  -5   4 369.838 10.1910  14
  -1  -5   4 396.679 9.91203   9
  -1   5   4 379.091 9.21316   7
   1  -5  -4 392.051 10.8170  11
  -1  -5   4 397.199 9.89574   1
  -1   5   4 390.701 9.89536   1
  -1  -5   3 831.956 19.8679   5
   1   5  -3 840.639 19.5953  21
  -1  -5   3 823.881 19.2109   1
  -1   5   3 826.983 19.2385   1
   1  -5  -3 846.723 20.3202  13
  -1  -5   3 830.280 20.0969  14
   1  -5  -3 824.205 20.2463  11
   1   5  -3 840.597 20.1598   8
  -1  -5   3 827.462 19.7562   9
   1   5  -2 1.16408 0.44044  17
  -1   5   2 0.71682 0.36516   1
  -1  -5   2 0.62153 0.38370   3
  -1  -5   2 1.25743 0.38924   1
  -1   5   2 1.37776 0.41860   3
   1  -5  -2 1.56910 0.79853  13
  -1  -5   2 1.63613 0.81364  14
   1  -5  -2 1.31448 0.70423  11
  -1   5   2 0.82136 0.51536  19
  -1  -5   1 0.81146 0.36127  16
  -1  -5   1 1.07831 0.59490  13
   1  -5  -1-0.10102 0.64291  11
  -1  -5   1 0.75028 0.41924  11
  -1   5   1 1.38835 0.58629  19
   1   5  -1 0.79528 0.56929  19
  -1  -5   0 544.646 12.2378  17
   1   5   0 526.913 12.9011  19
  -1   5   0 530.538 13.1670  19
  -1  -5   0 532.259 13.1385  13
  -1  -5   0 531.560 12.7920  11
   1  -5   0 541.676 12.2626   4
   1   5   1 708.297 16.6747   4
  -1   5  -1 718.833 16.1422  18
  -1   5  -1 710.393 16.8351  17
  -1  -5  -1 722.847 16.1759  18
   1   5   1 713.080 16.6607  19
  -1  -5  -1 727.478 17.4321  13
  -1  -5  -1 733.951 17.1249  11
  -1   5  -1 726.498 17.5490   8
   1   5   1 718.443 17.0815   7
   1  -5   2 124.789 3.82171   5
  -1   5  -2 128.036 3.95196  17
  -1  -5  -2 133.015 4.48476  13
  -1  -5  -2 129.478 4.30572  11
   1   5   2 119.746 3.93278   7
  -1   5  -2 125.732 3.68446  21
   1   5   2 128.506 3.43509  19
   1  -5   3 16.8846 1.22289   5
  -1   5  -3 23.2511 1.73377  19
  -1  -5  -3 21.4466 0.79021  19
  -1   5  -3 20.0454 1.39130  21
  -1  -5  -3 21.7089 1.69805  11
   1   5   3 19.9910 1.34211   7
   1  -5   4 107.216 3.67149   5
  -1   5  -4 105.418 4.31075  19
  -1   5  -4 116.607 4.10383  21
   1  -5   4 113.322 3.89711  14
  -1  -5  -4 106.911 4.40666  11
   1   5   4 103.418 3.59681   7
   1  -5   4 111.574 3.51630   9
   1  -5   5 80.8558 3.16918   5
  -1   5  -5 75.9062 3.49660  21
  -1   5  -5 82.3140 3.84425  19
  -1   5  -5 84.4340 3.64062  16
   1   5   5 73.2454 2.98651   7
   1  -5   5 79.4759 3.10156  14
  -1  -5  -5 80.0266 3.94792  11
   1  -5   5 76.3774 2.62487   9
  -1   5  -6 136.514 5.43786  21
  -1   5  -6 151.185 5.69255  19
  -1   5  -6 144.424 5.55283  16
   1   5   6 143.406 4.69801   7
  -1  -5  -6 138.341 4.45622  14
   1  -5   6 146.169 4.56807  14
  -1  -5  -6 134.378 5.78041  11
   1  -5   6 141.425 4.89159   5
  -1   5  -7 242.735 8.29121  19
  -1   5  -7 241.223 8.27985  21
  -1   5  -7 249.546 8.41341  16
   1   5   7 230.568 7.07573   7
  -1  -5  -7 244.916 6.61950  14
  -1  -5  -7 246.534 8.79165  11
   1  -5   7 241.773 7.51413   5
  -1   5  -8 170.821 6.76518  19
  -1   5  -8 169.111 6.90591  21
  -1   5  -8 179.968 7.00997  16
   1   5   8 176.644 5.68803   7
  -1  -5  -8 163.876 4.64715  14
  -1  -5  -8 162.173 6.81003  16
  -1  -5  -8 162.077 7.21908  11
   1  -5   8 173.801 6.13162   5
  -1   5  -9 137.190 6.15104  16
   1   5   9 114.134 4.48778   7
  -1  -5  -9 112.170 5.83273  16
   1  -5   9 118.253 5.06571   5
  -1   5  -9 115.430 5.51302  19
   1  -5  10 36.8488 3.34358   1
   1   5  10 34.1802 3.34939   1
  -1   5 -10 29.1368 2.87872  19
  -1   5 -10 32.1627 3.22090  16
   1   5  10 30.7997 2.31407   7
  -1  -5 -10 34.5060 3.38483  16
   1  -5  10 27.8805 3.19939   6
  -1  -5 -10 32.5714 1.93414   9
  -1   5 -11 114.331 6.24782  16
  -1  -5 -11 99.5620 5.90643  16
   1   5  11 103.702 4.40405   7
   1  -5  11 112.911 6.33509   6
  -1   5 -11 107.819 5.55696  19
   1   5  11 112.773 6.18502   1
   1  -5  11 116.208 6.24140   1
  -1  -5 -12 4.51267 2.23328  16
  -1   5 -12 8.61538 2.27325  16
   1  -5  12 4.06374 2.11408   6
  -1   5 -12 4.12296 1.63410  19
   1  -5  12 8.40170 2.38098   1
   1   5  12 6.66866 2.05093   1
  -1   5 -13 14.0417 2.36195  19
  -1  -5 -13 6.76661 2.49625  16
  -1   5 -13 11.6304 2.78792  16
   1   5  13 13.3573 2.90029   1
   1  -5  13 13.7635 2.86039   1
   1  -5  13 15.5867 2.46651  12
   1  -5  13 13.1246 2.81913   7
   1  -5  13 14.2042 2.92837   6
  -1  -5 -14 6.06761 2.47207  16
   1  -5  14 9.17547 2.95361   6
   1  -5  14 7.39111 2.59094   7
   1   5  14 9.45292 2.59091   1
   1  -5  14 9.40331 2.72576   1
  -1  -5 -14 9.43344 2.78424  20
  -1  -5 -15 3.57100 2.27843  16
   1  -5  15 5.81990 2.51726   7
   1   5  15 3.98987 2.43328   1
   1  -5  15 3.46502 2.51097   1
  -1  -5 -15 3.74122 2.31242  20
  -1  -7  15 0.51924 2.59919   6
  -1  -7  15-1.31055 2.04179   7
   1  -7 -15-1.46246 2.17562  16
  -1   7  15-0.89308 2.14758   1
   1   7 -15 0.47869 2.03035   8
   1  -7 -14 134.248 7.64180  16
  -1  -7  14 137.940 8.01219   6
  -1   7  14 134.810 7.35130   1
  -1  -7  14 145.672 7.42931   1
   1   7 -14 148.173 7.27629  19
   1  -7 -13-0.94776 1.93685  16
  -1  -7  13-0.52306 2.21855   6
  -1   7  13 2.99170 1.78010   1
  -1  -7  13 2.95797 1.76003   1
   1   7 -13-0.83526 1.70696  19
   1   7 -12 76.0202 5.03193  16
  -1  -7  12 73.0165 5.52633   6
   1  -7 -12 73.7899 5.29052  16
   1   7 -12 66.2404 4.91047  19
  -1   7  12 64.6809 4.69932   1
  -1  -7  12 75.3497 4.96154   1
   1   7 -11 105.998 5.72000  16
  -1   7  11 93.8050 5.45344   1
  -1  -7  11 108.888 5.79372   1
   1  -7 -11 95.8122 5.81756  16
   1   7 -11 106.593 5.98724  19
   1   7 -11 101.149 5.93475  21
  -1  -7  11 106.687 5.33158   5
   1   7 -10 13.9657 2.45928  19
  -1   7  10 13.9306 2.32925   1
  -1  -7  10 13.4476 2.25920   1
   1   7 -10 15.5559 2.40815  16
   1   7 -10 16.1986 2.54068  21
  -1  -7  10 13.6488 2.04992   5
   1   7  -9 16.2287 2.32088  21
   1   7  -9 15.0885 2.29108  19
  -1   7   9 13.2877 2.11473   1
  -1  -7   9 17.8611 2.22733   1
   1  -7  -9 13.1649 1.45743  14
   1   7  -9 15.1317 2.07273  16
   1  -7  -9 17.3341 2.62445  11
  -1  -7   9 15.2409 2.01382   5
  -1  -7   8 131.867 5.55538   5
   1   7  -8 137.331 6.34394  19
   1   7  -8 135.234 5.95321  21
   1   7  -8 136.348 5.69130  16
  -1  -7   8 132.149 5.54241   1
  -1   7   8 137.035 5.64833   1
   1  -7  -8 137.907 6.58130  11
  -1   7   8 139.986 3.97161   7
  -1  -7   7 19.5463 2.03090   5
   1   7  -7 17.2776 1.97434  21
   1   7  -7 17.5946 2.11872  19
   1   7  -7 17.5254 1.86279  16
  -1   7   7 14.8046 1.05196   7
   1  -7  -7 15.1069 2.22733  11
  -1  -7   7 15.3713 1.73712   1
  -1   7   7 16.0347 1.79477   1
  -1  -7   6 252.491 7.85949   5
  -1   7   6 243.879 7.43879   1
  -1  -7   6 248.851 7.44441   1
   1   7  -6 237.711 8.50866  19
   1   7  -6 233.962 7.76509  21
  -1  -7   6 239.977 7.68405  14
   1  -7  -6 235.169 8.58540  11
  -1  -7   6 242.849 7.11025   9
  -1   7   6 244.606 6.32336   7
   1   7  -6 245.266 8.37908   8
  -1  -7   5 22.6533 1.92453   5
   1   7  -5 30.3633 2.09244  21
   1   7  -5 28.9064 2.42524  19
  -1   7   5 27.7375 1.79687   1
  -1  -7   5 26.3326 1.75708   1
  -1  -7   5 30.0270 2.25022  14
   1  -7  -5 29.0727 2.49169  11
  -1  -7   5 25.8700 1.82914   9
   1   7  -5 31.9179 2.42913   8
  -1  -7   4 1179.03 28.2459   5
   1   7  -4 1185.79 27.8183  21
   1   7  -4 1180.98 27.5265  17
  -1  -7   4 1176.93 27.2495   1
  -1   7   4 1191.16 27.2997   1
  -1  -7   4 1207.71 28.6707  14
   1  -7  -4 1214.64 29.1664  13
   1  -7  -4 1150.23 28.9418  11
  -1  -7   4 1200.38 28.1938   9
   1   7  -4 1160.33 28.7779   8
  -1   7   3 127.911 3.41990   4
  -1  -7   3 120.792 4.49778   5
   1   7  -3 117.169 3.90609  21
  -1  -7   3 126.225 4.88313  14
   1  -7  -3 120.745 4.92214  13
   1   7  -3 119.952 3.80002  17
   1  -7  -3 115.115 4.71338  11
   1   7  -3 130.831 4.88764   8
  -1  -7   3 126.988 4.66530   9
  -1  -7   2 1744.20 41.0705  14
   1  -7  -2 1766.75 40.9701  13
  -1  -7   2 1739.27 39.9910  13
   1   7  -2 1742.06 40.6954  19
  -1   7   2 1737.63 39.9521  19
   1   7  -2 1758.21 39.3185  21
   1  -7  -2 1788.84 40.6864  11
   1  -7  -1 31.5452 2.19073  13
  -1  -7   1 36.7740 2.04222  13
  -1   7   1 31.8267 1.93259  19
   1   7  -1 41.1746 2.22946  19
   1   7  -1 36.1850 1.30070  21
   1  -7  -1 31.9160 1.98842  11
  -1  -7   1 34.4381 1.71291  11
  -1  -7   0 73.2336 3.14810  13
  -1   7   0 67.8959 3.05254  19
   1   7   0 65.8974 2.81378  19
  -1  -7   0 68.8849 2.74223  11
  -1  -7  -1 510.260 13.1322  13
  -1  -7  -1 513.219 12.6963  11
   1   7   1 489.267 11.0717  21
   1   7   1 500.147 12.2776  19
  -1   7  -1 495.178 13.0522  19
   1   7   2 53.0772 2.14409  19
   1   7   2 53.7655 1.68268  21
  -1   7  -2 54.9518 1.75767  18
  -1   7  -2 54.9553 2.36148  17
  -1  -7  -2 56.1170 1.82985  18
   1   7   2 54.8037 1.79125   1
   1  -7   2 52.6925 1.73044   1
  -1  -7  -2 56.9081 3.04730  13
  -1  -7  -2 52.4557 2.76176  11
   1   7   2 55.8598 2.19890   4
   1  -7   3 677.824 16.7191   5
  -1   7  -3 682.660 16.8055  17
  -1   7  -3 690.153 16.4671  21
  -1  -7  -3 687.064 17.6247  11
   1   7   3 693.192 16.7708   7
   1  -7   4 462.522 11.3663   5
  -1   7  -4 438.057 11.3516  21
  -1   7  -4 421.846 12.4184  19
  -1   7  -4 439.400 11.5280  17
   1  -7   4 445.308 11.9750  14
   1  -7   4 425.120 9.79587  15
  -1  -7  -4 431.673 12.3474  11
   1   7   4 426.687 11.1410   7
   1  -7   5 6.20663 1.07388   5
  -1   7  -5 9.43522 1.35095  21
  -1   7  -5 10.1740 1.60024  19
  -1   7  -5 7.29442 1.23843  17
   1  -7   5 8.97124 1.39728  14
   1  -7   5 8.56222 1.16679   9
  -1  -7  -5 8.00514 1.76769  11
   1   7   5 6.37858 0.99681   7
   1  -7   6 32.8895 2.14282   5
  -1   7  -6 30.1667 2.67426  19
  -1   7  -6 35.8905 2.51273  21
  -1  -7  -6 34.1163 2.23678  14
   1  -7   6 28.7573 2.21225  14
  -1  -7  -6 32.1732 2.88616  11
   1  -7   6 31.8605 1.76970   9
   1   7   6 30.0993 1.89246   7
   1  -7   7 30.5862 2.17212   5
   1  -7   7 29.7311 2.38482   1
  -1   7  -7 29.8179 2.76032  19
  -1   7  -7 26.0795 2.41792  21
  -1  -7  -7 29.7754 2.04606  14
   1  -7   7 35.0184 2.20234  14
  -1  -7  -7 25.8151 2.84182  11
   1   7   7 24.1352 1.76518   7
   1  -7   8 471.081 13.0082   5
   1  -7   8 486.795 13.8094   1
   1   7   8 475.050 13.7423   1
  -1   7  -8 451.374 14.4107  19
  -1  -7  -8 476.534 12.2227  14
  -1  -7  -8 448.801 14.8645  11
   1   7   8 467.942 12.2493   7
   1  -7   9 94.7013 4.38505   5
  -1   7  -9 91.4811 5.27427  19
  -1  -7  -9 92.8733 5.22106  16
   1   7   9 93.6074 4.96003   1
   1  -7   9 103.187 5.10921   1
  -1  -7  -9 92.4430 5.77044  11
   1   7   9 96.6077 3.79976   7
  -1   7 -10 605.837 18.5405  19
  -1  -7 -10 624.303 16.2606   9
  -1  -7 -10 621.394 18.4875  16
  -1  -7 -10 651.999 19.7108  11
   1   7  10 625.522 18.1766   1
   1  -7  10 611.607 18.0733   1
  -1   7 -11 2.35866 1.72622  19
  -1  -7 -11 0.81246 1.62845  16
   1  -7  11 3.13158 2.21077   6
   1  -7  11 1.50842 1.78859   1
   1   7  11 1.14512 1.53019   1
  -1  -7 -12 15.3330 2.93328  16
   1  -7  12 8.97847 2.66948   6
  -1   7 -12 15.6602 2.65269  19
   1  -7  12 17.2559 2.75305   1
   1   7  12 14.1217 2.55431   1
  -1   7 -13 21.1796 2.97293  19
   1  -7  13 17.9848 3.25445   6
  -1  -7 -13 13.8735 2.74536  16
   1  -7  13 14.2428 2.47288  12
   1  -7  13 15.6477 2.87229   1
   1   7  13 13.1911 2.65962   1
  -1   7 -14 0.76431 1.78625  19
  -1   7 -14 0.91387 1.93818  17
   1  -7  14 0.48284 2.25679   6
   1  -7  14 2.83761 2.00603   7
  -1  -7 -14-0.47539 2.01645  16
   1  -7  14 1.44478 1.73724  12
   1  -7  14 0.44382 2.19306   1
   1   7  14 1.79734 2.16110   1
  -1  -7 -15 3.11402 2.14031  20
  -1  -7 -15 1.32621 2.00536  18
  -1   7 -15 4.34514 2.23092  18
  -1   7 -15 0.44742 1.96520  17
   1  -7  15 6.45256 2.36628   6
   1  -7  15 4.88443 2.44080   7
  -1  -7 -15 3.28983 2.38328  16
   1   7  15 0.44158 2.00314   1
   1  -7  15 4.36217 2.12769   1
  -1   7 -15 2.50395 2.12491   8
   1  -9 -14 2.24799 2.19254  16
  -1  -9  14 2.12136 2.47911   6
   1   9 -14 2.37965 2.08995   8
   1   9 -14 4.60165 1.89529  17
   1   9 -14-0.44306 1.81141  19
   1   9 -13 11.3788 2.47952  17
   1   9 -13 8.76488 2.37768  19
   1  -9 -13 7.59871 2.41330  16
   1   9 -13 11.9796 2.66999   8
  -1  -9  13 11.2742 3.16975   6
   1  -9 -12 22.7937 3.26798  16
  -1   9  12 20.6888 2.85514   1
  -1  -9  12 19.6047 2.68893   1
   1   9 -12 17.7748 2.70628  17
   1   9 -12 26.8917 3.49833  19
   1   9 -12 25.7403 3.34644   8
   1   9 -11 0.33733 1.43073  17
   1   9 -11-1.35811 1.92010  19
  -1  -9  11 0.32192 1.69206   1
  -1   9  11 0.32812 1.53358   1
   1  -9 -11 0.80900 1.80522  16
   1  -9 -11-0.51936 2.28014  11
   1   9 -11-0.44618 1.67744   8
  -1  -9  10 168.770 6.92225   5
   1   9 -10 189.817 8.48636  19
   1   9 -10 177.216 7.27064  17
  -1  -9  10 175.071 7.07891   1
  -1   9  10 183.325 7.23000   1
   1  -9 -10 183.249 8.87154  11
   1   9 -10 167.407 8.02163   8
  -1  -9   9 100.849 4.93322   5
   1   9  -9 107.553 5.38690  21
   1   9  -9 109.402 6.02566  19
   1   9  -9 97.5921 4.88202  17
  -1  -9   9 102.190 4.76946   1
  -1   9   9 104.765 4.89434   1
   1  -9  -9 98.4634 4.40791  14
   1  -9  -9 93.0169 6.00000  11
   1   9  -9 92.2340 5.55737   8
  -1  -9   8 1.52026 1.26927   5
   1   9  -8 2.85642 1.29498  17
   1   9  -8 0.37990 1.61206  19
   1   9  -8 2.76753 1.40384  21
  -1   9   8 3.08836 1.20025   1
  -1  -9   8 3.01265 1.10553   1
   1  -9  -8 0.80022 1.75727  11
   1   9  -8 3.20892 1.53981   8
  -1  -9   7 264.453 8.57141   5
   1   9  -7 253.498 9.57161  19
   1   9  -7 252.667 8.42442  21
   1   9  -7 245.371 8.03800  17
  -1   9   7 240.997 7.75900   1
  -1  -9   7 255.493 7.80068   1
   1  -9  -7 256.284 9.83364  11
   1   9  -7 257.066 9.38841   8
  -1  -9   6 19.4384 2.02729   5
   1   9  -6 18.9802 1.87888  21
   1   9  -6 20.4979 2.41511  19
   1   9  -6 17.0490 1.69427  17
  -1   9   6 19.0966 1.61827   1
  -1  -9   6 17.2112 1.50690   1
  -1  -9   6 18.9448 2.16115  14
   1  -9  -6 21.8638 2.64690  11
  -1  -9   6 18.9688 1.89921   9
   1   9  -6 17.1492 2.19486   8
  -1   9   5 376.091 9.44387   4
  -1  -9   5 377.591 11.0663   5
   1   9  -5 378.412 10.2474  17
   1   9  -5 373.461 10.4383  21
  -1  -9   5 398.667 11.7491  14
   1  -9  -5 380.889 12.0404  11
  -1  -9   5 385.539 11.0568   9
   1   9  -5 367.661 11.7412   8
  -1  -9   4 1.40831 1.07110   5
  -1   9   4 2.96927 0.55273   4
   1   9  -4 2.12902 0.79867  21
   1   9  -4 3.15212 0.80141  17
  -1  -9   4 2.93907 0.86508  13
   1  -9  -4 3.65205 1.49467  13
  -1  -9   4 1.80516 1.17059  14
   1  -9  -4 3.85132 1.39690  11
  -1  -9   4 0.65107 1.11522   9
   1   9  -4 1.80405 1.16987   8
  -1  -9   3 59.8262 3.20457   5
   1   9  -3 58.5152 2.33060  21
   1   9  -3 60.1157 3.44874  19
   1   9  -3 54.7540 1.61362  18
   1  -9  -3 59.7792 1.74728  18
  -1   9   3 58.8624 1.67846   2
  -1  -9   3 64.3080 3.69755  14
  -1  -9   3 61.4645 2.87235  13
   1  -9  -3 59.1877 3.62112  13
   1  -9  -3 58.6869 3.40340  11
  -1  -9   3 57.0398 3.32731   9
   1   9  -2-0.84083 0.99713  19
  -1   9   2 1.81464 0.90741  19
  -1  -9   2 0.97441 0.70548  11
   1  -9  -2 1.61287 1.03505  11
   1   9  -2 1.19545 0.45241  21
  -1  -9   2 1.52113 1.14981  14
   1  -9  -2 1.42639 1.07823  13
  -1  -9   2 3.37961 1.00781  13
  -1  -9   1 1.47731 0.80207  11
   1  -9  -1 0.53944 0.80288  11
   1   9  -1 1.11640 0.88270  19
  -1   9   1 1.01434 0.86804  19
  -1  -9   1 1.23657 0.92886  13
   1  -9  -1 2.20295 1.18479  13
  -1  -9   1 1.00586 1.15816  14
  -1  -9   0 134.675 4.70468  11
   1  -9   0 142.678 5.01543  11
   1   9   0 130.814 4.88605  19
  -1   9   0 139.971 5.23180  19
   1  -9   0 140.241 5.38586  13
  -1  -9   0 138.759 5.27508  13
  -1  -9  -1 0.83205 0.92438  11
  -1   9  -1 1.03830 0.99893  19
   1   9   1 1.14417 0.77782  19
  -1  -9  -1 0.85994 1.07636  13
  -1  -9  -2 104.300 4.81773  13
  -1  -9  -2 115.128 4.60392  11
   1   9   2 110.912 3.85112  19
  -1   9  -2 106.537 4.77390  19
  -1   9  -3 146.026 3.73032  18
  -1  -9  -3 139.423 3.79781  18
   1   9   3 138.838 3.77305   1
  -1  -9  -3 134.336 5.51499  11
   1   9   3 135.596 4.30862   4
   1  -9   3 132.304 4.88055   5
  -1   9  -4 91.3640 3.10688  18
  -1  -9  -4 91.4026 3.16660  18
  -1   9  -4 94.3219 3.82003  17
   1  -9   4 90.3314 3.08540   1
   1   9   4 97.1002 3.20815   1
   1  -9   4 92.7176 4.56381  14
  -1  -9  -4 90.3299 4.60872  11
   1   9   4 95.9328 3.44131   4
   1  -9   4 92.2672 3.83463   5
   1  -9   5 86.6064 3.73531   5
   1   9   5 81.2740 3.25826   1
   1  -9   5 84.8206 3.27356   1
  -1   9  -5 82.6620 4.60673  19
  -1   9  -5 91.3226 3.90869  17
   1  -9   5 82.5655 4.23178  14
  -1  -9  -5 87.8660 4.73874  11
   1  -9   5 82.4847 3.80808   9
   1   9   6 2.13212 1.01140   1
   1  -9   6 3.33091 0.99462   1
  -1   9  -6 2.64968 1.43080   8
   1  -9   6 2.17737 1.00627   9
  -1   9  -6 4.74985 1.23719  17
  -1   9  -6 0.99469 1.24785  19
   1   9   6 2.32256 0.85018   7
   1  -9   6 2.18481 1.32096  14
  -1  -9  -6 1.61472 1.12614  14
  -1  -9  -6 3.61535 1.60348  11
   1  -9   6 3.99212 1.23550   5
   1  -9   7 62.5094 3.22846   5
   1  -9   7 58.4656 3.19967   1
   1   9   7 60.7208 3.24747   1
  -1   9  -7 54.3213 4.01956  19
  -1   9  -7 57.0360 3.43434  17
  -1  -9  -7 63.5873 3.45607  14
   1  -9   7 66.1183 3.66323  14
  -1  -9  -7 58.1104 4.33704  11
   1  -9   7 53.4137 2.67139   9
  -1   9  -7 64.5172 4.25815   8
   1   9   7 60.5216 2.70932   7
   1   9   8 8.83139 1.61551   1
   1  -9   8 13.2796 1.86149   1
  -1   9  -8 15.3248 2.54869   8
  -1   9  -8 10.8431 2.24898  19
  -1   9  -8 5.88535 1.57158  17
   1   9   8 9.98596 1.23087   7
  -1  -9  -8 11.1854 1.98959  16
  -1  -9  -8 10.4130 1.68994  14
  -1  -9  -8 10.2697 2.42945  11
   1  -9   8 9.31485 1.55523   5
  -1   9  -9 4.12542 2.04070  19
  -1   9  -9 5.02509 1.76484  17
  -1   9  -9 3.40945 1.74454   8
  -1  -9  -9 4.07080 1.20463  14
  -1  -9  -9 3.88247 1.74234  16
  -1  -9  -9 4.56510 2.28719  11
   1  -9   9 4.85965 1.53326   1
   1   9   9 5.51845 1.56687   1
  -1   9 -10 15.1853 2.55859  19
  -1   9 -10 14.5753 2.46867  17
  -1   9 -10 19.2266 2.93577   8
  -1  -9 -10 17.1961 2.27441   9
  -1  -9 -10 16.4579 2.51091  16
  -1  -9 -10 13.8722 2.88739  11
   1  -9  10 17.7096 2.40148   1
   1   9  10 20.8892 2.51384   1
  -1  -9 -11 5.82727 2.09141  16
  -1   9 -11 2.24130 2.18798  19
  -1   9 -11 6.01220 1.93132  17
   1  -9  11 4.36912 1.81006   1
   1   9  11 3.08886 1.80688   1
  -1   9 -11 7.28122 2.20340   8
  -1   9 -12 35.3349 4.11323   8
  -1   9 -12 34.0468 3.78384  19
  -1   9 -12 28.6478 3.39600  17
  -1  -9 -12 31.6929 3.59944  16
   1  -9  12 35.9733 3.52663   1
   1   9  12 35.6048 3.44784   1
   1  -9  12 37.9181 4.27892   6
  -1   9 -13-0.44602 1.82295  19
  -1  -9 -13-1.53753 1.94861  18
  -1   9 -13-1.12537 1.72728  18
  -1   9 -13 2.04550 1.85496  17
   1  -9  13-0.49382 2.16802   6
  -1  -9 -13-0.42596 1.96135  16
  -1   9 -13 1.02259 1.96547   8
   1  -9  13 1.49264 1.79464   1
   1   9  13 1.14180 1.90516   1
  -1   9 -14 5.51890 2.34706   8
  -1   9 -14 2.93135 1.98831  19
  -1   9 -14 3.24936 1.95595  17
   1  -9  14 7.61912 2.70084   6
   1  -9  14 7.42642 2.41597   7
  -1  -9 -14 5.12083 2.19247  16
   1  -9  14 3.56281 1.98411  12
   1   9  14 3.81128 2.20521   1
   1 -11 -13 42.3437 3.92675  16
   1  11 -13 43.1593 4.28494   8
  -1 -11  13 39.3332 4.46555   6
   1  11 -13 32.3157 3.91943  19
   1 -11 -12 74.9580 5.04369  16
   1  11 -12 71.0038 5.40230  19
   1  11 -12 80.3114 5.64778   8
   1  11 -12 74.3050 4.57505  17
   1 -11 -11 9.07028 2.31206  16
   1  11 -11 3.75465 1.99645   8
   1 -11 -11 5.47584 2.63790  11
   1  11 -11 11.4521 2.79789  19
   1  11 -11 7.16592 1.71592  17
   1  11 -10 168.819 6.77010  17
   1  11 -10 156.437 8.18680  19
   1 -11 -10 162.916 7.34472  16
   1 -11 -10 165.867 8.67984  11
   1  11 -10 172.337 8.19126   8
  -1 -11   9 91.4773 4.70854   5
   1  11  -9 93.6411 4.60054  17
   1  11  -9 96.2351 6.01671  19
   1 -11  -9 91.4621 4.69114  14
   1 -11  -9 83.8850 5.96739  11
   1  11  -9 92.8424 5.68056   8
  -1 -11   8 137.139 5.96546   5
   1  11  -8 135.590 5.55996  17
   1  11  -8 163.087 7.76154  19
   1 -11  -8 141.803 6.20855  14
   1 -11  -8 142.958 7.60173  11
   1  11  -8 147.090 7.17204   8
   1  11  -7 18.7148 2.75107  19
   1  11  -7 20.7698 1.99027  17
  -1 -11   7 25.4463 2.36712   9
   1  11  -7 20.9547 2.68795   8
   1 -11  -7 25.6298 3.32815  11
  -1 -11   7 21.6669 2.32312   5
   1  11  -6 57.0746 2.37889  18
   1  11  -6 55.4913 2.86615  17
  -1 -11   6 60.6518 4.10049  14
   1  11  -6 51.9635 3.94711   8
  -1 -11   6 56.1654 3.50124   9
   1 -11  -6 56.9580 4.26731  11
  -1 -11   6 62.2246 3.64253   5
  -1 -11   5 101.453 4.75096   5
  -1 -11   5 99.5635 3.95970  13
  -1 -11   5 118.430 5.72951  14
   1  11  -5 95.1137 5.29265  19
   1 -11  -5 95.8538 5.33968  11
  -1 -11   5 106.147 5.04457   9
  -1 -11   4 148.559 5.99801   5
  -1 -11   4 147.671 6.72459  14
  -1 -11   4 144.447 5.26851  13
   1 -11  -4 159.279 7.08243  13
   1  11  -4 142.571 6.46682  19
  -1 -11   4 148.717 4.62353  11
   1 -11  -4 154.734 6.64189  11
  -1 -11   4 159.583 6.48052   9
  -1 -11   3 50.3038 3.19701   5
  -1 -11   3 54.1207 2.94912  13
  -1 -11   3 52.4498 3.78940  14
   1 -11  -3 46.5307 3.63759  13
   1  11  -3 45.3532 3.29821  19
  -1 -11   3 49.1789 2.37578  11
   1 -11  -3 44.6907 3.25415  11
  -1 -11   3 59.0708 3.73325   9
   1 -11  -2 47.5305 3.14521  11
  -1 -11   2 39.5354 2.24898  11
   1 -11  -2 41.8186 3.34197  13
  -1 -11   2 48.5449 3.64471  14
  -1 -11   2 52.1402 3.05782  13
   1  11  -2 44.5862 3.10752  19
  -1  11   2 56.1030 2.93920  19
  -1 -11   1 179.481 5.82140  11
   1 -11  -1 178.135 6.46174  11
  -1 -11   1 187.679 6.67961  13
  -1 -11   1 161.231 7.24138  14
   1 -11  -1 188.568 7.17212  13
   1  11  -1 170.905 6.49212  19
  -1  11   1 178.053 6.38842  19
  -1 -11   0 639.782 16.3432  11
   1 -11   0 642.021 16.6249  11
  -1 -11   0 658.134 18.3638  14
  -1 -11   0 635.759 17.2077  13
   1 -11   0 614.298 17.2981  13
   1  11   0 609.557 16.6105  19
  -1  11   0 637.810 17.0668  19
  -1 -11  -1 32.8704 2.42811  11
   1 -11   1 34.2699 2.31991  11
  -1 -11  -1 35.2950 2.83564  13
   1 -11   1 35.5411 2.72722  13
  -1  11  -1 42.2682 2.95426  19
   1  11   1 35.8561 2.34993  19
  -1 -11  -2 546.959 15.2058  11
   1 -11   2 546.322 14.4417  11
   1 -11   2 576.568 15.3165  13
  -1 -11  -2 572.774 16.4364  14
   1  11   2 544.431 14.2134  19
  -1  11  -2 542.235 15.8073  19
   1 -11   3 440.504 13.7598  14
  -1 -11  -3 437.271 13.6803  14
  -1  11  -3 411.384 13.3187  19
  -1 -11  -3 440.767 13.0028  11
   1 -11   3 455.712 12.3782   5
   1 -11   4 143.691 5.50616   5
  -1 -11  -4 148.275 6.59662  14
   1 -11   4 146.056 6.56834  14
  -1  11  -4 143.841 6.59833  19
  -1 -11  -4 149.041 6.41237  11
   1 -11   4 156.521 6.26769   9
  -1  11  -5 75.1188 4.77094   8
   1 -11   5 71.9171 3.94555   9
   1 -11   5 77.6615 4.55327  14
  -1 -11  -5 70.0445 4.30304  14
  -1 -11  -5 73.3745 4.60280  11
   1  11   5 69.1377 2.82279   4
   1 -11   5 74.6831 3.65205   5
   1 -11   6 393.480 11.3987   5
   1  11   6 396.121 10.5741   4
  -1  11  -6 395.707 13.5341  19
  -1  11  -6 392.289 11.5660  17
  -1  11  -6 400.243 10.3918  18
   1  11   6 401.693 10.4735   1
   1 -11   6 404.563 12.7726  14
  -1 -11  -6 427.855 12.7621  14
  -1 -11  -6 413.683 13.5513  11
   1 -11   6 398.899 11.7716   9
  -1  11  -6 405.957 13.5309   8
   1  11   7 37.7175 2.31826   4
  -1  11  -7 39.3707 3.68390  19
  -1  11  -7 41.4892 2.91134  17
  -1  11  -7 39.4880 2.35325  18
   1  11   7 39.7683 2.40211   1
   1 -11   7 35.2928 3.10337  14
  -1 -11  -7 37.0179 3.09494  14
  -1 -11  -7 41.1751 3.86318  11
  -1  11  -7 39.8000 3.73818   8
  -1  11  -8 37.8672 3.79055  19
  -1  11  -8 43.5639 2.76200  18
  -1  11  -8 42.0095 3.18582  17
   1  11   8 41.6604 2.71618   1
  -1 -11  -8 42.2785 3.18956  16
  -1 -11  -8 40.9136 3.13419  14
  -1 -11  -8 41.3988 4.05752  11
  -1  11  -8 50.2822 4.28379   8
  -1  11  -9 4.76356 1.62037  17
  -1  11  -9 2.34089 1.95147  19
  -1  11  -9 4.66508 1.40417  18
   1  11   9 4.54468 1.38927   1
  -1 -11  -9 4.09713 1.35526  14
  -1 -11  -9 1.21177 1.49884  16
  -1 -11  -9 4.90607 2.39326  11
  -1  11  -9 1.40023 1.71615   8
  -1 -11  -9 4.43394 1.99177   9
  -1  11 -10 0.64405 1.39036  17
  -1  11 -10 5.34353 2.16817  19
   1  11  10 2.05155 1.42446   1
  -1 -11 -10 1.31844 1.58551  16
  -1 -11 -10 0.52340 2.22017  11
  -1  11 -10-0.48893 1.92016   8
  -1 -11 -10 2.54366 1.82033   9
  -1  11 -11 5.11910 1.84068  17
  -1  11 -11 5.45614 2.45509  19
  -1  11 -11 9.58384 2.49652   8
  -1 -11 -11 7.35890 2.18049  16
  -1  11 -12 20.3818 3.15926   8
  -1  11 -12 35.4404 3.98402  19
  -1  11 -12 24.2486 2.82889  17
  -1  11 -13 5.00378 2.23640   8
   1 -11  13 4.38057 2.43943   6
  -1  11 -13 7.54734 2.53926  19
   1  13 -12 1.03456 1.98859  19
   1  13 -12 0.93825 1.95400   8
   1 -13 -11 6.62558 2.69342  11
   1  13 -11 4.20627 2.27123  19
   1 -13 -11 3.55816 1.95723   9
   1  13 -11 2.86443 2.06258   8
   1 -13 -10 67.1554 5.56059  11
   1  13 -10 62.4161 5.19819  19
   1 -13  -9 88.7769 6.25911  11
   1 -13  -9 91.4852 5.04407  14
   1  13  -9 86.0558 6.01883  19
   1 -13  -8 10.4826 2.68082  11
   1 -13  -8 8.26908 2.05772  14
  -1 -13   7 31.5961 2.96301   9
   1 -13  -7 27.8361 3.19030  14
   1 -13  -7 39.5147 3.93825  11
  -1 -13   7 26.7873 2.72862   5
   1  13  -6 16.7355 2.72792  19
  -1 -13   6 26.3970 2.87750   9
   1 -13  -6 17.5619 2.69226  14
  -1 -13   6 24.6911 3.11467  14
   1 -13  -6 21.2849 3.00862  11
  -1 -13   6 24.4386 2.56267   5
   1  13  -5-2.39268 1.59821  19
  -1 -13   5 3.25485 1.84479  14
  -1 -13   5-0.33328 1.55768   9
   1 -13  -5 1.86761 1.91707  11
  -1 -13   5 0.27983 1.26882   5
  -1 -13   4 76.3050 4.26865   5
   1  13  -4 76.5168 4.84284  19
  -1 -13   4 82.8373 5.30085  14
  -1 -13   4 67.6889 3.58876  13
   1 -13  -4 80.1859 4.83670  11
  -1 -13   4 74.0857 4.68772   9
   1  13  -3 23.0352 2.69865  19
  -1 -13   3 22.2323 3.03459  14
   1 -13  -3 22.6675 3.00056  13
  -1 -13   3 29.1608 2.46869  13
  -1 -13   3 27.9819 3.12754   9
   1 -13  -3 25.2719 2.81225  11
  -1 -13   3 19.5203 2.39414   5
   1  13  -2 397.497 12.6433  19
  -1  13   2 390.954 11.6993  19
  -1 -13   2 416.840 12.2325  13
   1 -13  -2 411.713 13.4181  13
  -1 -13   2 443.008 14.2303  14
  -1 -13   2 388.555 10.8528  11
   1 -13  -2 405.075 12.4933  11
  -1 -13   2 406.957 13.5268   9
  -1 -13   1 2.51217 1.41582  13
   1 -13  -1 2.70521 1.62695  13
  -1 -13   1 1.64299 1.94834  14
  -1 -13   1 1.42923 1.03371  11
   1 -13  -1 2.83304 1.35453  11
  -1  13   1 2.51477 1.12329  19
   1  13  -1 1.95935 1.20913  19
  -1 -13   0 39.1151 3.19540  13
   1 -13   0 32.9347 3.00199  13
  -1 -13   0 48.6218 4.01813  14
   1 -13   0 39.5218 2.82374  11
  -1 -13   0 35.8575 2.54414  11
   1  13   0 39.7315 2.88903  19
  -1  13   0 38.0654 3.00921  19
   1 -13   1 12.7350 1.96837  13
   1 -13   1 15.4220 2.62133  14
   1 -13   1 14.0620 1.81047  11
  -1 -13  -1 15.5881 2.01578  11
   1  13   1 13.6882 1.76109  19
  -1  13  -1 15.9702 2.23772  19
   1  13   2 100.544 4.22774  19
  -1  13  -2 105.877 5.49422  19
   1 -13   2 109.283 6.06848  14
  -1 -13  -2 99.4581 5.83099  14
   1 -13   2 115.377 5.26129  13
  -1 -13  -2 94.4914 4.80789  11
   1 -13   2 109.791 4.49510  11
   1 -13   2 99.8750 4.78337   5
  -1  13  -3 12.3936 2.14250  19
   1 -13   3 11.7665 2.28502   9
  -1 -13  -3 10.3457 2.31421  14
   1 -13   3 6.45778 1.93106  14
   1 -13   3 13.4400 1.99285  13
   1 -13   3 12.8226 1.60382  11
  -1 -13  -3 10.0513 2.04076  11
   1 -13   3 15.9495 1.96273   5
  -1  13  -4 10.6235 2.25984  19
   1 -13   4 7.22866 1.85284   9
   1 -13   4 8.59762 1.68993  13
   1 -13   4 7.59388 2.08440  14
  -1 -13  -4 9.00658 2.31394  14
  -1 -13  -4 6.95828 1.94236  11
   1 -13   4 9.64365 1.71675   5
  -1  13  -5 29.0714 3.25862  19
   1 -13   5 34.2115 3.41974  14
   1 -13   5 35.2387 2.62924  13
  -1 -13  -5 22.5257 3.04489  14
   1 -13   5 30.4409 2.99539   9
  -1 -13  -5 34.8390 3.43327  11
   1 -13   5 32.2364 2.54984   5
  -1 -13  -6 3.21801 2.14083  11
   1 -13   6 6.98461 1.79404   9
   1 -13   6 4.19457 1.78476  14
  -1 -13  -6 2.20438 2.02113  14
  -1 -13  -7 0.87805 1.86209  11
   1 -13   7-0.36169 1.71517  14
  -1 -13  -7 0.34659 1.59589  14
  -1  13  -8 59.8731 5.14005  19
  -1 -13  -8 62.8470 4.26925  14
  -1 -13  -8 60.6348 5.05384  11
  -1 -13  -8 86.8551 5.41587   9
  -1 -13  -9 0.50849 2.23244  11
  -1  13  -9-0.51647 2.02811  19
  -1  13  -9-0.99839 2.04031   8
  -1 -13  -9-0.79510 1.99006   9
  -1 -13 -10 106.015 6.96499  11
  -1  13 -10 98.4666 6.46253   8
  -1 -13 -10 101.633 5.78989   9
  -1  13 -10 113.470 6.98585  19
  -1  13 -11-1.04391 2.00664  19
  -1  13 -11-1.52067 1.99065   8
  -1  13 -12 10.5666 2.71711  19
  -1  13 -12 12.3499 2.66799   8
   1  15 -11 25.5441 3.70528  19
   1 -15 -11 23.3694 3.62034  11
   1 -15 -10 16.3855 3.07171   9
   1  15 -10 17.5613 3.12714  19
   1 -15 -10 16.6828 3.28448  11
   1 -15  -9 0.50996 2.45256  11
   1 -15  -9-0.45667 2.19628   9
   1 -15  -8 1.15896 1.88403  14
   1  15  -8 1.55329 2.11659  19
   1 -15  -8 3.88083 2.45958  11
   1 -15  -7 2.09847 2.12762  14
   1 -15  -7 0.46005 2.18155  11
   1  15  -7-0.99515 1.95387  19
   1 -15  -6 53.5969 4.62957  14
  -1 -15   6 60.4753 4.87514  14
   1  15  -6 62.4505 4.89387  19
   1 -15  -6 59.6141 4.73049  11
  -1 -15   6 49.0889 4.12080   9
  -1 -15   5 325.787 10.8484   5
  -1 -15   5 333.199 12.6028  14
   1 -15  -5 319.969 12.2458  14
   1  15  -5 322.222 12.0922  19
   1 -15  -5 326.947 11.8726  11
  -1 -15   5 313.380 11.5676   9
  -1 -15   4 170.185 7.17311   5
  -1 -15   4 182.209 8.71256  14
   1 -15  -4 173.193 8.46823  14
   1  15  -4 168.663 7.90655  19
   1 -15  -4 173.960 7.73786  11
  -1 -15   4 165.319 7.89968   9
  -1 -15   3 89.6607 5.04256   5
  -1 -15   3 87.1418 6.00923  14
   1 -15  -3 92.2912 5.98346  14
   1  15  -3 89.8664 5.28400  19
   1 -15  -3 83.5227 4.96145  11
  -1 -15   3 93.1311 5.77575   9
  -1 -15   2 59.2634 4.22175   5
   1  15  -2 79.1120 4.74097  19
   1 -15  -2 66.5567 4.22147  11
  -1 -15   2 64.5953 4.95771   9
  -1 -15   2 82.6231 5.65213  14
  -1  15   1 35.2960 3.01065  19
   1  15  -1 42.6300 3.37284  19
  -1 -15   1 35.8442 4.03601  14
   1 -15  -1 37.4750 3.67014  13
   1 -15  -1 37.3131 3.09760  11
  -1 -15   1 30.7560 3.80181   9
   1 -15   0 25.8269 3.48777  14
   1 -15   0 17.2028 2.65786  13
  -1 -15   0 24.9594 3.48044  14
  -1 -15   0 32.5068 3.86679   9
   1 -15   0 19.0259 2.27699  11
  -1  15   0 30.4056 2.84473  19
   1  15   0 23.8920 2.46298  19
   1 -15   1 15.0152 2.33041  13
   1 -15   1 13.6281 2.88746  14
  -1 -15  -1 14.9211 2.95832   9
  -1 -15  -1 14.7018 2.12293  11
  -1  15  -1 19.4240 2.58628  19
   1  15   1 16.5042 2.01289  19
  -1  15  -2 6.78745 1.84309  19
   1 -15   2 4.27935 2.00430   9
  -1 -15  -2 8.17951 2.47287  14
   1 -15   2 8.71459 2.51830  14
   1 -15   2 3.47903 1.66745  13
  -1 -15  -2 5.38967 1.76601  11
   1 -15   2 7.30374 1.74896   5
  -1  15  -3 8.56297 1.96433  19
   1 -15   3 7.35394 2.24793   9
  -1 -15  -3 6.15383 2.54784  14
   1 -15   3 3.34823 1.95824  14
   1 -15   3 2.90101 1.54662  13
  -1 -15  -3 4.44175 1.87221  11
   1 -15   3 5.81724 1.63195   5
   1 -15   4 8.46996 2.42290  14
  -1 -15  -4 6.46855 2.16823  14
   1 -15   4 6.92367 2.10012   9
  -1 -15  -4 10.8767 2.27571  11
  -1  15  -4 12.7238 2.39314  19
  -1 -15  -5 1.33938 1.86055  14
   1 -15   5 4.11364 2.10554  14
  -1 -15  -5 3.00411 2.08628   9
   1 -15   5 5.33333 1.93395   9
  -1 -15  -5 2.68700 2.01857  11
  -1  15  -5 1.40048 1.83420  19
  -1  15  -6 81.7036 5.74562  19
  -1 -15  -6 75.0954 5.36886  11
  -1 -15  -6 96.7003 6.33208   9
  -1 -15  -6 86.3196 5.62752  14
   1 -15   6 88.5783 5.71633  14
  -1  15  -7 124.186 7.27850  19
  -1 -15  -7 126.167 6.68957  14
  -1 -15  -7 118.576 7.07491   9
  -1 -15  -7 131.336 7.13539  11
  -1 -15  -8 70.1860 4.72177  14
  -1 -15  -8 76.8675 5.59932  11
  -1 -15  -8 64.9373 5.11176   9
  -1 -15  -9 41.0833 4.38078  11
  -1  15  -9 42.7624 4.57897  19
  -1 -15  -9 37.6163 4.10715   9
  -1  15 -10 51.2979 4.97938  19
   1 -17  -9 2.78763 2.23525  11
   1 -17  -8-0.39788 2.04210  14
   1 -17  -8 1.49039 2.14441   9
   1 -17  -8 1.83175 2.35034  11
   1  17  -8-0.50857 2.23275  19
   1 -17  -7 25.7724 3.41169  14
   1 -17  -7 25.1231 3.79866   9
   1 -17  -7 31.2095 3.77534  11
   1  17  -7 26.4768 3.60779  19
   1 -17  -6 7.64506 2.48988  14
   1 -17  -6 8.65124 2.81564   9
   1 -17  -6 9.61904 2.51630  11
   1  17  -6 10.1325 2.54372  19
   1 -17  -5 7.05749 2.65135  14
  -1 -17   5 7.20326 2.73729  14
  -1 -17   5 2.89060 2.14721   9
   1 -17  -5 5.52158 2.23741  11
   1  17  -5 1.83299 1.94595  19
   1 -17  -4 15.1793 3.24920  14
  -1 -17   4 20.2314 3.51762  14
  -1 -17   4 28.2227 3.72011   9
   1 -17  -4 17.9870 2.80659  11
   1  17  -4 16.7409 2.84668  19
   1 -17  -3 51.5698 4.89753  14
  -1 -17   3 45.2199 4.68763  14
   1  17  -3 52.4944 4.26245  19
  -1 -17   3 35.6627 4.12015   9
  -1 -17   2 19.8785 3.64375  14
  -1 -17   2 11.9444 2.90294   9
  -1 -17   2 19.0585 2.66731   5
   1  17  -2 20.7321 2.76254  19
   1  17  -1 71.4334 4.41731  19
  -1 -17   1 71.8339 4.81907   5
  -1 -17   1 61.6960 5.44965  14
   1 -17  -1 67.9952 5.69241   9
  -1 -17   1 73.1465 5.68437   9
   1 -17   0 0.55171 2.29813  14
  -1 -17   0 4.99620 2.55638  14
   1  17   0 2.83341 1.47228  19
  -1  17   0 0.97599 1.47556  19
   1 -17   0 0.51680 2.26917   9
  -1 -17   0 0.52992 2.24790   9
   1 -17   1 12.6394 3.12943  14
   1 -17   1 22.9492 3.45335   9
  -1 -17  -1 14.6067 3.23018   9
  -1  17  -1 10.4826 2.22735  19
  -1 -17  -2 7.06229 2.69161  14
   1 -17   2 16.3305 3.30017  14
  -1 -17  -2 9.87129 3.02011   9
   1 -17   2 7.63414 2.65711   9
  -1  17  -2 7.91127 2.15960  19
   1 -17   3 35.2721 4.13089  14
  -1 -17  -3 28.6415 4.05645  14
  -1 -17  -3 40.3093 4.74232   9
   1 -17   3 35.1365 3.95886   9
  -1  17  -3 32.5016 3.55696  19
  -1 -17  -4 11.2634 2.96366  14
   1 -17   4 10.3474 2.78659  14
   1 -17   4 3.76920 2.15556   9
  -1  17  -4 7.29148 2.28692  19
  -1 -17  -5 24.8503 3.71112  14
   1 -17   5 32.5774 3.96046  14
  -1 -17  -5 41.3793 4.50657   9
  -1  17  -5 34.0137 3.88578  19
   1 -17   6 7.40487 2.46330  14
  -1 -17  -6 7.26968 2.52573  14
  -1 -17  -6 8.48969 2.75865   9
  -1 -17  -6 6.40384 2.42475  11
  -1  17  -6 0.99572 2.18869  19
  -1 -17  -7 2.06139 1.98286  14
  -1 -17  -7-0.50770 2.44176   9
  -1  17  -7-0.50962 2.08298  19
  -1 -17  -7 2.52620 2.02497  11
  -1 -17  -8 8.54701 2.72731   9
  -1  17  -8 12.3094 2.94447  19
   1 -19  -5 12.0703 3.24312   9
   1 -19  -5 13.0805 3.05672  14
   1  19  -5 12.3189 2.75865  19
  -1 -19   4 3.98385 2.09955   9
   1 -19  -4 1.67743 2.57501   9
   1 -19  -4 0.53197 2.59407  14
   1  19  -4 2.00457 1.87435  19
   1 -19  -3-0.56230 2.46883   9
  -1 -19   3 0.47957 2.20842   9
  -1 -19   3 3.89323 2.63757  14
   1 -19  -3-0.55372 2.34874  14
   1  19  -3 2.97360 1.73751  19
  -1 -19   2 47.2157 5.00791  14
   1 -19  -2 56.7739 5.43513  14
   1 -19  -2 48.6348 4.98610   9
  -1 -19   2 46.8501 4.77796   9
  -1 -19   1 22.4487 3.77125  14
   1 -19  -1 21.4232 3.73328   9
  -1 -19   1 14.3616 3.38276   9
  -1 -19   0-1.15078 2.56792  14
   1 -19   0 2.88200 2.48806  14
  -1 -19   0 1.64675 2.67636   9
   1 -19   0 0.53342 2.52952   9
   1 -19   1 58.8527 5.63453  14
  -1 -19  -1 78.9080 6.16348   9
   1 -19   1 66.6654 5.61875   9
   1 -19   2 10.0805 3.14753  14
  -1 -19  -2 7.80907 2.83357  14
   1 -19   2 6.32169 2.56247   9
  -1 -19  -2 8.46507 3.32905   9
  -1  19  -2 9.31664 2.22280  19
   1 -19   3 66.7506 5.64351  14
  -1 -19  -3 79.2682 5.99657  14
  -1 -19  -3 68.1829 5.79172   9
   1 -19   3 67.9027 5.20415   9
  -1  19  -3 69.1493 4.89190  19
  -1  19  -4 45.6085 4.27888  19
   1 -19   4 52.7460 5.05430  14
  -1 -19  -4 50.3101 4.91706  14
  -1 -19  -5 43.1300 4.46727  14
  -1  19  -5 32.3955 3.96035  19
  -1 -19  -5 34.5755 4.25048   9
  -2   0  16 107.501 7.04846   1
   2   0 -16 117.037 7.19872  20
  -2   0  15-0.54248 2.21720   1
   2   0 -15-0.53185 1.95360  20
  -2   0  14 15.5494 3.04010   1
   2   0 -14 12.7317 2.87389  20
  -2   0  13-1.51481 1.37262   7
   2   0 -13 0.47441 1.78367  20
  -2   0  13-0.48186 2.11555   1
  -2   0  12 16.2083 2.02679   7
   2   0 -12 18.2924 2.02974  19
   2   0 -12 13.4005 2.47487  20
   2   0 -12 17.3131 2.86121  21
  -2   0  12 13.5353 2.68817   1
   2   0 -11-0.77325 1.48623  20
   2   0 -11-0.77326 1.51821  21
  -2   0  11 0.67675 1.02285   7
  -2   0  11 0.81476 1.81808   6
   2   0 -11 0.64536 0.97541  19
  -2   0  11-0.39598 0.89774  12
  -2   0  11 0.38882 1.61942   1
   2   0 -10 623.768 16.5388  19
   2   0 -10 632.652 18.2905  21
  -2   0  10 642.804 18.7173   6
  -2   0  10 622.213 15.5845  12
  -2   0  10 642.324 18.3794   1
   2   0  -9 0.36730 0.87090  19
  -2   0   9-0.88390 1.27179   1
  -2   0   9-0.94036 1.39890   6
   2   0  -9 0.59076 1.18383  21
   2   0  -8 1352.45 33.2193  21
   2   0  -8 1376.92 31.8610  19
  -2   0   8 1366.23 33.4042   6
  -2   0   8 1352.00 33.1224   1
  -2   0   8 1383.15 32.1061  15
   2   0  -8 1319.71 29.9809  14
   2   0  -8 1345.45 32.4491  11
  -2   0   8 1412.47 33.2613   5
   2   0  -7 0.21413 0.90825  21
  -2   0   7-0.45423 1.09229   6
  -2   0   7-0.62827 0.97884   1
  -2   0   7 0.15634 0.85916  15
   2   0  -7-0.88120 1.00887  11
  -2   0   7-0.64164 1.15005   5
   2   0  -6 882.226 21.6622  21
  -2   0   6 887.351 21.8104   6
  -2   0   6 866.162 20.9960  15
  -2   0   6 859.511 21.5025   1
   2   0  -6 863.331 21.1306  11
  -2   0   6 889.484 21.7259   5
   2   0  -5 1.26159 0.77852  21
  -2   0   5 0.30100 0.83585   6
  -2   0   5-0.14317 0.88156   5
  -2   0   5 0.55727 0.65047  15
   2   0  -5 0.89867 0.71476  11
  -2   0   5 0.54634 0.65696   1
  -2   0   4 327.319 8.92569   6
   2   0  -4 344.628 8.55113  11
  -2   0   4 331.292 8.77211   1
  -2   0   4 330.032 8.86501   5
   2   0  -3 0.23726 0.51865  11
  -2   0   3-0.45740 0.54656   1
  -2   0   3 1.24412 0.65815   5
   2   0  -2 38.5818 1.57031   3
  -2   0   2 42.0281 1.56763   1
  -2   0   2 39.5739 1.28305   7
  -2   0   2 39.8551 1.44388  10
  -2   0   2 35.6751 1.56541   5
  -2   0   1 0.36546 0.35766  10
   2   0  -1 0.36494 0.35884  10
   2   0  -1 0.52087 0.28557   7
   2   0  -1 0.15049 0.30906   5
   2   0  -1 0.36067 0.38361   3
   2   0   0 4.56772 0.47344  18
  -2   0   0 5.58079 0.46728  17
   2   0   0 5.32241 0.50893   7
  -2   0   0 4.71262 0.47878  12
   2   0   0 5.34335 0.49570  12
   2   0   0 4.74414 0.44994  10
  -2   0  -1 0.06055 0.30333  20
  -2   0  -1 0.57554 0.31586  19
   2   0   1 1.37870 0.35031  19
   2   0   1 0.64509 0.31197   6
   2   0   1 0.49708 0.47158   7
  -2   0  -1 0.28779 0.47258  16
  -2   0  -1 0.55779 0.33166  10
   2   0   1 0.46965 0.33374   9
  -2   0  -1 0.25116 0.45211   2
  -2   0  -2 5944.58 129.841  16
   2   0   2 5884.89 129.545   6
  -2   0  -2 5922.71 129.373  19
   2   0   2 5925.70 129.312  19
  -2   0  -2 5800.78 129.465   5
  -2   0  -3 0.44201 0.43175  19
   2   0   3 0.80346 0.63761   6
  -2   0  -3 0.09979 0.56565  16
   2   0   4 2866.15 64.4239   6
  -2   0  -4 2894.84 64.7446  16
  -2   0  -4 2863.66 63.8222  19
  -2   0  -5-0.33210 0.83119  16
   2   0   5-0.59725 0.73544  12
  -2   0  -5 0.62248 0.53814  19
   2   0   5-0.14507 0.85446   6
  -2   0  -6 2311.39 52.6740  16
   2   0   6 2292.10 52.3248   6
   2   0   6 2281.64 52.1952   7
   2   0   6 2215.08 51.6749  12
  -2   0  -6 2274.42 51.1933  19
  -2   0  -7-0.12401 0.67421  19
   2   0   7-0.43699 1.22596   6
   2   0   7-0.39514 0.88176   7
  -2   0  -7 0.24270 0.99198  16
   2   0   7-0.79432 0.90044  12
  -2   0  -7-0.44511 1.00915  20
  -2   0  -8 733.150 19.8117  16
   2   0   8 729.635 19.4434   6
   2   0   8 707.495 18.8761   7
   2   0   8 727.009 18.3152  12
  -2   0  -8 706.242 19.3977  20
  -2   0  -8 727.081 17.7929  19
  -2   0  -9 0.30782 0.78994  19
   2   0   9-0.30011 1.59566   6
   2   0   9-1.01736 1.32120   7
  -2   0  -9 0.33097 1.35272  16
   2   0   9-0.38906 0.99842  12
  -2   0  -9 1.83468 1.27357  20
  -2   0 -10 167.656 7.71295  16
   2   0  10 182.304 7.13319   7
   2   0  10 191.132 6.50989  12
  -2   0 -10 180.326 7.71148  20
  -2   0 -10 171.845 5.88907  19
  -2   0 -11 0.42737 1.71280  16
   2   0  11-0.30679 1.34690   7
   2   0  11-0.64252 1.20170  12
  -2   0 -11 2.35108 1.74875  20
   2   0  12 2.91340 1.53505   7
  -2   0 -12-1.73103 1.96222  20
   2   0  12-0.96577 2.01120   1
  -2   0 -12 1.41922 2.00650  16
   2   0  13 1.00362 1.58645   7
  -2   0 -13-1.02739 1.97472  16
  -2   0 -13-0.93335 1.71421  20
   2   0  13 4.18601 2.13862   1
  -2   0 -14 62.4030 5.41055  16
   2   0  14 62.1397 4.32622   7
  -2   0 -14 72.5882 5.44098  20
   2   0  14 84.2230 6.29296   1
  -2   0 -15-0.48229 1.89396  20
   2   0  15-1.67808 2.65259   1
  -2   0 -15-0.54743 2.10448  16
   2   2 -16 1.59578 2.08915  20
   2  -2 -16 7.87314 2.69419  20
  -2  -2  16 0.53934 2.48376   1
  -2   2  16 4.31680 2.83648   1
   2  -2 -16 1.08061 2.25071  16
   2   2 -16-0.52942 2.24586  16
   2   2 -15 59.5527 5.14517  16
   2  -2 -15 67.9370 5.50062  16
   2   2 -15 63.5242 5.30310  20
   2  -2 -15 55.5899 4.99005  20
  -2  -2  15 56.1314 5.15236   1
  -2   2  15 46.5426 4.66929   1
  -2  -2  14 10.3741 2.12623   7
  -2  -2  14 11.5792 2.90539   6
   2  -2 -14 17.2354 3.05317  20
   2   2 -14 13.9562 2.97167  20
  -2  -2  14 9.22531 2.76958   1
   2   2 -14 12.9711 2.89680  16
   2  -2 -14 15.9426 2.86925  16
  -2  -2  13 30.3442 3.81285   6
  -2  -2  13 32.7357 3.09326   7
   2   2 -13 19.9036 3.16607  16
   2  -2 -13 26.0159 3.40186  16
   2   2 -13 32.0408 3.80398  20
   2  -2 -13 28.4390 3.63793  20
   2   2 -13 27.8007 3.53018  21
   2   2 -13 30.6570 2.89753  19
  -2  -2  13 29.5825 3.58064   1
   2   2 -12 3.97103 2.03415  20
   2   2 -12 3.11325 2.01913  21
   2   2 -12 4.22396 1.55071  19
  -2  -2  12 6.84651 2.40119   6
  -2   2  12 4.48720 1.28440   7
   2  -2 -12 4.85174 2.12362  16
   2   2 -12 5.88253 1.90787  16
  -2  -2  12 4.54392 1.30973  12
  -2  -2  12 4.77066 1.99952   1
   2   2 -11-1.06385 1.24316  19
   2  -2 -11 0.66015 0.88756  19
  -2   2  11 1.75451 1.06188   7
  -2  -2  11 0.41230 1.68519   6
   2  -2 -11 4.37148 1.85747  16
   2   2 -11 1.49980 1.47244  16
   2   2 -11 1.18452 1.51789  20
   2  -2 -11-0.37194 1.57764  21
   2   2 -11 0.39825 1.42766  21
  -2  -2  11 1.54622 1.41998   1
  -2  -2  10 1.01835 1.30494   1
   2  -2 -10 1.63400 1.25631  21
   2   2 -10 0.35103 1.31977  21
   2   2 -10 0.34823 1.30928  20
   2   2 -10 1.23000 1.13279  19
   2  -2 -10 0.15762 0.86624  19
   2   2 -10 0.33047 1.45091  16
  -2  -2  10 0.63789 1.44623   5
   2  -2 -10-0.32044 1.49773  11
  -2  -2  10-0.36621 1.60780   6
  -2   2  10 0.95852 0.92346   7
  -2  -2   9 120.570 5.61139   1
   2  -2  -9 119.904 5.55436  21
   2   2  -9 122.160 5.07020  19
   2   2  -9 106.652 5.46817  20
   2   2  -9 109.856 5.52801  21
   2  -2  -9 126.043 4.39451  19
  -2  -2   9 119.494 5.88948   6
  -2   2   9 123.510 4.30174   7
   2   2  -9 117.200 5.49947  16
  -2  -2   9 112.328 4.40172  15
   2  -2  -9 119.706 5.52041  11
  -2  -2   9 113.284 5.40925   5
  -2  -2   8 0.74861 1.01996   1
   2   2  -8 0.26455 1.06034  21
   2  -2  -8 0.96459 1.19160  21
   2   2  -8 2.07522 1.11977  20
   2   2  -8 0.60425 0.88436  19
  -2   2   8 0.11926 0.66924   7
   2   2  -8 1.71181 1.12608  16
  -2  -2   8-0.14646 0.85474  15
   2  -2  -8 0.24211 1.21201  11
  -2  -2   8 1.10382 1.32721   6
  -2  -2   8 0.72015 1.12201   5
   2   2  -7 1304.89 31.2742  20
   2   2  -7 1259.95 30.5910  19
   2  -2  -7 1271.39 30.9979  21
  -2   2   7 1330.25 29.5193   7
  -2   2   7 1290.23 31.5061   6
  -2  -2   7 1261.93 31.1092   1
  -2  -2   7 1296.72 29.9210  15
   2   2  -7 1287.64 30.9710  16
  -2   2   7 1259.48 30.8126  15
   2  -2  -7 1254.47 30.9526  11
  -2  -2   7 1241.00 30.9922   5
   2   2  -6 480.880 13.0689  20
   2  -2  -6 477.563 12.8750  21
  -2   2   6 478.927 11.6691   7
  -2   2   6 489.308 13.3258   6
  -2  -2   6 485.746 12.9887   1
  -2  -2   6 483.075 12.1507  15
  -2   2   6 480.862 12.8810  15
  -2  -2   6 490.530 11.4673  10
   2  -2  -6 489.658 12.9982  11
  -2  -2   6 477.866 12.9758   5
   2  -2  -5 1.44272 0.82127  21
  -2   2   5 0.89114 0.45780   7
  -2   2   5 0.16151 0.96895   6
  -2  -2   5 0.54435 0.74004   1
  -2   2   5 1.11828 0.79247  15
  -2  -2   5 0.56316 0.74022   5
  -2  -2   5 0.86911 0.46447  10
   2  -2  -4 269.524 7.46776  21
  -2   2   4 280.512 6.62794   7
   2  -2  -4 284.962 7.49636  13
  -2   2   4 278.818 7.72560  15
  -2  -2   4 285.680 7.01603  10
  -2  -2   4 280.822 7.68673   5
  -2  -2   4 273.944 7.54345   1
  -2   2   3 1163.81 26.1557  15
  -2  -2   3 1117.89 26.0692   5
  -2  -2   3 1132.02 25.2456  11
  -2  -2   3 1122.68 25.8847   1
   2   2  -2 26.3998 1.25792   3
   2  -2  -2 25.6239 1.22818   3
  -2  -2   2 25.5319 1.16353   1
  -2  -2   2 23.8286 1.21460   9
  -2   2   2 25.3140 1.35497  15
   2  -2  -2 23.9188 1.33764  11
  -2  -2   2 24.1832 1.33235   5
  -2  -2   1 15.9321 0.79042  20
   2  -2  -1 15.3333 0.77896   3
   2   2  -1 15.4786 0.78008   3
   2   2  -1 15.8659 0.67798  13
  -2  -2   1 15.4356 0.98674  14
   2   2  -1 16.7268 0.78664   8
  -2  -2   1 15.8091 0.77798   8
   2   2  -1 15.4198 1.01427   7
  -2  -2   1 16.1711 1.03560   9
   2  -2  -1 14.3497 0.85838   5
  -2   2   0 243.552 5.95635  19
  -2   2   0 233.866 5.58236  15
   2   2   0 235.925 5.63142  18
   2  -2   0 226.323 5.62095  18
  -2  -2   0 240.808 5.64222  11
   2   2   0 238.939 5.59423  11
  -2  -2   0 228.121 5.94856   9
  -2   2   0 234.305 5.89254   8
  -2   2  -1 877.564 20.0451  18
  -2  -2  -1 900.397 20.0728  18
  -2  -2  -1 884.416 19.8852  16
  -2  -2  -1 830.227 20.0452  14
  -2  -2  -1 906.597 20.2010  11
  -2   2  -1 909.449 20.2868  19
  -2   2  -2 267.688 6.85810  19
  -2  -2  -2 262.249 6.43574  14
  -2  -2  -2 262.631 6.70954  16
   2   2   2 258.398 6.77814   7
  -2  -2  -2 264.441 6.96881  11
   2  -2   2 261.095 6.24183   5
  -2   2  -2 263.942 6.19221   5
  -2   2  -3 21.8615 1.46474  20
  -2   2  -3 21.5090 1.34234  19
  -2  -2  -3 21.0108 0.67051  19
  -2  -2  -3 19.8817 0.97926  14
  -2  -2  -3 20.4728 1.40824  16
   2   2   3 20.7694 1.33721   7
  -2  -2  -3 19.2282 1.49788  11
   2  -2   3 22.3106 0.73033  10
   2  -2   3 20.1683 1.08206   5
  -2   2  -4 591.266 14.6298  20
  -2  -2  -4 575.989 13.1332  19
  -2   2  -4 577.587 14.2914  19
  -2  -2  -4 575.977 13.2164  14
   2  -2   4 592.469 13.2435  14
  -2  -2  -4 581.795 14.5584  16
   2   2   4 553.619 14.1916   7
  -2  -2  -4 573.629 14.8331  11
   2  -2   4 595.572 13.9663   5
  -2   2  -5 822.059 20.1030  20
  -2  -2  -5 803.378 18.3772  19
  -2   2  -5 794.248 19.5924  19
   2   2   5 806.115 19.5709   7
  -2  -2  -5 823.178 20.1217  16
  -2  -2  -5 812.363 20.3385  11
   2  -2   5 822.764 19.4195   5
  -2  -2  -6 1.02856 0.46321  19
  -2   2  -6 0.91123 0.74084  19
   2   2   6 1.98016 0.92207   7
  -2   2  -6 0.40059 0.89419  20
  -2  -2  -6 1.31203 0.55814   9
  -2  -2  -6 0.81090 0.94778  16
   2  -2   7 87.4446 4.22580   6
   2   2   7 92.7405 3.92010   7
  -2  -2  -7 86.2073 4.36692  16
  -2   2  -7 84.5998 3.76528  19
  -2  -2  -7 92.9851 2.92065  19
  -2   2  -7 90.9866 4.41730  20
  -2  -2  -7 89.1980 2.67013   9
  -2  -2  -8 11.1310 1.86567  16
  -2   2  -8 7.87406 1.33422  19
  -2  -2  -8 5.91571 0.80091  19
  -2   2  -8 10.0465 1.72590  20
   2  -2   8 7.64717 1.69876   6
   2   2   8 8.07721 1.44783   7
  -2  -2  -9 59.0741 3.98238  16
   2  -2   9 47.0517 3.13134  12
  -2   2  -9 50.5534 3.73553  20
  -2  -2  -9 45.6186 2.05063  19
  -2   2  -9 54.4517 3.05663  19
   2   2   9 50.2145 3.11802   7
   2  -2   9 50.1570 3.61083   6
  -2  -2 -10 31.2068 3.17843  16
   2  -2  10 27.9252 2.90858   7
   2   2  10 27.5141 2.54045   7
   2  -2  10 27.5463 2.98591   6
   2  -2  10 25.7887 2.44329  12
  -2   2 -10 29.6298 3.06775  20
  -2   2 -10 30.2243 2.43739  19
  -2   2 -11 3.76919 1.33600  19
  -2  -2 -11 2.95388 2.00159  16
   2  -2  11-0.34747 1.55139   7
   2  -2  11 0.76904 1.77116   6
   2   2  11 3.51296 1.50137   7
   2  -2  11 1.32481 1.25732  12
  -2   2 -11 1.22325 1.63482  20
  -2  -2 -11 5.00895 1.85362  20
  -2   2 -12 10.6771 2.50089  20
  -2  -2 -12 7.62528 2.17966  20
  -2  -2 -12 7.01782 2.52033  16
   2  -2  12 5.53110 1.92163   7
   2  -2  12 6.68652 2.22728   6
   2   2  12 7.94731 1.92316   7
   2  -2  12 4.56930 1.71692  12
   2  -2  12 9.57212 2.57803   1
  -2   2 -13 22.3009 3.27489  20
  -2  -2 -13 24.5044 3.19889  20
  -2  -2 -13 26.3372 3.65111  16
   2   2  13 25.5982 2.78411   7
   2  -2  13 27.5187 3.12882   7
   2  -2  13 25.4820 2.54531  12
   2  -2  13 27.4018 3.94906   1
   2  -2  14 0.37881 1.69058   7
  -2  -2 -14-2.13425 2.13839  16
   2   2  14-0.54213 2.34008   1
   2  -2  14 0.54183 2.25670   1
  -2   2 -14 0.49422 1.89982  20
  -2  -2 -14 2.36676 2.11249  20
  -2  -2 -15 21.7454 3.66818  16
   2   2  15 22.5103 3.67791   1
   2  -2  15 19.1992 3.51335   1
  -2  -2 -15 13.7120 2.88988  20
   2   4 -16 28.2435 3.83294  16
   2  -4 -16 33.7993 4.16396  16
   2  -4 -16 38.4491 4.26899  20
  -2  -4  16 30.0986 3.96362   1
  -2   4  16 31.7264 4.03842   1
   2   4 -15 48.2750 4.57516  16
  -2  -4  15 43.4799 4.81179   6
  -2  -4  15 41.9770 3.81816   7
   2  -4 -15 45.5941 4.58188  16
   2  -4 -15 48.9276 4.78340  20
  -2   4  15 48.7419 4.77142   1
  -2  -4  15 37.8571 4.33271   1
   2   4 -14 128.298 7.29484  16
   2  -4 -14 131.894 7.60109  16
  -2  -4  14 124.884 6.47470   7
  -2  -4  14 148.416 8.05961   6
   2   4 -14 123.960 7.43326  20
   2   4 -14 125.844 6.27429  19
  -2   4  14 132.210 7.43306   1
  -2  -4  14 138.196 7.48597   1
  -2  -4  13 29.9963 3.99786   6
   2  -4 -13 32.1497 3.77428  16
   2   4 -13 24.4343 3.26080  16
   2   4 -13 29.0714 3.51900  20
   2   4 -13 33.6835 3.20763  19
  -2   4  13 22.7454 3.34222   1
  -2  -4  13 24.5292 3.49391   1
   2   4 -12 202.399 8.83508  16
  -2  -4  12 188.462 9.13287   6
   2  -4 -12 195.398 9.19415  16
   2   4 -12 205.673 8.37697  19
   2   4 -12 226.862 9.54612  20
  -2   4  12 207.074 9.05506   1
  -2  -4  12 217.187 9.22122   1
  -2   4  11 15.9933 2.58348   1
  -2  -4  11 18.9642 2.60915   1
   2   4 -11 21.4506 2.96478  20
   2   4 -11 19.4686 2.51094  19
  -2  -4  11 20.2343 3.05324   6
   2   4 -11 19.1320 2.66660  16
   2  -4 -11 18.3321 2.75986  16
   2  -4 -11 18.5258 2.82288  11
  -2  -4  11 12.6666 2.22981   5
  -2   4  10 14.4157 2.24213   1
  -2  -4  10 10.0086 2.04750   1
   2   4 -10 8.08969 2.01017  20
   2   4 -10 7.90481 1.94352  21
   2  -4 -10 9.30409 1.93713  21
   2   4 -10 10.9378 1.90736  19
  -2   4  10 10.7536 1.26471   7
   2   4 -10 9.34893 1.87531  16
   2  -4 -10 10.5398 2.22865  11
  -2  -4  10 7.08231 1.80925   5
  -2  -4  10 8.09371 2.06008   6
  -2  -4   9 157.530 6.65124   1
  -2   4   9 156.392 6.61753   1
   2   4  -9 168.133 6.94827  21
   2  -4  -9 167.578 6.59851  21
   2   4  -9 163.059 6.98117  20
   2   4  -9 145.715 6.25509  19
   2   4  -9 147.045 6.35978  16
  -2   4   9 160.291 4.83133   7
  -2  -4   9 158.868 5.07153  15
   2  -4  -9 165.649 7.00460  11
  -2  -4   9 165.004 6.54011   5
   2   4  -8 1.40658 1.21477  20
   2  -4  -8 1.13706 1.10930  21
   2   4  -8 1.64143 1.18136  21
   2   4  -8 2.43812 1.12316  19
  -2   4   8 1.40543 0.69070   7
   2   4  -8 1.89825 1.12571  16
  -2  -4   8 0.94045 0.74273  15
  -2  -4   8 1.92320 1.10746   5
  -2  -4   8 1.97150 1.16911   1
  -2   4   8 1.98454 1.14275   1
  -2   4   7 334.264 10.1112   1
  -2  -4   7 340.101 10.1380   1
   2   4  -7 331.734 10.1989  19
   2   4  -7 323.634 10.2942  21
   2  -4  -7 351.826 9.98813  21
   2   4  -7 335.108 9.99108  16
  -2   4   7 339.497 8.42793   7
  -2  -4   7 337.115 8.87973  15
  -2  -4   7 344.342 8.47521  10
  -2  -4   7 337.790 10.1631   5
  -2  -4   6 465.385 12.3189   1
  -2   4   6 443.083 12.2470   1
   2   4  -6 443.043 12.5836  19
   2   4  -6 470.723 12.6663  21
   2  -4  -6 460.012 12.0909  21
   2   4  -6 442.961 12.1548  16
  -2   4   6 459.377 10.7552   7
  -2  -4   6 458.228 11.1806  10
  -2  -4   6 443.668 12.4009   5
  -2  -4   5 545.903 13.9728   5
   2   4  -5 525.561 14.0066  21
   2   4  -5 537.911 14.1745  19
   2  -4  -5 530.418 13.4900  21
   2   4  -5 530.539 13.6149  16
  -2  -4   5 559.577 13.7764   1
  -2   4   5 535.763 13.7348   1
   2  -4  -5 544.715 14.0817  13
   2  -4  -5 525.867 14.3062  11
  -2   4   5 546.204 12.3675   7
  -2  -4   4 1014.75 23.8728   5
  -2   4   4 1020.98 23.5120   1
  -2  -4   4 1018.89 23.5225   1
   2   4  -4 1013.46 24.0948  19
   2  -4  -4 999.931 23.2693  21
   2   4  -4 999.861 23.3593  16
  -2  -4   4 1012.59 23.6341  14
  -2   4   4 997.678 24.1676  15
   2  -4  -4 988.973 24.1506  11
   2  -4  -4 997.252 22.1953  12
  -2  -4   4 998.141 23.3243   9
  -2   4   4 1015.34 22.3423   7
  -2  -4   3 329.164 8.55060   5
  -2  -4   3 318.299 7.99440   1
  -2   4   3 323.358 8.03075   1
   2  -4  -3 320.262 7.81588  21
   2   4  -3 299.453 8.57241  19
   2   4  -3 317.070 7.89646  16
   2  -4  -3 316.584 7.27059   7
  -2  -4   3 312.273 8.45380  14
   2  -4  -3 327.144 8.76194  11
  -2  -4   3 318.081 8.28688   9
   2   4  -3 314.991 8.36924   8
   2  -4  -2 1867.63 41.2029  21
   2   4  -2 1909.04 41.2869  16
  -2  -4   2 1837.51 41.3913  13
  -2  -4   2 1854.96 42.3053  14
  -2  -4   2 1827.16 42.1611   9
   2   4  -2 1804.18 42.0158   8
   2  -4  -2 1893.53 41.2203   7
   2  -4  -2 1866.33 42.2840  11
   2   4  -2 1835.81 41.5120   3
  -2  -4   1 376.450 9.05311  13
  -2  -4   1 380.954 9.66193  14
  -2   4   1 378.513 9.34042  19
   2   4  -1 361.131 9.25907  19
  -2  -4   1 371.886 8.67361  11
   2  -4  -1 375.992 8.60576   1
   2   4  -1 367.788 8.66256   3
   2   4  -1 377.426 8.59668   1
   2  -4  -1 371.589 8.66865   3
   2   4   0 474.671 11.2154   4
   2   4   0 462.379 11.0218  19
   2  -4   0 474.392 10.5088  21
  -2  -4   0 462.948 10.6363   2
  -2   4   0 456.968 10.6141   2
  -2  -4   0 456.712 11.2917  13
  -2  -4   0 462.668 10.9824  11
  -2   4   0 461.531 11.5674   8
  -2   4  -1 453.274 10.9759  17
  -2   4  -1 450.325 10.4715  18
  -2  -4  -1 432.661 10.4738  18
  -2   4  -1 441.785 11.2078  19
   2   4   1 454.069 10.3396  19
   2  -4   1 455.777 10.2517  15
  -2  -4  -1 430.688 10.8993  11
   2   4   1 444.949 11.0634   7
  -2   4  -1 431.563 11.2456   8
   2  -4   2 20.4423 1.01580   5
  -2   4  -2 21.9895 1.54258  19
   2   4   2 19.6146 0.64842  19
  -2   4  -2 20.6998 1.37597  17
  -2  -4  -2 16.4795 1.25779  14
  -2  -4  -2 18.2389 1.43808  11
   2   4   2 19.5990 1.33352   7
  -2   4  -3 585.968 14.6856  19
   2   4   3 598.988 14.2559   7
  -2  -4  -3 573.584 14.0617  14
  -2  -4  -3 573.162 14.7232  11
   2  -4   3 579.713 13.6718   5
  -2   4  -4 16.9870 1.52841  21
  -2   4  -4 19.5867 1.65575  19
  -2   4  -4 19.3687 1.59596  16
   2   4   4 21.5575 1.56102   7
  -2  -4  -4 20.9178 1.33391  14
  -2  -4  -4 17.2937 1.69137  11
   2  -4   4 21.0102 1.27375   5
   2  -4   5 136.974 4.34929   5
  -2   4  -5 135.153 5.01788  21
  -2   4  -5 133.780 5.01567  19
  -2   4  -5 130.196 5.01202  16
   2   4   5 130.238 4.55467   7
   2  -4   5 131.179 4.02981  14
  -2  -4  -5 135.399 4.05003  14
  -2  -4  -5 132.289 5.28528  11
   2  -4   5 135.381 3.39510   9
  -2   4  -6 6.37987 1.34013  20
  -2   4  -6 9.06394 1.48743  21
  -2   4  -6 9.61003 1.46282  19
   2   4   6 6.29520 1.16448   7
  -2  -4  -6 7.18870 1.38757  16
  -2   4  -6 6.22087 1.38958  16
   2  -4   6 9.81655 0.89518  14
  -2  -4  -6 7.13378 0.80784  14
  -2  -4  -6 7.40170 1.56617  11
   2  -4   6 7.01843 1.10540   5
  -2   4  -7 76.1009 4.20121  20
  -2   4  -7 80.7402 4.03454  19
  -2   4  -7 85.9776 4.41277  16
   2   4   7 82.2124 3.62398   7
  -2  -4  -7 77.5345 4.18066  16
  -2  -4  -7 79.1017 4.47661  11
   2  -4   7 89.2830 3.67413   5
  -2   4  -8 100.396 5.10419  16
   2   4   8 98.3078 4.18585   7
  -2  -4  -8 84.9188 4.78958  16
  -2   4  -8 98.3314 5.11375  20
  -2   4  -8 100.900 4.69997  19
  -2  -4  -8 95.9702 3.45396   9
  -2   4  -9 151.493 6.96117  16
   2   4   9 158.364 5.83939   7
   2  -4   9 162.027 6.93878   6
  -2  -4  -9 158.161 6.96726  16
  -2   4  -9 147.538 6.90282  20
  -2   4  -9 158.023 6.37116  19
  -2  -4  -9 155.689 4.62961   9
   2   4  10 417.218 12.1555   7
   2  -4  10 436.431 13.8422   6
  -2  -4 -10 428.879 13.9920  16
  -2   4 -10 396.404 13.8201  16
  -2   4 -10 415.227 12.8404  19
  -2   4 -10 434.215 14.1119  20
  -2   4 -11 2.68904 1.58943  19
   2   4  11 0.94582 1.36771   7
   2  -4  11 3.17744 1.98882   6
  -2  -4 -11 1.25485 1.71035  16
  -2   4 -11 4.77864 2.14713  16
   2  -4  11 2.53827 1.58906  12
   2   4  11 4.23586 1.92134   1
   2  -4  11 1.68875 1.55163   1
  -2   4 -12 254.280 9.25512  19
  -2  -4 -12 256.455 10.3184  20
   2  -4  12 268.501 10.5726   6
   2  -4  12 258.919 10.3424   7
   2   4  12 261.390 8.70952   7
  -2  -4 -12 255.995 10.6063  16
  -2   4 -12 257.118 10.7356  16
   2  -4  12 252.920 9.42080  12
   2   4  12 256.546 10.7120   1
   2  -4  12 280.394 11.0585   1
  -2  -4 -13 62.2748 4.92910  20
  -2  -4 -13 66.2845 5.16680  16
  -2   4 -13 64.0405 5.21333  16
   2  -4  13 59.4029 4.70710   7
   2  -4  13 62.0726 4.93405   6
   2  -4  13 64.1958 4.21365  12
   2   4  13 56.9237 4.94408   1
   2  -4  13 64.2307 5.18308   1
   2  -4  14 31.9141 3.73198   7
  -2  -4 -14 28.5307 3.63619  20
   2   4  14 32.6818 4.02081   1
   2  -4  14 28.4500 3.81177   1
  -2  -4 -14 29.4257 3.82684  16
   2  -4  15 6.05977 2.42340   7
  -2  -4 -15-0.45548 1.93213  20
   2   4  15-0.51941 2.39184   1
   2  -4  15 0.51714 2.27060   1
  -2  -4 -15 3.12050 2.43096  16
   2  -6 -16 24.7580 3.62309  20
  -2  -6  16 16.6527 3.56891   6
   2  -6 -16 21.5230 3.33995  16
  -2  -6  15 36.2153 3.85282   7
  -2  -6  15 47.9112 4.90322   6
   2  -6 -15 37.8864 4.28040  16
   2   6 -15 40.5002 3.89525  19
  -2   6  15 46.4655 4.37613   1
   2  -6 -14-3.54652 2.26129  16
   2   6 -14-0.45457 2.06137  16
  -2  -6  14 0.54440 2.18205   6
  -2   6  14-3.25162 1.89879   1
  -2  -6  14-0.46121 1.99104   1
   2   6 -14-0.79335 1.74178  19
   2   6 -13 120.011 6.69780  16
  -2  -6  13 134.948 7.73982   6
   2  -6 -13 131.904 7.33686  16
   2   6 -13 130.227 6.72850  19
  -2   6  13 126.640 6.89905   1
  -2  -6  13 116.974 6.73006   1
  -2  -6  12 76.9912 5.10024   1
  -2   6  12 76.3499 5.10295   1
   2   6 -12 79.4560 5.15800  19
   2   6 -12 80.2645 5.48523  21
   2   6 -12 90.7403 5.46818  16
  -2  -6  12 81.9166 5.86518   6
   2  -6 -12 80.2989 5.43065  16
   2  -6 -12 79.8885 5.64028  11
  -2  -6  12 75.8332 4.89643   5
   2   6 -11 89.9732 5.47452  21
   2   6 -11 88.8164 5.29888  19
   2   6 -11 88.7016 5.18297  16
  -2   6  11 72.6606 4.84997   1
  -2  -6  11 89.8968 5.33586   1
   2  -6 -11 79.9042 5.47237  11
  -2  -6  11 94.8342 5.13349   5
   2   6 -10 21.6969 2.66701  19
  -2  -6  10 23.1906 2.64567   1
  -2   6  10 24.4143 2.74815   1
   2   6 -10 18.9518 2.59876  21
  -2  -6  10 27.7595 2.79297   5
   2   6 -10 27.1718 2.81942  16
  -2  -6   9 23.2549 2.40541   1
  -2   6   9 21.7949 2.36485   1
   2   6  -9 16.0816 2.07058  16
   2   6  -9 28.0177 2.81373  19
   2   6  -9 14.4387 2.20997  21
  -2  -6   9 20.0168 2.29189   5
  -2  -6   8 26.7297 2.40234   5
  -2   6   8 22.0017 2.22100   1
  -2  -6   8 22.0037 2.18144   1
   2   6  -8 25.7151 2.46188  21
   2   6  -8 22.7250 2.18506  16
   2   6  -8 20.8006 2.38693  19
  -2  -6   8 20.8906 1.34203  15
  -2  -6   8 22.2643 1.42386  10
   2  -6  -8 23.0986 2.67850  11
  -2   6   8 22.2202 1.05069   7
  -2  -6   7 8.06497 1.48162   5
  -2   6   7 9.11326 1.49059   1
  -2  -6   7 8.20303 1.39210   1
   2  -6  -7 8.65309 1.32188  21
   2   6  -7 7.19115 1.49992  21
   2   6  -7 11.8678 1.67492  19
  -2   6   7 8.06867 0.65163   7
   2   6  -7 7.33238 1.39728  16
   2  -6  -7 8.00190 1.70902  11
  -2  -6   7 10.3377 1.10848  10
   2   6  -6 84.4693 4.27298  19
   2   6  -6 89.0744 4.08160  21
   2  -6  -6 90.2336 3.55997  21
   2   6  -6 104.876 3.97717  16
  -2   6   6 97.7944 3.90026   1
  -2  -6   6 80.2333 3.63488   1
   2  -6  -6 86.7019 4.55628  11
  -2  -6   6 88.2778 4.04038   5
  -2  -6   5 8.85606 1.31727   5
  -2  -6   5 7.21955 1.09875   1
  -2   6   5 7.61090 1.13276   1
   2  -6  -5 5.96664 0.90802  21
   2   6  -5 6.92797 1.19914  21
   2   6  -5 5.85392 1.22895  19
  -2  -6   5 6.23971 1.26949  14
   2   6  -5 5.44121 0.99622  16
   2  -6  -5 6.39681 0.52194  12
   2  -6  -5 8.60582 1.59872  11
  -2  -6   5 7.67531 1.15181   9
   2   6  -5 8.79910 1.31657   8
  -2  -6   4 0.95732 0.86779   5
  -2  -6   4 0.87340 0.61797   1
  -2   6   4 0.29724 0.62084   1
   2  -6  -4 2.40616 0.58794  21
   2   6  -4 1.45717 0.69677  21
   2  -6  -4 0.72051 0.38054   7
   2   6  -4 1.84087 0.69076  16
  -2  -6   4 1.17135 0.99507  14
   2  -6  -4 1.91385 1.06314  11
  -2  -6   4 1.26328 0.81950   9
   2   6  -4 2.63282 0.87529   8
   2   6  -3 491.959 11.6335  17
   2   6  -3 475.819 12.6825   8
  -2  -6   3 466.792 12.6633   9
  -2  -6   3 489.051 11.7403  13
   2  -6  -3 507.220 13.1588  13
  -2  -6   3 492.496 12.9981  14
   2  -6  -3 492.898 13.0062  11
  -2  -6   3 486.118 12.7220   5
   2   6  -2 131.158 4.51976  19
  -2   6   2 131.930 4.23409  19
  -2  -6   2 132.800 4.79446  14
  -2  -6   2 124.409 3.95867  13
   2  -6  -2 129.778 4.80871  13
   2   6  -2 130.841 3.45120  17
  -2  -6   2 131.443 3.57236  11
   2  -6  -2 137.940 4.69143  11
  -2  -6   2 125.699 4.64286   9
   2  -6  -1 1940.51 43.2169  18
  -2  -6   1 1982.98 43.2464  16
   2   6  -1 1960.98 43.2033  18
  -2  -6   1 1944.77 44.4153  13
  -2  -6   1 2024.33 45.3546  14
  -2  -6   1 1990.29 43.8853  11
  -2   6   1 1977.55 44.7099  19
   2   6  -1 1918.96 44.6012  19
   2   6   0 115.678 3.75801  19
  -2   6   0 118.677 4.19019  19
  -2  -6   0 121.893 2.95024  17
  -2  -6   0 109.658 3.98482  13
  -2  -6   0 115.298 3.67913  11
   2   6   0 114.175 2.86307   3
   2  -6   0 117.929 2.85506   3
   2  -6   0 120.119 3.06467   4
   2   6   1 406.479 10.3942   4
   2   6   1 416.101 10.1149  19
  -2  -6  -1 421.198 10.6239  11
   2   6   1 412.471 10.8352   7
  -2   6  -1 411.159 11.2696   8
   2  -6   2 415.998 10.3616   5
  -2  -6  -2 418.240 10.1593  18
  -2   6  -2 421.874 10.8525  17
  -2   6  -2 422.112 10.1253  18
   2   6   2 421.275 9.93485  19
  -2  -6  -2 416.984 11.0963  11
  -2   6  -2 419.455 11.5383   8
   2   6   2 414.486 10.9034   7
   2  -6   3 106.510 3.47712   5
  -2   6  -3 109.614 4.46408  19
  -2   6  -3 111.419 4.04245  17
  -2  -6  -3 108.265 4.11368  14
  -2  -6  -3 110.366 4.33815  11
   2   6   3 105.700 3.88876   7
  -2   6  -3 104.143 4.42231   8
  -2   6  -4 2.25690 0.96169  19
  -2   6  -4 3.57237 1.00239  17
  -2  -6  -4 2.75505 0.95413  14
   2  -6   4 3.84407 0.79366   5
  -2  -6  -4 4.25473 1.27046  11
   2   6   4 3.48203 0.93865   7
   2  -6   5 40.6788 2.08996   5
  -2   6  -5 42.7014 2.88752  19
   2  -6   5 43.0758 2.36233  14
  -2  -6  -5 38.6643 2.24323  14
  -2  -6  -5 47.1098 3.10991  11
   2   6   5 42.1027 2.31267   7
   2  -6   5 41.8201 1.93359   9
   2  -6   6 65.2675 2.87052   5
  -2   6  -6 53.8195 3.46038  19
   2   6   6 65.5844 2.99458   7
  -2  -6  -6 68.3727 2.87318  14
   2  -6   6 57.4288 2.77839  14
  -2  -6  -6 59.6379 3.82813  11
   2  -6   6 59.5996 2.13968   9
  -2   6  -7 15.2597 2.01865  19
   2   6   7 15.3799 1.60025   7
  -2  -6  -7 19.3359 2.14007  16
  -2  -6  -7 14.1160 1.33736  14
  -2  -6  -7 17.0264 2.42633  11
   2  -6   7 16.3193 1.57262   5
  -2  -6  -8 16.6648 1.72346   9
  -2   6  -8 21.4479 2.40243  19
  -2  -6  -8 19.0370 2.26150  16
   2  -6   8 15.9699 1.71356   5
  -2  -6  -8 17.8390 2.52183  11
   2   6   8 16.1453 1.70111   7
   2   6   9 51.6289 2.93230   7
  -2  -6  -9 49.1609 3.74117  16
  -2   6  -9 43.9461 3.48638  19
  -2  -6  -9 44.2390 2.63923   9
  -2  -6 -10 215.329 8.81924  16
  -2   6 -10 215.432 8.55670  19
   2  -6  10 210.261 8.63023   1
   2   6  10 228.409 8.89446   1
   2   6  10 205.866 7.05798   7
   2  -6  10 222.799 9.22949   6
  -2  -6 -11 231.246 9.52289  16
   2  -6  11 236.106 9.72205   6
  -2   6 -11 227.681 8.98198  19
   2  -6  11 225.930 9.36627   1
   2   6  11 222.154 9.37230   1
  -2   6 -12 21.3368 2.76169  19
   2  -6  12 18.6836 3.17274   6
  -2  -6 -12 16.9318 2.88322  16
   2  -6  12 14.7606 2.54943  12
   2  -6  12 17.0822 2.81330   1
   2   6  12 18.1083 2.96598   1
  -2   6 -13 15.6210 2.53087  19
   2  -6  13 18.3892 3.02158   7
   2  -6  13 15.1054 2.98008   6
  -2  -6 -13 17.0697 3.24516  16
   2  -6  13 17.0651 2.68415  12
   2   6  13 15.4254 2.97228   1
   2  -6  13 17.6020 2.89863   1
  -2   6 -14 20.0761 3.17107  18
   2  -6  14 13.6835 2.87500   6
   2  -6  14 14.8094 2.79607   7
  -2  -6 -14 15.6031 2.99527  16
   2   6  14 14.3739 2.89338   1
   2  -6  14 11.3788 2.76081   1
  -2  -6 -14 18.7708 2.92949  20
  -2  -6 -15 2.33847 2.40084  18
  -2   6 -15 7.37975 2.84011  18
  -2   6 -15 1.89584 2.08132  17
   2  -6  15 3.92630 2.42309   7
  -2  -6 -15 0.96771 2.26189  16
   2   6  15 3.75790 2.22798   1
   2  -6  15-1.85910 2.23571   1
  -2  -6 -15 1.29540 1.89628  20
   2  -8 -15 5.71838 2.61911  16
  -2  -8  15 2.14775 2.58280   6
   2   8 -15 2.37381 1.82245  17
   2   8 -15 0.41073 1.86307  19
   2   8 -15 2.72053 1.88919   8
   2  -8 -14 0.48237 1.97158  16
  -2  -8  14-1.65543 2.38192   6
   2   8 -14-0.87883 1.92922  19
   2   8 -14-0.93011 1.78779   8
   2   8 -13 31.4867 3.71574  19
  -2   8  13 31.2723 3.48054   1
   2  -8 -13 34.3769 3.88333  16
  -2  -8  13 36.0638 4.37664   6
   2   8 -13 37.6241 3.91033   8
   2   8 -12 23.1559 3.16003  19
   2  -8 -12 26.4303 3.45067  16
  -2  -8  12 26.0730 2.97423   5
   2   8 -12 24.1958 3.20165   8
  -2  -8  12 23.6625 2.97024   1
  -2   8  12 28.1330 3.21523   1
   2   8 -11 45.0378 3.90263  21
   2   8 -11 51.1613 4.28200  19
  -2  -8  11 37.7193 3.38980   1
  -2   8  11 42.6596 3.58057   1
   2   8 -11 52.0230 4.21362   8
  -2  -8  11 50.6837 3.73994   5
  -2  -8  10 9.82746 2.09049   5
   2   8 -10 9.40482 2.12680  21
   2   8 -10 13.8309 2.60112  19
   2  -8 -10 12.1824 1.54393  14
   2  -8 -10 12.6178 2.83310  11
   2   8 -10 14.1302 2.42434   8
  -2  -8  10 12.8780 2.17613   1
  -2   8  10 11.8650 2.07120   1
  -2  -8   9 162.272 6.92922   5
   2   8  -9 178.401 7.39091  21
   2   8  -9 175.335 7.84813  19
   2  -8  -9 184.934 8.34582  11
   2   8  -9 178.866 7.65476   8
  -2  -8   9 180.644 6.91184   1
  -2   8   9 189.858 7.06410   1
  -2  -8   8 222.317 7.66824   5
   2   8  -8 175.380 7.92042  19
   2   8  -8 192.065 7.46299  21
   2  -8  -8 203.364 8.50028  11
  -2  -8   8 195.918 6.11006  10
   2   8  -8 193.195 7.82075   8
  -2   8   8 199.838 7.05015   1
  -2  -8   8 204.350 7.05943   1
  -2  -8   7 291.376 9.39118   5
  -2  -8   7 301.591 8.77761   1
  -2   8   7 293.238 8.75376   1
   2   8  -7 279.402 9.27692  21
   2   8  -7 291.585 10.1873  19
   2  -8  -7 271.531 10.2114  11
   2   8  -7 276.798 9.67430   8
  -2  -8   6 446.562 12.2860   5
   2   8  -6 423.640 12.9278  19
   2   8  -6 415.962 11.8197  21
  -2   8   6 416.883 11.1941   1
  -2  -8   6 405.503 11.1073   1
  -2  -8   6 411.420 12.1474  14
  -2  -8   6 411.255 10.1499  13
   2  -8  -6 415.113 13.0169  11
  -2  -8   6 417.667 11.5259   9
   2   8  -6 421.241 12.5533   8
  -2  -8   5 149.984 5.59161   5
   2   8  -5 140.591 4.61423  17
   2   8  -5 132.205 4.94721  21
  -2  -8   5 140.592 5.68043  14
   2  -8  -5 130.866 5.93811  13
  -2  -8   5 147.729 4.28550  13
   2  -8  -5 136.716 5.99592  11
  -2  -8   5 143.987 5.36791   9
   2   8  -5 138.064 5.66896   8
  -2  -8   4 10.9130 1.53047   5
  -2   8   4 14.3251 0.72950   4
   2   8  -4 12.1548 1.08641  17
   2   8  -4 13.9138 1.35188  21
  -2  -8   4 13.6242 1.76237  14
   2  -8  -4 15.7432 1.97549  13
  -2  -8   4 13.5911 1.18322  13
   2  -8  -4 14.1777 1.86096  11
  -2  -8   4 16.1310 1.71767   9
   2   8  -4 15.1855 1.76485   8
  -2  -8   3 1.72491 1.00761   5
   2   8  -3 1.02688 1.00158  19
   2   8  -3 1.02972 0.68098  21
  -2  -8   3 1.59088 1.16665  14
   2  -8  -3 0.45994 1.04298  13
  -2  -8   3 1.49568 0.74383  13
   2  -8  -3 1.25861 0.99498  11
  -2  -8   3 0.80286 0.51764  11
  -2  -8   3 0.20184 1.10938   9
  -2  -8   2 4.26445 1.31247  14
  -2  -8   2 4.18063 0.96918  13
   2  -8  -2 2.56266 1.23728  13
   2   8  -2 4.22811 0.69258  21
   2  -8  -2 3.74002 1.24798  11
  -2  -8   2 3.64300 0.67714  11
   2   8  -2 3.43160 0.96403  19
  -2   8   2 4.72671 1.06895  19
  -2  -8   1 1089.29 26.2569  13
  -2  -8   1 1150.38 27.3753  14
  -2   8   1 1096.43 26.4608  19
   2   8  -1 1091.83 26.3416  19
  -2  -8   1 1096.45 25.4938  11
   2  -8  -1 1101.48 26.5702  11
  -2  -8   1 1102.86 24.5444  16
  -2  -8   0 73.5234 3.01694  11
  -2  -8   0 75.8291 3.43930  13
  -2   8   0 72.1953 3.43423  19
   2   8   0 80.8034 3.19400  19
  -2  -8  -1 70.3393 3.14840  11
  -2  -8  -1 71.6866 3.49069  13
   2   8   1 71.1364 2.03460  21
  -2   8  -1 74.3244 3.60928  19
   2   8   1 71.5046 2.82949  19
   2   8   2 13.3731 1.20770   4
   2   8   2 13.0068 1.02775  19
  -2  -8  -2 15.8208 1.81146  14
  -2  -8  -2 9.46100 1.42112  11
  -2   8  -2 14.8408 1.74005   8
  -2  -8  -3 96.1766 3.11599  18
  -2   8  -3 94.8038 3.78047  17
  -2   8  -3 88.5419 2.99666  18
   2   8   3 96.7433 3.82664   7
  -2  -8  -3 84.0628 4.14072  14
  -2  -8  -3 88.7274 4.14708  11
   2  -8   3 96.0167 3.48432   5
   2   8   3 89.6401 3.47182   4
   2  -8   4 806.811 19.3343   5
  -2   8  -4 801.724 20.0268  17
  -2   8  -4 797.376 19.1205  18
  -2  -8  -4 804.162 19.1978  18
  -2   8  -4 814.362 21.1691  19
  -2  -8  -4 802.456 20.4545  14
  -2  -8  -4 795.156 20.9013  11
   2   8   4 780.563 19.6952   7
   2  -8   5 335.557 9.17034   5
  -2   8  -5 329.838 9.96391  17
  -2   8  -5 343.691 10.9519  19
  -2  -8  -5 327.681 9.92283  14
   2  -8   5 337.225 10.0472  14
  -2  -8  -5 323.630 10.7299  11
   2   8   5 338.503 9.44872   7
   2  -8   5 335.866 9.32468   9
   2  -8   6 287.685 8.39446   5
  -2   8  -6 279.212 9.36711  17
  -2   8  -6 318.569 10.4770  19
  -2  -8  -6 295.216 8.98812  14
   2  -8   6 321.613 9.26108  14
  -2  -8  -6 305.420 10.4074  11
   2   8   6 296.314 8.59882   7
   2  -8   6 287.278 8.15686   9
   2  -8   7 34.4346 2.22433   5
  -2   8  -7 37.6441 3.25203  19
  -2   8  -7 39.5751 2.92910  17
  -2  -8  -7 39.3682 2.88318  16
  -2  -8  -7 36.8879 2.41083  14
   2  -8   7 37.5429 2.44901  14
  -2  -8  -7 38.2425 3.54011  11
   2   8   7 32.4968 2.21906   7
   2  -8   8 1.04995 1.01185   5
  -2   8  -8 2.41988 1.35023  17
  -2   8  -8-0.36201 1.36130  19
   2   8   8 0.82805 0.99375   7
  -2  -8  -8 3.14528 1.57150  16
  -2  -8  -8 1.25215 0.99618  14
  -2  -8  -8 1.20800 1.93675  11
   2  -8   8 1.29334 1.24432   1
   2   8   8 2.10663 1.38436   1
   2   8   9 48.7431 3.58318   1
   2  -8   9 49.7195 3.56845   1
  -2   8  -9 43.3428 3.56590  17
  -2   8  -9 42.4600 3.75727  19
  -2  -8  -9 46.6594 3.60687  16
  -2  -8  -9 48.0859 4.29552  11
   2   8   9 45.6749 2.63170   7
  -2   8  -9 47.1167 4.07803   8
  -2  -8  -9 42.9157 3.04727   9
  -2   8 -10 18.6663 2.75132  19
  -2   8 -10 25.0445 2.93303  17
  -2  -8 -10 16.9936 2.62365  16
   2   8  10 13.2918 2.30510   1
   2  -8  10 26.8035 2.85826   1
  -2   8 -10 13.7847 2.71173   8
  -2  -8 -10 19.0034 2.14571   9
  -2   8 -11 59.1132 4.59999  19
  -2   8 -11 60.8451 4.54447  17
  -2  -8 -11 58.3465 4.50517  16
   2  -8  11 64.8846 5.00380   6
  -2   8 -11 65.7787 5.06168   8
   2  -8  11 52.3469 4.14308   1
   2   8  11 52.3952 4.18949   1
  -2   8 -12 4.30307 2.04252  17
  -2   8 -12 4.71072 1.89009  18
  -2   8 -12 1.27550 1.70634  19
   2  -8  12 6.48642 2.23004   6
  -2  -8 -12 5.05817 2.24295  16
  -2   8 -12 2.57344 1.93712   8
   2   8  12 4.01487 2.01173   1
   2  -8  12 7.11664 2.15126   1
  -2   8 -13 32.6117 4.18143   8
  -2   8 -13 35.9749 3.86243  17
  -2  -8 -13 30.5163 3.61385  18
  -2   8 -13 37.6780 3.83590  18
  -2   8 -13 36.0997 3.75407  19
  -2  -8 -13 41.4329 4.16219  16
   2  -8  13 30.8792 4.05005   7
   2  -8  13 39.5301 4.27142   6
   2  -8  13 34.5076 3.71657  12
   2   8  13 34.2420 3.79179   1
   2  -8  13 37.3521 3.81590   1
   2  -8  14-0.40995 1.94404   1
   2   8  14-0.41718 1.80079   1
  -2  -8 -14 2.13360 2.10849  20
  -2   8 -14 0.44237 2.09777  17
  -2  -8 -14 0.42065 2.02308  18
  -2   8 -14-0.38604 1.77760  19
  -2   8 -14 2.47178 1.98129  18
   2  -8  14-0.44939 2.27817   6
   2  -8  14 1.46725 2.18273   7
  -2  -8 -14 1.77410 2.04227  16
   2  -8  14-0.38514 1.85228  12
  -2   8 -14 3.12031 2.56964   8
   2 -10 -14 34.4284 3.82302  16
  -2 -10  14 33.4532 4.26226   6
   2  10 -14 38.1729 4.09071  19
   2  10 -14 33.9073 3.79095   8
   2 -10 -13 1.31359 2.07655  16
   2  10 -13 2.30333 1.95406   8
  -2 -10  13 0.55927 2.49608   6
   2  10 -13 0.66880 1.67413  17
   2  10 -13 1.45686 1.78398  19
   2 -10 -12-0.85356 1.96517  16
   2  10 -12-0.45442 1.78443   8
   2  10 -12-0.48927 1.79719  19
   2  10 -12-0.32151 1.52465  17
   2 -10 -12-0.55631 2.35954  11
   2  10 -11 34.6301 3.80753   8
   2 -10 -11 30.8304 4.13116  11
   2  10 -11 36.5341 3.12493  17
   2  10 -11 31.6304 3.75802  19
  -2 -10  10 59.1980 4.05932   5
   2  10 -10 65.7881 3.96749  17
   2  10 -10 64.4678 4.35884  21
   2  10 -10 74.0326 5.16679  19
   2 -10 -10 63.0471 3.53137  14
   2 -10 -10 76.0673 5.70421  11
   2  10 -10 56.5821 4.45825   8
  -2 -10   9 189.780 7.60905   5
   2  10  -9 188.661 7.67116  21
   2  10  -9 198.713 8.84726  19
   2 -10  -9 203.634 9.19826  11
   2  10  -9 195.653 8.44877   8
   2  10  -9 203.742 7.23684  17
  -2 -10   8 10.0218 1.86378   5
   2  10  -8 9.67065 1.82796  21
   2 -10  -8 10.9588 2.42299  11
   2  10  -8 10.8916 2.13025   8
   2  10  -8 12.1707 2.33293  19
   2  10  -8 9.18173 1.56708  17
  -2 -10   7 5.99780 1.59537   5
   2  10  -7 4.12464 1.50752  19
   2  10  -7 4.25024 1.07834  17
   2  10  -7 6.20704 1.45585  21
   2 -10  -7 6.86728 2.12204  11
   2  10  -7 7.07534 1.73335   8
  -2 -10   7 6.07916 1.51185   9
  -2 -10   6 0.52040 1.16126   5
   2  10  -6 0.43859 0.74117  17
   2  10  -6 0.19232 0.97499  21
  -2 -10   6 0.30035 1.42428  14
   2 -10  -6 1.73077 1.59390  11
   2  10  -6-0.31345 1.15136   8
  -2 -10   6 0.23818 1.19229   9
  -2 -10   5 142.260 5.83807   5
   2  10  -5 134.744 4.50263  17
   2  10  -5 144.709 6.35633  19
   2  10  -5 138.131 4.92472  21
  -2 -10   5 144.762 6.34021  14
  -2 -10   5 141.688 4.58863  13
   2 -10  -5 149.917 6.71613  13
   2 -10  -5 133.096 6.33854  11
  -2 -10   5 143.849 5.89801   9
  -2 -10   4 1.21252 1.21400   5
   2  10  -4 0.85052 1.24477  19
  -2 -10   4-0.30243 1.30553  14
  -2 -10   4 0.55586 0.87010  13
   2 -10  -4 0.93889 1.41913  13
   2  10  -4 0.61289 0.73542  21
   2 -10  -4 2.27229 1.47555  11
  -2 -10   4 0.80344 0.60011  11
  -2 -10   4 0.26011 1.26831   9
  -2 -10   3 100.314 4.69963   5
   2  10  -3 98.2835 4.73885  19
   2  10  -3 102.678 3.35635  21
  -2 -10   3 106.979 4.08759  13
  -2 -10   3 101.059 5.16457  14
   2 -10  -3 98.3995 5.03804  13
  -2 -10   3 100.582 3.33393  11
   2 -10  -3 102.380 4.85013  11
  -2 -10   3 106.179 5.05030   9
  -2  10   2 2.06882 0.98929  19
   2  10  -2 0.22690 1.10695  19
  -2 -10   2 3.55731 1.46525  14
   2 -10  -2 1.63480 1.27404  13
  -2 -10   2 2.13299 1.01820  13
   2  10  -2 1.85957 0.50514  21
  -2 -10   2 2.33913 0.77738  11
   2 -10  -2 1.16001 1.06896  11
  -2 -10   2 1.36896 1.35338   9
   2 -10  -1 79.7568 3.80447  11
  -2 -10   1 75.1565 3.07358  11
  -2  10   1 77.3647 3.71665  19
   2  10  -1 67.7283 3.54299  19
  -2 -10   1 71.9170 3.56469  13
  -2 -10   1 72.1959 4.31475  14
   2 -10  -1 68.7226 3.94731  13
  -2 -10   0 221.021 6.89240  11
   2 -10   0 240.398 7.53601  11
  -2  10   0 217.336 7.62392  19
   2  10   0 223.110 7.15519  19
   2 -10   0 235.291 7.95598  13
  -2 -10   0 232.603 7.73719  13
  -2 -10  -1 120.348 4.69745  11
   2  10   1 118.795 4.39185  19
  -2  10  -1 126.776 5.35438  19
  -2 -10  -2 63.6272 3.44253  11
   2  10   2 66.3444 2.80789  19
  -2  10  -2 76.3804 4.07543  19
  -2 -10  -2 65.7810 4.00839  14
  -2  10  -3 289.509 10.1114  19
  -2 -10  -3 315.115 10.3308  14
  -2 -10  -3 304.215 9.74532  11
   2  10   3 314.245 8.48493   4
   2 -10   3 312.142 8.87839   5
  -2 -10  -4 180.877 5.17371  18
   2  10   4 180.663 5.15336   1
   2 -10   4 189.562 5.10814   1
  -2 -10  -4 170.322 7.04296  14
   2 -10   4 187.654 7.21469  14
  -2 -10  -4 191.718 7.26747  11
   2 -10   4 183.536 5.99029   5
   2  10   4 188.707 5.83172   4
   2 -10   5 0.62504 1.04305   9
  -2  10  -5 2.39427 1.47649  19
  -2  10  -5 0.23653 0.73447  18
  -2 -10  -5 0.63015 0.80832  18
  -2  10  -5-0.21424 1.01608  17
   2  10   5 0.61403 0.79379   1
   2  10   5 0.78962 0.91296   4
   2 -10   5 0.69683 0.71523   1
   2 -10   5 1.39449 1.32265  14
  -2 -10  -5 2.43881 1.53595  14
  -2 -10  -5 2.50866 1.50820  11
   2 -10   5 0.96043 0.89829   5
   2 -10   6 9.77823 1.49516   9
  -2  10  -6 8.13033 1.95492  19
  -2 -10  -6 11.7009 1.49583  18
  -2  10  -6 11.1085 1.77719  17
  -2  10  -6 10.0497 1.35850  18
   2  10   6 12.5775 1.60903   4
   2  10   6 10.0275 1.47125   1
   2 -10   6 12.9577 1.45225   1
   2 -10   6 11.3856 2.00365  14
  -2 -10  -6 5.98793 1.64468  14
  -2 -10  -6 9.81042 1.53515  16
  -2 -10  -6 10.2133 2.26907  11
   2 -10   6 7.83947 1.29487   5
  -2  10  -7 145.884 7.19322  19
  -2  10  -7 140.566 5.33447  18
  -2 -10  -7 141.680 5.42460  18
  -2  10  -7 140.331 6.03876  17
   2 -10   7 137.234 5.27249   1
   2  10   7 151.097 5.54995   1
  -2 -10  -7 142.764 5.80833  14
  -2 -10  -7 145.588 5.80660  16
   2 -10   7 137.508 5.84643  14
  -2 -10  -7 148.158 7.23106  11
  -2  10  -7 148.021 7.15885   8
  -2  10  -8 33.3480 3.40874  19
  -2  10  -8 31.8467 2.56475  18
  -2  10  -8 35.7857 3.07604  17
  -2 -10  -8 30.2555 2.58830  18
   2 -10   8 37.8432 2.71001   1
   2  10   8 34.9139 2.69834   1
  -2 -10  -8 28.1554 2.69881  16
  -2 -10  -8 34.8657 2.69243  14
  -2 -10  -8 25.0783 3.32952  11
  -2 -10  -8 37.7032 3.22624   9
  -2  10  -8 30.3936 3.57042   8
  -2  10  -9 45.8406 3.97805  19
  -2  10  -9 38.2221 3.02460  18
  -2  10  -9 42.6827 3.54326  17
  -2 -10  -9 44.3974 3.30189  18
  -2 -10  -9 42.9372 3.43713   9
  -2  10  -9 36.1529 3.78613   8
  -2 -10  -9 46.0068 3.52318  16
  -2 -10  -9 43.1656 4.32333  11
   2 -10   9 38.7145 2.99714   1
   2  10   9 37.4558 3.08436   1
  -2 -10 -10 4.71472 1.73557  16
  -2  10 -10 7.26991 1.85676  18
  -2  10 -10 7.43431 2.14526  19
  -2  10 -10 7.52300 1.91119  17
  -2 -10 -10 10.5163 1.96289  18
   2 -10  10 9.23578 1.88600   1
   2  10  10 9.20377 1.88042   1
  -2 -10 -10 6.89157 1.95777   9
  -2  10 -10 2.94222 1.85030   8
  -2 -10 -11 0.36258 1.69466  16
  -2  10 -11 0.94932 1.56358  18
  -2 -10 -11 0.65291 1.52579  18
  -2  10 -11-1.14221 1.77949  17
  -2  10 -11-1.42228 1.93769  19
   2  10  11-0.96512 1.63089   1
  -2  10 -11-0.51099 1.83172   8
  -2  10 -12 2.08535 2.04843   8
  -2  10 -12 3.33348 1.92810  18
  -2  10 -12 1.18380 1.64505  17
  -2  10 -12 4.70300 2.26294  19
  -2 -10 -12 6.09019 2.00195  16
   2  10  12 3.37901 1.58090   1
   2 -10  12 3.80431 2.52939   6
   2 -10  13 15.2711 3.22456   6
  -2  10 -13 8.80332 2.70463   8
  -2  10 -13 14.3911 2.89745  19
  -2  10 -13 13.8588 2.65132  17
   2  12 -13 28.1913 3.53358   8
   2  12 -13 40.0347 4.19250  19
   2 -12 -12 6.07648 2.06658  16
   2  12 -12 2.74603 1.79942   8
   2 -12 -12 6.78523 2.75832  11
   2  12 -12 2.06142 2.30170  19
   2  12 -11 56.2260 5.03799  19
   2 -12 -11 59.3159 4.48033  16
   2  12 -11 58.3817 4.71189   8
   2 -12 -11 58.8084 5.32123  11
   2 -12 -10 2.63336 2.50143  11
   2  12 -10 5.04471 2.25574  19
   2  12  -9 3.38840 2.09067  19
   2 -12  -9 3.03803 1.70613  14
   2  12  -9 2.57762 1.88747   8
  -2 -12   9 6.60900 1.94268   5
   2 -12  -9 0.99319 2.06958  11
   2  12  -8 7.80129 2.18986   8
  -2 -12   8 7.24025 1.84960   5
   2 -12  -8 9.28238 2.58314  11
  -2 -12   7 71.1144 4.15224   9
   2 -12  -7 65.9225 4.91774  11
  -2 -12   7 64.8177 4.11537   5
  -2 -12   6 143.955 6.32797   5
   2  12  -6 158.914 7.36469  19
  -2 -12   6 151.445 7.13973  14
   2 -12  -6 148.949 7.33325  11
  -2 -12   6 152.862 6.55912   9
   2  12  -5 11.3478 2.19094  19
  -2 -12   5 11.3155 2.35572  14
  -2 -12   5 11.6852 2.22155   9
   2 -12  -5 13.6901 2.51382  11
  -2 -12   5 10.9726 2.00730   5
  -2 -12   4 34.6934 2.95346   5
  -2 -12   4 40.2957 2.46969  13
   2 -12  -4 31.8354 3.36061  13
  -2 -12   4 28.4245 3.13325  14
   2  12  -4 38.1639 3.26641  19
   2 -12  -4 33.3898 3.18409  11
  -2 -12   4 35.4622 3.21806   9
  -2 -12   3 73.9974 4.28101   5
   2  12  -3 71.7039 4.28914  19
  -2 -12   3 72.8502 3.63626  13
   2 -12  -3 73.0268 4.72138  13
  -2 -12   3 77.4935 4.93151  14
   2 -12  -3 69.6802 4.27630  11
  -2 -12   3 75.9791 4.68002   9
   2  12  -2 10.1209 1.76531  19
  -2 -12   2 10.5552 1.61233  13
  -2 -12   2 9.75978 2.26039  14
   2 -12  -2 7.70227 1.88949  13
  -2  12   2 7.25502 1.54416  19
   2 -12  -2 12.1236 1.92302  11
  -2 -12   2 8.61491 1.18358  11
  -2 -12   2 7.97354 2.08896   9
  -2 -12   1 209.708 7.54899  13
   2 -12  -1 214.850 8.31865  13
  -2 -12   1 229.849 9.05402  14
   2  12  -1 215.454 7.60906  19
  -2  12   1 210.331 7.59254  19
  -2 -12   1 204.913 6.56795  11
   2 -12  -1 226.071 7.77061  11
  -2 -12   1 206.170 8.52846   9
  -2 -12   0 45.2119 2.67876  11
   2 -12   0 46.3127 3.02920  11
   2 -12   0 43.8604 3.34693  13
  -2  12   0 46.8653 3.24327  19
   2  12   0 42.9126 2.76828  19
   2 -12   1 98.6218 4.47099  11
  -2 -12  -1 107.815 4.57158  11
   2 -12   1 101.700 5.03778  13
   2  12   1 110.095 4.38691  19
  -2  12  -1 91.4316 4.95000  19
  -2 -12  -2 29.8313 3.08750  14
   2 -12   2 28.6586 2.65918  13
   2  12   2 30.9447 2.03782  19
  -2  12  -2 37.2841 3.16606  19
   2 -12   2 27.6567 2.29955  11
  -2 -12  -2 30.2713 2.55702  11
   2 -12   2 29.2345 2.37967   5
  -2 -12  -3 46.6410 3.77664  14
   2 -12   3 46.2519 3.72368  14
  -2  12  -3 47.6672 3.69582  19
  -2 -12  -3 47.0463 3.44327  11
   2 -12   3 45.5387 2.81117   5
   2 -12   4 73.9012 3.54274   5
  -2  12  -4 70.6241 4.64002  19
  -2 -12  -4 76.4684 4.50254  11
   2 -12   4 77.6525 4.35853   9
  -2 -12  -4 72.5173 4.63782  14
   2 -12   4 67.3130 4.51123  14
  -2 -12  -5 93.5649 5.31319  11
   2 -12   5 96.3105 4.79115   9
  -2 -12  -5 100.909 5.39966  14
   2 -12   5 94.5359 5.36510  14
  -2 -12  -6 12.0313 2.51569  11
  -2  12  -6 18.2514 2.76719   8
   2 -12   6 18.4215 2.22539   9
   2 -12   6 18.7744 2.70591  14
  -2 -12  -6 16.7350 2.38105  14
  -2  12  -7 38.9549 3.90621  19
   2 -12   7 34.6988 3.32124  14
  -2 -12  -7 41.6143 3.36264  14
  -2 -12  -7 41.7799 4.00759  11
  -2 -12  -7 37.5840 3.71241   9
  -2  12  -7 33.3881 3.70427   8
  -2 -12  -8 6.92837 1.94213  14
  -2 -12  -8 9.37768 2.52545  11
  -2 -12  -8 7.23531 2.26845   9
  -2  12  -8 5.28250 2.07810   8
  -2  12  -8 5.69387 1.78833  17
  -2  12  -8 7.22068 2.18764  19
  -2 -12  -9 40.1756 4.29987  11
  -2 -12  -9 50.2514 4.04497   9
  -2  12  -9 48.0364 4.54020   8
  -2  12  -9 34.5174 3.91122  19
  -2  12  -9 38.6466 3.27716  17
  -2 -12 -10 4.29522 1.71704   9
  -2  12 -10 3.09223 2.06608   8
  -2  12 -10 2.91652 1.62289  17
  -2  12 -10-0.51084 1.96435  19
  -2  12 -11 53.9489 4.86541  19
  -2  12 -11 64.6007 5.32918   8
  -2  12 -11 47.7814 3.90990  17
  -2  12 -12 2.05817 2.06241   8
   2 -12  12 1.41682 2.33377   6
  -2  12 -12 0.98499 2.05149  19
   2 -14 -12-0.54140 2.33693  11
   2  14 -12 1.03350 2.34308  19
   2 -14 -11 9.85242 2.91617  11
   2  14 -11 8.46885 2.44429  19
   2 -14 -11 7.68701 2.37368   9
   2  14 -10 102.391 6.69777  19
   2 -14 -10 97.5515 6.77732  11
   2 -14  -9 6.60850 2.19657  14
   2 -14  -9 0.51397 2.18130  11
   2 -14  -8 97.8000 5.68233  14
   2 -14  -8 96.0948 6.36528  11
   2  14  -8 98.4648 6.37189  19
   2  14  -7 0.94481 1.69340  19
   2 -14  -7-0.40587 1.97890  14
  -2 -14   7-0.95085 1.60676   9
   2 -14  -7 0.46153 2.02626  11
  -2 -14   7-0.30992 1.59064   5
  -2 -14   6 90.0585 5.07316   5
   2  14  -6 95.3422 5.85262  19
  -2 -14   6 96.4993 5.93686  14
   2 -14  -6 98.9590 5.90546  14
   2 -14  -6 96.0097 5.90589  11
  -2 -14   6 95.4788 5.40803   9
   2  14  -5 5.36392 1.98743  19
  -2 -14   5 1.79890 1.80576  14
  -2 -14   5 9.02561 2.21784   9
   2 -14  -5 4.35838 2.15681  11
  -2 -14   5 5.77293 1.64976   5
  -2 -14   4 249.776 9.39105   5
   2  14  -4 259.052 9.97724  19
  -2 -14   4 285.358 11.0000  14
   2 -14  -4 258.867 9.88694  11
  -2 -14   4 241.619 9.94221   9
   2  14  -3 21.4183 2.73684  19
  -2 -14   3 16.9485 2.91241  14
   2 -14  -3 15.8882 2.78593  13
  -2 -14   3 13.8872 2.68293   9
   2 -14  -3 19.6804 2.66033  11
  -2 -14   3 11.5943 2.16947   5
   2  14  -2 45.2655 3.48430  19
   2 -14  -2 42.4619 3.48127  11
  -2 -14   2 34.9129 3.65383   9
   2 -14  -2 51.4284 4.17571  13
  -2 -14   2 37.6124 3.99818  14
  -2  14   1 325.254 10.6256  19
   2  14  -1 321.600 10.6018  19
  -2 -14   1 313.326 12.2114  14
   2 -14  -1 320.730 11.5006  13
   2 -14  -1 314.830 10.5355  11
  -2 -14   1 342.988 12.3314   9
   2 -14   0 11.2643 2.18176  13
  -2 -14   0 14.5546 2.83930   9
   2 -14   0 13.6645 1.98062  11
  -2 -14   0 11.5161 1.73970  11
  -2  14   0 8.83513 1.94249  19
   2  14   0 10.9493 1.75693  19
   2 -14   1 63.3710 4.93763  14
   2 -14   1 66.6674 4.31247  13
  -2  14  -1 64.5210 4.27540  19
   2  14   1 66.9628 3.53277  19
  -2 -14  -1 63.5314 3.66064  11
   2 -14   1 61.4355 3.60041  11
  -2 -14  -1 66.1295 4.94787   9
   2 -14   2 64.9533 3.78841   5
  -2  14  -2 70.0700 4.53814  19
   2 -14   2 70.8350 4.32004  13
   2 -14   2 67.8005 5.07959  14
  -2 -14  -2 67.7853 4.97824  14
   2 -14   2 66.7129 3.68987  11
  -2 -14  -2 76.5883 4.18219  11
  -2 -14  -2 58.5279 4.86843   9
  -2  14  -3 22.0746 2.94225  19
   2 -14   3 19.7601 2.97356  14
   2 -14   3 17.2087 2.31576  13
  -2 -14  -3 19.1686 2.88791  14
   2 -14   3 13.6990 2.39140   9
  -2 -14  -3 19.6142 2.42971  11
   2 -14   3 21.7284 2.17160   5
  -2  14  -4 43.5125 3.84723  19
   2 -14   4 34.5750 2.90507  13
  -2 -14  -4 36.5738 3.78449  14
   2 -14   4 31.9276 3.44285  14
  -2 -14  -4 34.3545 3.32163  11
  -2 -14  -4 34.1041 3.78853   9
   2 -14   4 37.5551 3.45735   9
  -2 -14  -5 1.23347 1.68090  14
   2 -14   5 2.94137 1.90567  14
   2 -14   5 1.59973 1.86740   9
  -2 -14  -5 0.46799 2.12234   9
  -2 -14  -5 1.86445 1.84290  11
  -2  14  -5 2.75033 1.68419  19
  -2 -14  -6 70.3257 5.00201  11
  -2 -14  -6 60.7745 4.88171   9
  -2 -14  -6 64.5107 4.73397  14
   2 -14   6 62.7012 4.72504  14
  -2 -14  -7 14.7696 2.83803  11
  -2 -14  -7 13.6203 2.85543   9
   2 -14   7 9.35040 2.17914  14
  -2 -14  -7 14.4644 2.65483  14
  -2  14  -8 187.783 9.38562  19
  -2 -14  -8 195.535 7.90642  14
  -2 -14  -8 204.401 9.03324   9
  -2 -14  -8 183.295 8.87800  11
  -2  14  -9 22.3299 3.39088  19
  -2 -14  -9 22.3694 3.14795   9
  -2  14 -10 4.23543 2.36456  19
  -2  14 -11 30.7624 3.93478  19
   2 -16 -10-0.43469 2.09059   9
   2 -16 -10-0.50619 2.75183  11
   2  16  -9 12.0170 2.97619  19
   2 -16  -9 15.4347 3.18156  11
   2 -16  -8 3.71128 2.22052  14
   2  16  -8 5.13822 2.14342  19
   2 -16  -8 8.69352 2.68478  11
   2 -16  -7-0.44863 2.35816  14
   2 -16  -7 0.92877 2.13838  11
   2  16  -7 2.48482 1.91048  19
   2 -16  -6 5.69806 2.35367  14
  -2 -16   6 11.4774 2.55416   9
   2 -16  -6 6.61254 2.35133  11
   2  16  -6 11.3659 2.55329  19
   2  16  -5 1.78348 1.63951  19
  -2 -16   5 2.51640 1.74845   9
  -2 -16   5 6.59648 2.37280  14
   2 -16  -5 4.44538 2.27560  14
   2 -16  -5 5.36094 2.21865  11
  -2 -16   5 3.00114 1.67092   5
   2  16  -4-0.41489 1.52402  19
   2 -16  -4-0.50615 2.10816  14
  -2 -16   4 2.07563 2.23989  14
  -2 -16   4 4.46957 2.53330   9
   2 -16  -4 1.53090 1.89113  11
  -2 -16   4-0.34740 1.59970   5
  -2 -16   3 126.868 6.53653   5
  -2 -16   3 126.777 7.61952  14
   2 -16  -3 154.455 8.13776  14
   2  16  -3 145.078 6.98862  19
   2 -16  -3 148.460 6.84460  11
  -2 -16   3 142.345 7.58403   9
  -2 -16   2 44.8919 3.82324   5
   2  16  -2 39.8746 3.52328  19
  -2 -16   2 52.4736 4.88603  14
   2 -16  -2 46.4181 3.71324  11
  -2 -16   2 43.1841 4.21190   9
   2 -16  -1-1.04467 2.51210  14
   2 -16  -1 3.76296 2.03859  13
  -2 -16   1 1.59124 2.20921  14
  -2 -16   1 0.49889 1.95908   9
   2 -16  -1-0.29999 1.53975  11
   2  16  -1 1.22457 1.47241  19
   2 -16   0 95.6728 5.68658  13
   2 -16   0 91.0008 6.26703  14
  -2 -16   0 94.0453 6.24758   9
  -2  16   0 89.7215 5.11664  19
   2  16   0 87.7997 4.59544  19
   2 -16   1 136.248 6.64200  13
   2 -16   1 146.084 7.92125  14
  -2  16  -1 122.254 6.34811  19
  -2 -16  -1 125.404 7.37034   9
  -2 -16  -2 7.72594 2.74510  14
   2 -16   2 11.3201 2.77321  14
   2 -16   2 7.17454 2.00264  13
  -2 -16  -2 15.2796 3.16606   9
   2 -16   2 8.05612 2.54379   9
  -2  16  -2 6.90924 2.14464  19
  -2 -16  -3 30.6626 3.88739  14
   2 -16   3 29.4135 2.95055  13
   2 -16   3 29.7760 3.75298  14
   2 -16   3 16.0494 2.93101   9
  -2  16  -3 32.3013 3.54693  19
  -2 -16  -4-0.48573 2.13263  14
   2 -16   4 0.98246 1.84701  14
   2 -16   4 0.39175 1.74852   9
  -2 -16  -4 0.53075 2.08429   9
  -2 -16  -4 2.04039 1.84890  11
  -2  16  -4 3.24301 1.74196  19
   2 -16   5 31.9823 3.71723  14
  -2 -16  -5 27.7831 3.66164  14
  -2 -16  -5 33.0910 4.13767   9
   2 -16   5 31.9127 3.31053   9
  -2 -16  -5 30.8109 3.40811  11
  -2  16  -5 30.6947 3.68433  19
   2 -16   6 4.41196 2.26467  14
  -2 -16  -6 0.43250 2.24697  14
  -2 -16  -6 1.54018 2.13856   9
  -2 -16  -6 1.22004 2.11284  11
  -2  16  -6 1.01501 2.07453  19
  -2 -16  -7 14.9319 2.81368  14
  -2 -16  -7 9.37451 2.91987   9
  -2  16  -7 11.9923 3.02694  19
  -2 -16  -7 15.1180 2.86897  11
  -2 -16  -8 1.39130 2.00206   9
  -2 -16  -9 22.3827 3.46636   9
  -2  16  -9 19.8719 3.51234  19
   2 -18  -7 17.6644 2.98966  14
   2 -18  -7 16.3190 3.23010   9
   2 -18  -7 12.2580 2.93285  11
   2  18  -7 14.1581 2.74738  19
   2  18  -6 73.1849 5.39794  19
   2 -18  -6 71.9689 5.52900  14
   2 -18  -6 67.5045 4.99121  11
   2 -18  -6 71.1108 5.97041   9
   2 -18  -5-0.51859 2.72578  14
  -2 -18   5 0.42649 1.93384   9
   2  18  -5-0.87039 1.84584  19
   2 -18  -4 19.9996 3.48499  14
  -2 -18   4 12.1158 2.93969   9
   2  18  -4 18.7542 2.99920  19
   2 -18  -3 34.4483 4.29554  14
  -2 -18   3 28.1600 4.18582  14
  -2 -18   3 27.8098 3.87036   9
   2  18  -3 27.4468 3.22386  19
   2  18  -2 60.0956 4.38240  19
  -2 -18   2 74.4759 4.93408   5
   2 -18  -2 70.3349 5.72358   9
  -2 -18   2 67.1944 5.73548   9
  -2 -18   2 73.0493 5.93948  14
  -2 -18   1 15.0876 2.80122   5
   2 -18  -1 6.26543 2.82289  14
  -2 -18   1 9.18233 3.05920  14
  -2 -18   1 9.70133 2.87397   9
   2 -18  -1 9.74804 2.71971   9
   2 -18   0 51.1844 4.95268  14
  -2 -18   0 49.1919 5.09764   9
   2 -18   0 53.5010 5.08181   9
   2 -18   1 6.20360 2.44062  14
  -2 -18  -1 9.59887 3.07457  14
  -2  18  -1 8.23303 2.10702  19
   2 -18   1 6.54340 2.65139   9
  -2 -18  -1 10.6760 2.99263   9
   2 -18   2 50.0040 4.76809   9
  -2 -18  -2 48.1226 4.97654   9
   2 -18   2 39.3590 4.60588  14
  -2 -18  -2 44.1758 4.85831  14
  -2  18  -2 37.3640 3.72996  19
   2 -18   3 0.44441 2.04629   9
   2 -18   3 0.53869 2.24363  14
  -2 -18  -3 1.06897 2.46107  14
  -2  18  -3-0.86856 2.11739  19
  -2 -18  -4 63.7515 5.40806  14
   2 -18   4 72.0438 5.62208  14
  -2 -18  -4 60.3170 5.60644   9
   2 -18   4 74.8256 5.20421   9
  -2  18  -4 65.9921 5.10464  19
   2 -18   5 52.1607 4.76843  14
  -2 -18  -5 57.3001 4.97484  14
  -2  18  -5 55.4200 4.88818  19
  -2 -18  -5 56.7092 5.39966   9
  -2 -18  -6 27.5188 3.65197  14
  -2  18  -6 35.2304 4.05751  19
  -2 -18  -6 31.8984 4.14193   9
  -2 -20   2 13.5403 3.25524   9
   2 -20  -2 14.5579 3.36165   9
  -2 -20   1 2.09693 2.41422   9
   2 -20  -1 1.58441 2.46877   9
   2 -20  -1 2.24604 2.70080  14
  -2 -20   0 28.0794 3.94779   9
   2 -20   0 26.5506 3.91377   9
   2 -20   0 34.1805 4.28532  14
   2 -20   1 0.48686 2.37380   9
  -2 -20  -1-0.54873 2.56468   9
   2 -20   1 1.65728 2.38457  14
   3  -1 -16 4.30877 2.36790  20
   3   1 -16 7.56234 2.63664  20
  -3  -1  16 8.18323 3.00049   1
   3   1 -16 4.24110 2.33082  16
   3   1 -15 77.2117 5.66249  16
   3  -1 -15 71.8545 5.70345  20
   3   1 -15 76.9425 5.82443  20
  -3  -1  15 84.8200 6.12258   1
   3   1 -14 72.7286 5.54901  16
  -3  -1  14 64.9020 4.04583   7
   3  -1 -14 87.1065 5.97076  20
   3   1 -14 85.2820 5.93287  20
  -3  -1  14 75.4561 5.68924   1
  -3  -1  13 35.9777 3.01316   7
  -3  -1  13 36.0970 4.06717   6
  -3   1  13 39.9744 2.72306   7
   3   1 -13 29.3764 3.62897  16
   3   1 -13 44.7343 4.21195  20
   3  -1 -13 42.1236 4.17267  20
   3   1 -13 40.5027 3.17032  19
   3  -1 -13 43.3304 4.13500  21
   3   1 -13 40.5330 4.13267  21
  -3  -1  13 37.7917 3.93494   1
   3  -1 -12 5.86327 2.07191  21
   3   1 -12 6.91749 2.19416  20
   3   1 -12 5.64059 2.38652  21
   3  -1 -12 3.63339 1.14103  19
   3   1 -12 3.97757 1.36486  19
  -3   1  12 5.45584 1.34748   7
  -3  -1  12 4.13915 2.21422   6
   3   1 -12 3.34458 1.98518  16
  -3  -1  12 5.12919 1.16741  12
  -3  -1  12 5.13927 2.00431   1
   3   1 -11 2.01057 1.32282  19
   3  -1 -11 2.47307 1.11033  19
  -3   1  11 3.44481 1.18270   7
  -3  -1  11 4.94038 2.11416   6
   3  -1 -11 3.10181 1.78667  16
   3   1 -11 5.23628 1.74949  16
   3   1 -11 4.26195 1.86467  21
   3   1 -11 3.85851 1.75094  20
   3  -1 -11 1.11989 1.58485  21
  -3  -1  11 4.57663 1.88575   1
  -3  -1  10 4.67542 1.65358   1
   3   1 -10 5.76172 1.56426  20
   3  -1 -10 2.95906 1.54039  21
   3   1 -10 6.51969 1.84816  21
   3  -1 -10 4.45261 1.13473  19
   3   1 -10 4.90453 1.31477  19
  -3  -1  10 4.73613 1.80330   6
  -3   1  10 4.01669 1.75939   6
  -3   1  10 6.08728 1.19166   7
  -3  -1  10 3.64524 1.19557  15
   3   1 -10 6.58670 1.77405  16
   3  -1 -10 6.04069 1.74403  11
  -3   1  10 5.13338 0.81987  12
  -3  -1  10 3.67793 1.61158   5
   3  -1  -9 42.7858 3.26170  21
   3   1  -9 46.4242 2.86429  19
   3   1  -9 47.9625 3.45223  21
  -3   1   9 48.7458 3.63547   6
  -3  -1   9 38.4217 3.26691   6
  -3  -1   9 43.2987 3.25277   1
  -3  -1   9 42.6730 2.66671  15
  -3   1   9 43.8889 2.92745  15
   3  -1  -9 41.3542 3.02373  11
  -3   1   9 41.3815 1.77923  12
  -3  -1   9 45.7043 3.34386   5
   3  -1  -8 243.275 8.41945  21
   3   1  -8 240.339 8.45164  21
  -3   1   8 254.384 8.76999   6
  -3  -1   8 237.778 8.62026   6
  -3  -1   8 239.564 8.34207   1
  -3   1   8 244.549 7.95785  15
  -3  -1   8 252.427 7.67103  15
   3  -1  -8 242.404 8.04659  11
  -3   1   8 251.273 6.34481  12
  -3  -1   8 244.476 8.44949   5
   3   1  -7 121.160 5.06484  21
   3  -1  -7 119.230 5.01193  21
  -3   1   7 123.614 5.29241   6
  -3  -1   7 122.893 5.23889   6
  -3  -1   7 122.434 5.00982   1
  -3   1   7 129.240 4.88035  15
  -3  -1   7 128.669 4.57321  15
   3   1  -7 120.585 4.48272  11
   3  -1  -7 130.050 4.92907  11
  -3  -1   7 121.384 5.09253   5
  -3   1   7 120.008 5.17003   5
   3  -1  -6 798.140 19.9527  21
   3   1  -6 791.012 20.0336  21
  -3   1   6 788.140 20.1744   6
  -3  -1   6 819.134 19.9575   1
  -3   1   6 787.333 19.6994  15
   3  -1  -6 792.909 19.6113  11
   3   1  -6 818.815 19.2419  11
  -3   1   6 795.650 20.1432   5
  -3  -1   6 797.720 20.0551   5
  -3   1   5 567.031 14.5199   6
  -3   1   5 551.611 14.1577  15
  -3  -1   5 564.219 14.2469   1
   3  -1  -5 577.384 14.0668  11
  -3  -1   5 564.668 13.4056  10
   3   1  -5 540.895 13.5573  11
  -3   1   5 575.998 14.4977   5
  -3  -1   5 559.858 14.3918   5
   3  -1  -4 87.0803 2.81862  13
  -3  -1   4 86.1742 3.15836   1
   3   1  -4 85.6878 2.74060  11
  -3  -1   4 84.7384 2.79955  10
   3  -1  -4 88.7067 3.10942  11
  -3   1   4 85.3127 3.27777   5
  -3  -1   4 89.0921 3.30708   5
  -3   1   3 423.303 9.67477   7
  -3  -1   3 408.390 10.2695  10
   3  -1  -3 426.794 10.5431   3
  -3  -1   3 421.023 10.4241   1
   3   1  -3 432.605 9.53856  13
   3   1  -3 414.807 9.89102  11
  -3  -1   3 431.175 10.6141   5
   3  -1  -2 312.064 7.96656   3
  -3   1   2 336.439 7.37724   7
   3   1  -2 324.282 7.90135   7
  -3  -1   2 317.521 7.96807  10
   3  -1  -2 319.975 7.38982   7
  -3   1   2 314.503 7.41012  12
  -3  -1   2 318.910 8.03077   5
   3   1  -1 294.924 7.23610   4
   3  -1  -1 284.744 6.91131   4
  -3   1   1 294.853 6.89242   5
   3  -1  -1 265.315 6.84836   5
   3   1  -1 292.827 6.64023  20
  -3   1   1 284.764 6.78532   7
   3  -1  -1 296.091 6.83083   7
   3  -1  -1 277.787 6.82819   6
   3  -1  -1 303.940 6.93158  12
   3   1  -1 307.928 7.20147   7
   3  -1  -1 297.276 6.76041   8
  -3   1   0 30.5877 1.28841  19
  -3  -1   0 29.7346 1.11594  17
  -3   1   0 29.0710 1.32148  17
   3  -1   0 25.4527 1.20534   7
   3   1   0 31.3958 1.38701   7
   3  -1   0 26.7340 1.17776  10
   3  -1   0 26.8375 1.27333  12
  -3   1   0 28.2743 0.84980   5
  -3   1  -1 145.753 3.91034  19
   3   1   1 142.608 3.47619  19
  -3   1  -1 140.476 4.03959  17
  -3  -1  -1 136.611 4.00856  18
  -3  -1  -1 147.134 3.88481  16
  -3  -1  -1 133.841 4.00116   2
   3  -1   1 137.614 3.59761  10
  -3  -1  -1 135.134 3.79135   9
   3   1   2 6.71595 0.49217  19
  -3   1  -2 4.84758 0.69797  20
  -3  -1  -2 7.14006 0.50479  19
  -3   1  -2 6.37482 0.71728  19
   3   1   2 6.49941 0.57242  14
  -3   1  -2 5.59595 0.81958  16
  -3  -1  -2 5.67504 0.76439  16
  -3  -1  -2 5.10645 0.61601   9
   3  -1   2 5.88027 0.45400  10
  -3   1  -2 5.99481 0.52922   5
  -3   1  -3 1305.33 29.9790  20
  -3  -1  -3 1297.90 29.1571  19
  -3   1  -3 1316.28 29.7524  19
   3   1   3 1306.93 29.0835  19
   3   1   3 1288.95 30.1049   7
  -3  -1  -3 1310.85 30.1588  16
  -3   1  -3 1316.09 30.3418  16
   3   1   3 1284.30 29.9527  12
  -3  -1  -3 1323.63 29.2380   9
   3  -1   3 1303.25 28.7921   9
  -3   1  -4 68.7748 2.98094  20
  -3  -1  -4 74.7544 2.31738  19
  -3   1  -4 72.1104 2.73305  19
   3  -1   4 69.7358 2.86005   6
   3   1   4 75.8384 3.08966   7
  -3   1  -4 74.5993 3.25738  16
  -3  -1  -4 70.8054 3.14050  16
   3   1   4 69.1141 2.87350  12
  -3  -1  -4 73.8259 2.19954   9
  -3   1  -5 60.8506 3.13537  16
  -3  -1  -5 59.8608 3.08699  16
   3  -1   5 55.7751 2.78497   6
   3   1   5 65.1034 2.99451   7
   3   1   5 55.7591 2.66954  12
  -3   1  -5 65.7319 3.04879  20
  -3  -1  -5 61.8439 2.16653  19
  -3   1  -5 56.6469 2.50782  19
  -3   1  -6 2.32849 1.11113  20
  -3   1  -6 1.44438 0.75222  19
  -3  -1  -6 1.73893 0.58695  19
   3   1   6 1.62712 0.86999   7
   3  -1   6 0.53618 0.93988   6
  -3   1  -6 2.64400 1.13124  16
  -3  -1  -6 2.55388 1.24226  16
   3   1   6 1.35008 0.90028  12
   3  -1   6 1.03813 0.97126  12
  -3  -1  -6 1.21530 0.23899  10
  -3   1  -7 527.151 15.1029  16
  -3  -1  -7 534.812 15.0048  16
   3  -1   7 524.514 14.5174   6
   3  -1   7 535.061 14.6799   7
   3   1   7 525.575 14.3881   7
   3   1   7 519.127 13.8520  12
   3  -1   7 523.546 14.2541  12
  -3   1  -7 526.573 14.7068  20
  -3  -1  -7 529.535 12.8857  19
  -3   1  -7 522.591 13.5692  19
  -3  -1  -8 13.0971 1.16252  19
  -3   1  -8 13.3612 1.46362  19
   3  -1   8 11.7814 1.79054   7
   3  -1   8 12.4510 1.87683   6
   3   1   8 9.92675 1.75901   7
  -3  -1  -8 12.4662 1.96765  16
  -3   1  -8 13.9940 2.04503  16
   3  -1   8 11.2411 1.63138  12
   3   1   8 14.2721 1.61793  12
  -3  -1  -8 15.9521 2.00841  20
  -3   1  -8 13.8881 1.97251  20
  -3  -1  -9 234.940 9.24921  16
  -3   1  -9 263.378 9.56199  16
   3  -1   9 229.771 8.67800   7
   3   1   9 248.808 8.56618   7
   3  -1   9 240.051 8.80409   6
   3   1   9 243.219 7.89997  12
   3  -1   9 253.090 8.36156  12
  -3   1  -9 265.076 9.35108  20
  -3  -1  -9 240.688 8.94073  20
  -3  -1  -9 245.299 6.98855  19
  -3   1  -9 261.299 7.79420  19
  -3   1 -10 6.46009 1.31989  19
  -3  -1 -10 8.60605 2.08605  16
  -3   1 -10 6.77208 2.12408  16
   3  -1  10 8.67682 1.95136   7
   3  -1  10 5.33135 1.77888   6
   3   1  10 13.2890 2.05136   7
   3  -1  10 6.78898 1.60773  12
  -3  -1 -10 6.55272 1.88174  20
  -3   1 -10 6.09202 1.93352  20
  -3  -1 -11 11.8342 2.53961  16
  -3   1 -11 8.48238 2.48554  16
   3   1  11 8.42139 1.92848   7
   3  -1  11 11.1642 2.26151   7
   3  -1  11 6.53558 1.67260  12
  -3  -1 -11 9.24559 2.12431  20
  -3   1 -11 4.79351 1.81988  20
  -3   1 -12 6.39540 2.33538  16
  -3  -1 -12 4.34822 2.22727  16
   3  -1  12 5.52044 2.04666   7
   3   1  12 6.55298 1.91503   7
   3  -1  12 8.33490 1.85882  12
  -3   1 -12 1.30469 1.78078  20
  -3  -1 -12 3.37621 1.76108  20
   3   1  13 3.67138 2.00298   7
   3  -1  13 7.91981 2.26302   7
  -3   1 -13 4.20843 2.45947  16
  -3  -1 -13 1.56167 2.12851  16
  -3  -1 -13 1.35571 2.05001  20
  -3   1 -13 1.38257 1.88463  20
   3  -1  13 1.59952 2.00550   1
  -3  -1 -14 79.1226 5.95655  16
  -3   1 -14 82.9575 6.10023  16
   3  -1  14 77.8076 5.08144   7
  -3   1 -14 74.1022 5.55511  20
  -3  -1 -14 77.7865 5.50429  20
   3  -1  14 89.3835 6.29764   1
  -3  -1 -15 6.42934 2.57878  18
  -3  -1 -15 4.55094 2.16053  20
   3  -1  15 6.12373 2.48661   1
  -3  -1 -15 2.15514 2.16177  16
  -3   1 -15 5.42600 2.61156  16
   3  -3 -16 24.3776 3.71751  20
   3   3 -16 24.5540 3.59114  16
   3  -3 -16 24.6751 3.78644  16
  -3  -3  15 5.57344 2.79084   6
  -3  -3  15 5.11760 1.85021   7
   3   3 -15 5.55051 2.28912  16
   3  -3 -15 0.53432 2.09945  16
   3   3 -15 2.14569 1.97173  20
   3  -3 -15 1.59014 2.03887  20
  -3  -3  15 1.56793 2.09591   1
  -3   3  15 6.80089 2.44618   1
   3   3 -14 23.4800 2.74433  19
  -3  -3  14 26.0450 3.82097   6
  -3  -3  14 22.8049 2.75549   7
   3   3 -14 19.6985 3.14064  16
   3  -3 -14 15.9836 3.12865  16
   3   3 -14 22.2810 3.48228  20
   3  -3 -14 21.4839 3.31402  20
  -3  -3  14 21.4506 3.28269   1
  -3   3  14 22.4674 3.45182   1
   3   3 -13 21.3865 3.14697  20
   3   3 -13 21.4595 2.61567  19
  -3  -3  13 23.9402 3.58577   6
   3   3 -13 19.1381 2.99510  16
   3  -3 -13 17.4256 3.13419  16
  -3  -3  13 16.9306 1.98241  12
  -3   3  13 21.3700 3.10129   1
  -3  -3  13 22.7202 3.16171   1
   3   3 -12 0.31800 1.32457  19
  -3  -3  12 0.93993 1.99338   6
   3   3 -12-0.40373 1.74276  16
   3  -3 -12 2.66774 2.07814  16
   3  -3 -12 1.19646 1.80842  21
   3   3 -12 0.44613 1.71505  20
  -3   3  12 1.26898 1.69533   1
  -3  -3  12 1.26589 1.75754   1
  -3  -3  11 128.482 6.42708   1
  -3   3  11 114.601 6.12588   1
   3   3 -11 110.825 6.18521  20
   3   3 -11 129.181 5.85185  19
   3  -3 -11 124.686 6.19720  21
   3  -3 -11 121.994 4.57769  19
   3   3 -11 128.101 6.26155  16
  -3   3  11 124.145 4.23793   7
  -3  -3  11 116.395 6.61556   6
   3  -3 -11 110.314 6.09071  11
  -3  -3  11 118.260 6.13033   5
  -3   3  10 37.1956 3.17296   1
  -3  -3  10 28.8019 2.92033   1
   3  -3 -10 32.5088 2.95247  21
   3  -3 -10 29.5488 2.01663  19
   3   3 -10 29.8658 2.95956  20
   3   3 -10 24.6469 2.46920  19
  -3  -3  10 32.8462 3.33845   6
  -3   3  10 29.5282 1.78633   7
   3   3 -10 29.7559 2.91172  16
  -3  -3  10 30.7174 2.18757  15
   3  -3 -10 30.0844 3.03449  11
  -3  -3  10 30.2659 2.90229   5
  -3  -3   9 7.15788 1.65873   1
  -3   3   9 7.47224 1.61643   1
   3  -3  -9 2.97948 1.44451  21
   3   3  -9 4.30139 1.34998  19
  -3   3   9 4.56865 0.83870   7
   3   3  -9 6.29569 1.60124  16
  -3  -3   9 4.73204 1.10779  15
   3  -3  -9 4.91655 1.47043  11
  -3  -3   9 5.30799 1.57717   6
  -3  -3   9 6.83289 1.61755   5
   3   3  -8 287.558 8.93418  19
   3  -3  -8 275.610 8.95257  21
  -3   3   8 267.560 7.07784   7
  -3  -3   8 283.388 9.14144   1
  -3   3   8 263.072 8.90202   1
   3   3  -8 263.044 8.75494  16
  -3   3   8 280.739 9.05717  15
  -3  -3   8 265.295 7.85938  15
   3  -3  -8 285.474 9.19375  11
  -3  -3   8 263.196 9.01790   5
   3  -3  -7 71.0801 3.56836  21
   3   3  -7 76.9843 3.74144  19
  -3   3   7 75.2562 2.46513   7
  -3  -3   7 77.7596 3.76917   1
  -3   3   7 75.2826 3.71245   1
  -3   3   7 81.2376 3.91547  15
   3   3  -7 79.2082 3.70231  16
  -3  -3   7 73.8568 2.67882  10
   3  -3  -7 76.9973 3.90144  11
  -3  -3   7 71.6124 3.76279   5
   3  -3  -6 702.896 16.9831  21
  -3   3   6 687.608 15.2955   7
  -3   3   6 685.547 17.0863   1
  -3  -3   6 691.074 17.0922   1
  -3  -3   6 644.897 15.0441  13
  -3   3   6 665.480 17.3169  15
  -3  -3   6 682.354 15.9861  10
  -3  -3   6 658.949 17.2517   5
   3  -3  -5 945.046 22.0424  21
  -3   3   5 930.349 20.5225   7
   3  -3  -5 911.934 22.1234  13
  -3   3   5 919.199 22.5186  15
  -3  -3   5 921.024 21.5371  10
  -3  -3   5 921.312 22.4563   5
  -3  -3   5 906.585 22.1361   1
  -3   3   5 897.635 22.1490   1
  -3   3   4 879.741 21.0277   1
  -3  -3   4 903.973 21.0432   1
   3   3  -4 854.038 21.1624  20
   3  -3  -4 893.579 21.1677  13
  -3   3   4 904.615 21.5242  15
  -3  -3   4 896.852 20.0007  11
  -3  -3   4 897.241 21.4028   5
  -3  -3   3 814.252 19.1422   5
   3  -3  -3 806.482 18.7916   3
   3   3  -3 791.652 18.7655   3
   3   3  -3 799.203 18.8595  20
  -3   3   3 780.288 19.0848  15
   3  -3  -3 811.541 17.7318  12
   3  -3  -3 757.151 19.0801  11
  -3  -3   3 789.793 18.8223   9
   3  -3  -2 555.337 13.4468   3
   3   3  -2 562.678 13.4596   3
  -3  -3   2 589.807 13.8461   9
   3   3  -2 571.155 13.3691   8
  -3   3   2 574.694 12.8400   4
  -3  -3   2 586.287 13.9095   5
  -3  -3   1 2618.81 58.6048   9
   3   3  -1 2561.83 58.6477   7
  -3  -3   1 2577.62 58.6317  14
  -3   3   1 2541.70 58.2840  15
   3   3  -1 2665.49 57.6223  11
   3  -3  -1 2630.70 57.5216   4
  -3   3   0 121.036 3.73456  19
  -3  -3   0 119.672 2.85943  17
  -3   3   0 117.804 3.22814  15
  -3  -3   0 113.239 3.29764  11
  -3   3   0 118.468 3.66085   8
  -3   3  -1 157.846 4.37936   2
  -3  -3  -1 157.830 4.35552   2
  -3   3  -1 161.500 4.74146  19
  -3  -3  -1 156.581 4.06156  16
  -3   3  -1 157.302 4.38940  18
  -3  -3  -1 156.308 4.38133  18
  -3  -3  -1 165.842 4.58113  14
  -3   3  -1 154.860 3.78923  15
  -3  -3  -1 154.652 4.49841  11
   3  -3   1 156.213 3.67158   5
   3  -3   2 210.180 4.91519   5
   3   3   2 201.230 5.86863   7
  -3   3  -2 196.970 5.91331  19
  -3  -3  -2 210.004 5.59841  14
  -3  -3  -2 204.971 5.51734  16
  -3  -3  -2 206.604 5.98161  11
  -3  -3  -2 200.707 5.73535   9
   3  -3   3 644.586 15.1521   5
  -3   3  -3 673.327 15.0407   5
   3   3   3 650.675 16.1007   7
  -3   3  -3 653.172 16.1963  19
  -3  -3  -3 677.772 15.9774  16
  -3  -3  -3 659.064 15.4914  14
  -3  -3  -3 643.975 16.4222  11
  -3  -3  -3 669.924 15.8189   9
   3  -3   4 185.903 5.12355   5
  -3   3  -4 192.478 5.95152  19
  -3  -3  -4 194.845 5.93982  16
   3   3   4 183.260 5.82488   7
   3  -3   4 187.169 4.47035  10
  -3  -3  -4 188.403 6.28086  11
  -3  -3  -4 187.591 5.40196   9
   3   3   5 264.401 7.99308   7
  -3   3  -5 261.818 8.32289  20
  -3   3  -5 289.711 8.18063  19
  -3  -3  -5 268.878 7.28672   9
   3  -3   5 279.135 6.76520  14
  -3  -3  -5 268.278 8.23184  16
   3   3   6 297.538 8.89230   7
  -3  -3  -6 295.732 9.35875  16
  -3   3  -6 311.645 9.50330  20
  -3   3  -6 304.793 8.99453  19
  -3  -3  -6 305.437 7.91845   9
  -3  -3  -7 151.450 6.08602  16
  -3  -3  -7 144.115 3.50373  19
  -3   3  -7 146.376 6.01601  20
  -3   3  -7 146.492 5.51000  19
  -3  -3  -7 143.408 4.28567   9
   3   3   7 155.538 5.57411   7
  -3  -3  -8 294.746 9.82470  16
   3   3   8 282.142 8.89441   7
   3  -3   8 268.683 9.30531   6
  -3   3  -8 298.333 9.92284  20
  -3   3  -8 283.326 8.93092  19
  -3  -3  -8 272.971 6.97829   9
  -3  -3  -9 6.77122 1.72730  16
  -3   3  -9 9.28549 1.59713  19
  -3   3  -9 8.70966 1.98269  20
   3   3   9 10.2029 1.76322   7
   3  -3   9 9.74679 2.05188   6
  -3  -3 -10 132.934 6.74661  16
   3  -3  10 145.309 6.28100  12
  -3   3 -10 142.166 5.83860  19
  -3   3 -10 130.795 6.65002  20
   3  -3  10 127.042 6.46842   7
   3   3  10 141.287 5.94239   7
   3  -3  10 143.952 6.63537   6
  -3  -3 -11 144.415 7.42866  16
   3   3  11 142.092 6.26148   7
   3  -3  11 143.005 7.04841   6
   3  -3  11 153.009 7.23931   7
   3  -3  11 149.884 6.56307  12
  -3  -3 -11 150.356 7.15619  20
  -3   3 -11 150.295 6.17117  19
  -3   3 -11 158.247 7.52720  20
  -3  -3 -12 21.1232 2.95874  20
   3  -3  12 17.4378 2.97009   6
   3   3  12 17.6381 2.46296   7
   3  -3  12 22.5473 3.09050   7
  -3  -3 -12 17.9553 3.05577  16
   3  -3  12 14.7842 2.37160  12
   3   3  12 19.4480 3.11859   1
   3  -3  12 16.9922 3.04030   1
  -3  -3 -13 50.8467 4.44716  20
  -3  -3 -13 49.1849 4.61413  16
   3  -3  13 44.2984 4.19576   7
   3  -3  13 48.6809 3.69651  12
   3  -3  13 51.8629 4.87602   1
   3   3  13 49.3748 4.70497   1
   3  -3  14 4.98961 1.94884   7
  -3  -3 -14 4.22833 2.36330  16
  -3  -3 -14 9.90189 2.47758  20
   3  -3  14 8.58856 2.72511   1
   3   3  14 7.52885 2.86300   1
  -3   3 -15 10.8747 2.90786  18
  -3  -3 -15 4.68938 2.61076  18
   3  -3  15 3.14165 1.83911   7
  -3  -3 -15 5.73114 2.03328  20
   3  -3  15 5.34191 2.57171   1
   3   3  15 5.35318 2.68215   1
  -3  -3 -15 5.23880 2.26430  16
   3  -5 -16 0.52206 2.40402  16
   3   5 -16 1.40653 1.98876  16
   3  -5 -16 4.15426 2.35474  20
  -3  -5  16-0.54796 2.44563   6
   3   5 -15 38.5538 4.08139  16
   3  -5 -15 25.3526 3.82894  16
  -3  -5  15 40.5198 4.69792   6
  -3  -5  15 27.6032 3.22836   7
   3   5 -15 34.9830 3.42637  19
  -3  -5  14 45.8120 4.79558   6
   3  -5 -14 46.9438 4.62568  16
   3   5 -14 39.7181 4.06228  16
   3   5 -14 43.5296 3.83459  19
  -3   5  14 37.2801 4.05426   1
  -3  -5  14 46.6368 4.34994   1
   3   5 -13 71.3865 4.99300  16
  -3  -5  13 61.1520 5.29778   6
   3  -5 -13 76.9260 5.55788  16
   3   5 -13 64.3018 4.57483  19
   3   5 -13 77.1046 5.52340  21
  -3  -5  13 73.9719 5.23071   1
  -3   5  13 70.2730 5.14053   1
  -3  -5  12 4.48507 1.93528   1
  -3   5  12 6.96646 2.15552   1
   3   5 -12 2.29364 1.68704  20
   3   5 -12 4.94046 2.03818  21
   3   5 -12 5.21114 1.93536  19
  -3  -5  12 2.45582 2.36362   6
   3   5 -12 3.13651 1.83432  16
   3  -5 -12 1.35676 1.92000  11
  -3  -5  12 4.58335 1.93804   5
  -3  -5  11 125.264 6.52481   1
  -3   5  11 133.720 6.57435   1
   3   5 -11 129.547 6.43629  19
   3   5 -11 150.121 7.23180  21
   3   5 -11 141.025 6.63094  16
  -3  -5  11 129.726 7.27830   6
   3  -5 -11 153.853 7.40530  11
  -3  -5  11 139.197 6.60801   5
   3   5 -10 33.7911 3.19417  19
   3  -5 -10 44.7924 3.27943  21
   3   5 -10 44.9146 3.68388  21
   3   5 -10 36.7883 3.20351  16
  -3  -5  10 41.6594 3.43970   1
  -3   5  10 45.8594 3.53052   1
  -3  -5  10 42.2331 2.27055  15
   3  -5 -10 45.8783 3.83372  11
  -3  -5  10 45.6184 3.51855   5
  -3  -5   9 126.211 5.78305   5
   3   5  -9 129.328 6.08040  21
   3  -5  -9 137.270 5.63514  21
   3   5  -9 115.955 5.73894  19
   3   5  -9 137.618 5.74868  16
  -3  -5   9 136.010 5.90329   1
  -3   5   9 134.760 5.84595   1
  -3  -5   9 132.589 4.46738  15
   3  -5  -9 120.550 6.05859  11
  -3   5   9 124.940 3.33497   7
  -3  -5   8 31.2024 2.64674   5
   3   5  -8 29.1345 2.64663  21
   3   5  -8 28.6365 2.59021  19
   3  -5  -8 33.3526 2.45065  21
   3   5  -8 32.5805 2.50614  16
  -3   5   8 33.0701 2.59135   1
  -3  -5   8 32.3150 2.53502   1
  -3  -5   8 30.5727 1.71774  10
  -3   5   8 28.6002 1.00908   7
   3  -5  -7 8.70904 1.35501  21
   3   5  -7 9.44808 1.61572  21
   3   5  -7 9.22073 1.52882  19
  -3   5   7 7.29722 1.35084   1
  -3  -5   7 7.22183 1.40316   1
   3   5  -7 6.10000 1.21598  16
  -3  -5   7 7.66858 1.06804  10
  -3  -5   7 8.92653 1.46636   5
   3  -5  -6 205.549 6.23731  21
   3   5  -6 184.603 6.64735  21
   3   5  -6 201.776 7.02650  19
   3   5  -6 205.960 6.28898  16
  -3   5   6 198.434 6.43505   1
  -3  -5   6 197.670 6.41037   1
   3  -5  -6 197.633 6.84184  13
   3  -5  -6 194.280 7.09697  11
  -3  -5   6 192.146 6.78170   5
   3  -5  -5 2.13001 0.77088  21
   3   5  -5 4.35263 1.13726  19
  -3   5   5 2.40032 0.92210   1
  -3  -5   5 3.16147 0.91093   1
   3  -5  -5 4.79100 1.13663  13
   3   5  -5 3.67621 0.82653  16
   3  -5  -5 2.78262 1.09441  11
  -3  -5   5 3.35792 1.12653   5
  -3  -5   4 161.142 5.50838   5
   3  -5  -4 161.659 4.65223  21
   3   5  -4 156.858 4.64845  16
  -3  -5   4 164.900 3.99959  13
  -3  -5   4 153.469 5.38127  14
   3  -5  -4 164.328 5.68660  11
  -3  -5   4 164.012 3.87705  11
   3   5  -4 166.238 5.25570   8
  -3  -5   4 157.056 5.15389   9
  -3  -5   3 232.229 6.91020   5
   3  -5  -3 231.074 5.80399  21
   3   5  -3 230.594 5.79841  16
   3  -5  -3 231.524 5.42685   7
  -3  -5   3 218.237 6.86128  14
  -3  -5   3 233.464 5.71005  13
   3  -5  -3 224.904 6.97983  11
  -3  -5   3 223.076 6.74737   9
   3   5  -3 224.744 6.56385   8
   3  -5  -2 488.214 11.7136   3
   3   5  -2 485.406 11.7112   3
   3   5  -2 495.316 11.1524  17
  -3  -5   2 478.128 12.7999  14
  -3   5   2 497.561 12.5605  15
   3   5  -2 484.855 12.4788  19
  -3  -5   2 503.341 11.1745  11
  -3  -5   2 510.505 12.7706   9
   3  -5  -1 572.352 13.3551   3
   3   5  -1 573.805 13.3562   3
   3   5  -1 578.122 14.0227  19
  -3   5   1 587.735 14.3163  19
  -3  -5   1 595.375 14.6870  14
  -3  -5   1 576.212 13.3440  11
  -3  -5   1 598.311 14.6264   9
   3   5   0 1.72404 0.71818   4
  -3   5   0 0.57229 0.36516   2
  -3  -5   0 0.48938 0.39273   2
   3  -5   0 1.10150 0.32819  21
   3   5   0 1.39200 0.53212  19
   3   5   0 0.88930 0.76905   7
  -3  -5   0 0.87383 0.57221  11
  -3  -5   0 0.54482 0.77222   9
   3   5   1 211.274 5.91991   4
  -3  -5  -1 199.302 5.28818  18
  -3   5  -1 205.385 5.90340  17
  -3   5  -1 197.092 6.21195  19
   3   5   1 203.119 5.12188  19
  -3  -5  -1 199.079 4.97407  16
  -3  -5  -1 184.139 5.98957  14
  -3  -5  -1 201.451 5.74135  11
   3   5   1 199.765 6.03531   7
  -3   5  -1 198.575 6.17891   8
   3  -5   2 222.960 5.72424   5
  -3   5  -2 233.107 6.69587  17
  -3  -5  -2 230.656 6.21781  18
  -3   5  -2 227.204 6.18893  18
   3   5   2 230.822 5.36659  19
  -3   5  -2 222.234 6.91785  19
  -3  -5  -2 225.020 6.69886  14
  -3  -5  -2 228.830 5.99405  16
  -3  -5  -2 235.340 6.75936  11
  -3   5  -2 218.728 6.95449   8
   3   5   2 226.819 6.70431   7
   3  -5   3 1525.70 34.3984   5
  -3   5  -3 1539.01 36.0034  19
  -3   5  -3 1547.68 35.6682  17
  -3  -5  -3 1517.38 35.3154  14
  -3  -5  -3 1534.57 35.0345  16
  -3  -5  -3 1549.98 35.8871  11
   3   5   3 1533.33 35.5152   7
  -3   5  -4 100.597 4.38006  19
   3   5   4 109.604 4.13886   7
  -3  -5  -4 110.754 3.87589  14
  -3  -5  -4 106.865 4.02005  16
  -3  -5  -4 109.360 4.60187  11
   3  -5   4 111.219 3.39178   5
   3  -5   5 4.87531 0.66849   9
  -3   5  -5 6.92767 1.26447  19
  -3  -5  -5 2.94312 1.02622  16
  -3  -5  -5 5.30521 0.99716  14
   3  -5   5 5.89880 0.84629   5
  -3  -5  -5 5.41229 1.29822  11
   3   5   5 6.95244 1.22119   7
   3  -5   6 42.4350 2.15128   5
  -3   5  -6 39.4688 2.81574  19
   3   5   6 41.7843 2.57808   7
  -3  -5  -6 46.9106 2.06294  14
  -3  -5  -6 44.8879 2.84908  16
   3  -5   6 46.3301 2.08688  14
  -3  -5  -6 38.7503 3.08801  11
  -3  -5  -6 41.0769 2.40019   9
  -3  -5  -7 4.76080 1.38118  16
  -3   5  -7 3.95628 1.38208  16
   3   5   7 4.09598 1.28429   7
  -3   5  -7 7.13632 1.47715  19
  -3  -5  -7 5.19602 1.12155   9
  -3   5  -8 3.55459 1.61897  16
  -3  -5  -8 3.50856 1.38813  16
   3   5   8 3.82395 1.33167   7
  -3   5  -8 1.66299 1.19829  19
  -3  -5  -8 3.32638 1.03843   9
  -3   5  -9 25.2326 3.00827  16
   3   5   9 21.6696 2.24339   7
   3  -5   9 28.8456 2.99735   6
  -3   5  -9 23.2259 2.51483  19
  -3  -5  -9 25.7716 2.93849  16
  -3  -5  -9 24.6480 1.70416   9
  -3   5 -10 14.7113 2.60336  16
  -3  -5 -10 16.2643 2.61446  16
   3   5  10 18.2932 2.21975   7
   3  -5  10 15.9548 2.57493   6
  -3   5 -10 15.4176 2.19827  19
  -3   5 -11 0.32818 1.34139  19
   3  -5  11 2.75373 1.83870   6
   3  -5  11 0.86934 1.67099   7
   3   5  11 0.24666 1.56938   7
  -3  -5 -11 0.42040 1.61613  16
   3  -5  11 2.89302 1.71492  12
   3  -5  11-0.42692 1.77818   1
  -3  -5 -12 2.47052 1.83773  20
  -3   5 -12-0.33147 1.59429  19
  -3  -5 -12 2.75089 1.97915  16
   3  -5  12 0.90920 1.85813   7
   3  -5  12-0.41655 1.82893   6
   3  -5  12 2.93448 1.71455  12
   3   5  12 1.40019 1.94405   1
   3  -5  12 1.39223 2.07123   1
  -3  -5 -13 33.4827 3.56448  20
   3  -5  13 33.7486 3.88163   7
   3  -5  13 27.5151 3.51946   6
  -3  -5 -13 35.0527 4.00548  16
   3  -5  13 41.5701 3.63565  12
   3  -5  13 31.8469 3.89399   1
   3   5  13 27.1270 3.51990   1
  -3   5 -14 13.2426 2.91232  18
  -3  -5 -14 16.3317 2.99131  18
   3  -5  14 14.0986 3.00654   7
  -3  -5 -14 26.0783 3.59184  16
   3   5  14 23.6738 3.56190   1
   3  -5  14 16.5035 3.30181   1
  -3  -5 -14 13.8387 2.71020  20
  -3   5 -15 46.8761 4.53220  17
  -3   5 -15 40.0795 4.33686  18
  -3  -5 -15 41.4964 4.38244  18
   3  -5  15 43.4528 4.14182   7
  -3  -5 -15 39.4415 4.24371  16
   3  -5  15 40.1450 4.51527   1
   3   5  15 39.0242 4.21455   1
  -3  -5 -15 43.5000 4.05643  20
   3  -7 -15 2.53559 2.15135  16
  -3  -7  15 3.92427 2.54234   6
   3   7 -15 1.64259 1.94782  19
   3   7 -15 0.88767 2.01296   8
   3  -7 -14 4.03213 2.32486  16
   3   7 -14 6.30700 2.26504  16
  -3  -7  14 5.64076 2.71632   6
   3   7 -14 6.47775 2.13826  19
   3   7 -14 8.90915 2.31810   8
   3   7 -13 14.3456 2.86446  21
   3   7 -13 18.7435 3.00608  19
  -3  -7  13 22.5146 3.80287   6
   3   7 -13 19.2476 2.87860  16
   3  -7 -13 14.1171 2.96702  16
   3  -7 -13 14.1411 2.95985  11
  -3   7  13 13.4058 2.66758   1
  -3   7  12 344.242 12.0171   1
  -3  -7  12 323.106 11.7242   1
   3   7 -12 320.143 12.1037  19
   3   7 -12 331.771 12.3647  21
   3   7 -12 347.279 11.8598  16
  -3  -7  12 343.174 13.3785   6
   3  -7 -12 337.829 12.9579  11
  -3  -7  12 321.171 11.5551   5
   3   7 -11 15.0169 2.55706  19
  -3   7  11 11.2159 2.38468   1
  -3  -7  11 12.1382 2.32694   1
   3   7 -11 19.5802 2.55467  16
   3   7 -11 12.9534 2.50880  21
  -3  -7  11 9.78084 2.22337   5
   3   7 -10 548.971 15.7823  16
  -3  -7  10 534.112 15.7405   1
  -3   7  10 515.782 15.6821   1
   3   7 -10 547.169 16.5226  21
   3   7 -10 546.223 16.7516  19
  -3  -7  10 542.112 16.0720   5
   3   7  -9 1.40088 1.28651  19
  -3   7   9 1.35260 1.24571   1
  -3  -7   9-0.26727 1.26748   1
   3   7  -9 1.81370 1.22875  16
   3   7  -9 0.32285 1.44092  21
  -3  -7   9-0.30100 1.40690   5
  -3  -7   8 8.00458 1.71062   5
   3   7  -8 7.61576 1.65753  21
   3   7  -8 7.66592 1.67072  19
  -3   7   8 12.7317 1.80000   1
  -3  -7   8 11.1909 1.68915   1
   3   7  -8 11.0034 1.61889  16
   3  -7  -8 8.25545 1.99780  11
   3   7  -8 7.23562 1.71004   8
  -3  -7   8 7.93600 1.21776  10
  -3  -7   7 5.03119 1.41698   5
   3  -7  -7 4.04527 1.01319  21
   3   7  -7 5.10061 1.34053  21
   3   7  -7 6.94026 1.61074  19
  -3   7   7 4.27547 1.23291   1
  -3  -7   7 6.12388 1.25243   1
   3   7  -7 8.41030 1.34895  16
   3  -7  -7 6.76229 1.78104  11
   3   7  -7 7.69390 1.60874   8
  -3  -7   6 511.350 13.9824   5
   3   7  -6 510.858 14.4567  19
   3   7  -6 502.816 13.6534  21
   3  -7  -6 504.492 12.5189  21
   3   7  -6 515.678 12.9045  16
  -3  -7   6 476.597 11.1875  13
   3   7  -6 501.161 13.7955   8
   3  -7  -6 515.430 14.6502  11
  -3   7   6 503.020 13.0199   1
  -3  -7   5 19.8630 1.97771   5
   3  -7  -5 19.6695 1.29016  21
   3   7  -5 22.2146 1.89230  21
  -3  -7   5 23.8364 2.13486  14
  -3  -7   5 20.1763 1.03597  13
  -3  -7   5 19.4819 0.84274  11
   3  -7  -5 23.7052 2.24469  11
  -3  -7   5 24.1551 1.98592   9
   3   7  -5 25.0806 2.04644   8
  -3  -7   4 23.9742 1.99602   9
   3   7  -4 23.4078 1.94865   8
   3   7  -4 26.0679 1.36319  17
   3  -7  -4 27.1597 1.06447   7
   3  -7  -4 25.7272 2.30287  13
  -3  -7   4 24.5103 1.29697  13
  -3  -7   4 24.3637 2.16616  14
   3  -7  -4 25.8038 2.28779  11
  -3  -7   4 25.5907 0.89931  11
  -3  -7   4 24.7603 0.88954  11
  -3  -7   4 29.1145 2.23732   5
  -3  -7   3 78.3078 3.66054   5
   3   7  -3 72.1848 3.46714  19
  -3  -7   3 78.6441 2.77867  13
  -3  -7   3 77.9189 3.73382  14
   3  -7  -3 68.3084 3.59006  13
   3   7  -3 85.9159 2.38902  17
  -3  -7   3 75.2067 2.16463  11
   3  -7  -3 75.8569 3.70081  11
  -3  -7   3 70.8083 3.53790   9
   3   7  -2 26.0202 1.85964  19
  -3   7   2 23.7883 1.72802  19
  -3  -7   2 26.0818 2.16945  14
  -3  -7   2 23.7661 1.53191  13
  -3  -7   2 23.2124 1.12865  11
   3  -7  -2 24.0714 1.91742  11
  -3  -7   2 23.6522 1.95975   9
  -3   7   1 156.306 3.84457   2
  -3  -7   1 155.410 3.87426   2
   3  -7  -1 159.877 3.89656   3
   3   7  -1 156.859 3.90056   3
   3   7  -1 159.650 5.13750  19
  -3   7   1 150.106 5.30026  19
  -3  -7   1 166.318 5.88105  14
  -3  -7   1 152.856 4.42341  11
  -3  -7   1 153.499 5.67687   9
   3  -7   0 1570.00 34.3298   3
   3   7   0 1569.46 34.3515   3
  -3   7   0 1600.31 36.3703  19
   3   7   0 1554.03 35.4276  19
  -3  -7   0 1542.22 35.3075  11
   3  -7   0 1499.03 34.3067   4
  -3   7  -1 10.5373 1.44561   8
   3   7   1 7.64859 0.83846  19
   3   7   1 8.19843 1.22600   7
  -3  -7  -1 9.26390 1.44175  14
  -3  -7  -1 10.0144 1.25318  11
   3   7   1 7.76968 1.06727   4
   3  -7   2 1375.63 31.0981   5
   3   7   2 1376.51 31.7683   4
   3   7   2 1344.25 30.6788  19
  -3   7  -2 1356.26 30.9286  18
  -3  -7  -2 1353.24 30.9957  18
  -3   7  -2 1364.44 31.9911  17
  -3  -7  -2 1383.33 32.5621  14
  -3  -7  -2 1375.57 32.1945  11
   3   7   2 1369.94 32.2180   7
  -3   7  -2 1394.57 32.9026   8
  -3   7  -3 13.6322 1.73922   8
  -3   7  -3 12.0769 1.59728  19
  -3  -7  -3 11.8051 1.15414  18
  -3   7  -3 15.2998 1.56597  17
  -3   7  -3 9.79721 1.07228  18
   3   7   3 13.9546 1.48427   7
  -3  -7  -3 12.7579 1.60315  14
  -3  -7  -3 14.7528 1.75167  11
   3  -7   3 12.0415 1.02542   5
   3  -7   4 386.242 9.63185   5
  -3  -7  -4 383.684 10.2099  18
  -3   7  -4 376.841 10.8350  17
  -3   7  -4 369.536 10.1081  18
  -3   7  -4 376.612 11.3799  19
  -3  -7  -4 383.024 10.1783  16
  -3  -7  -4 375.963 10.7130  14
  -3  -7  -4 373.570 11.2983  11
   3   7   4 382.674 10.5927   7
  -3   7  -4 369.973 11.5769   8
   3  -7   5 120.942 3.90268   5
  -3   7  -5 117.676 4.94592  17
  -3   7  -5 113.316 5.23159  19
  -3  -7  -5 114.361 4.48964  14
  -3  -7  -5 117.334 4.53037  16
  -3  -7  -5 119.823 5.45696  11
  -3   7  -5 121.404 5.54191   8
   3   7   5 107.979 4.44755   7
   3  -7   6 101.146 3.67519   5
  -3   7  -6 104.968 4.82864  17
  -3   7  -6 93.1439 4.95356  19
  -3  -7  -6 108.440 4.58606  16
   3  -7   6 101.897 4.10003  14
  -3  -7  -6 101.406 4.07008  14
  -3  -7  -6 100.176 5.29542  11
   3  -7   6 109.511 3.39224   9
   3   7   6 100.857 4.26096   7
   3  -7   7 36.6756 2.14852   5
  -3   7  -7 36.3017 3.15321  19
  -3   7  -7 33.6676 2.79020  17
  -3  -7  -7 31.0361 2.04419  14
  -3  -7  -7 39.2208 2.83024  16
   3  -7   7 35.9972 2.21515  14
  -3  -7  -7 29.1106 3.13277  11
   3   7   7 35.1320 2.44734   7
  -3  -7  -7 33.4121 2.54784   9
  -3  -7  -8 11.2286 1.91154  16
  -3  -7  -8 7.43826 1.50139   9
  -3   7  -8 10.1063 1.97405  19
  -3   7  -8 7.73158 1.79804  17
   3   7   8 6.68304 1.43576   7
  -3  -7  -9 81.3754 4.79650  16
  -3   7  -9 77.0956 4.85371  19
   3   7   9 85.1713 4.01359   7
  -3  -7  -9 80.2126 3.80730   9
  -3  -7 -10 13.2218 2.37964  16
   3   7  10 14.2053 1.90288   7
   3   7  10 13.5793 2.18845   1
   3  -7  10 17.0424 2.43824   1
  -3   7 -10 25.0023 2.93534  17
  -3   7 -10 15.1250 2.46722  19
  -3   7 -11 10.9312 2.30338  19
  -3   7 -11 6.03324 2.21580  17
  -3  -7 -11 4.04091 1.94795  16
   3  -7  11 7.07898 2.26768   6
   3  -7  11 7.17647 2.12398   1
   3   7  11 3.22755 1.91777   1
  -3   7 -12 259.174 10.1497  19
  -3   7 -12 234.080 10.3022  17
  -3   7 -12 244.798 10.1949  18
  -3  -7 -12 266.795 10.5680  16
  -3  -7 -12 272.422 10.6003  18
   3  -7  12 260.898 11.0889   7
   3  -7  12 267.219 10.5926   6
   3  -7  12 265.899 10.3946  12
   3   7  12 244.469 10.3568   1
   3  -7  12 261.840 10.4893   1
  -3  -7 -13 25.1471 3.23729  20
  -3   7 -13 20.8002 2.69917  19
  -3   7 -13 17.0110 2.82073  17
  -3   7 -13 22.4789 3.19300  18
  -3  -7 -13 21.0610 3.28463  18
   3  -7  13 23.4526 3.38826   6
   3  -7  13 21.4203 3.44216   7
  -3  -7 -13 17.7465 2.93104  16
   3  -7  13 18.1951 2.93479  12
   3   7  13 24.7248 3.29494   1
   3  -7  13 21.7350 3.05149   1
  -3  -7 -14 31.7332 3.59199  20
  -3  -7 -14 33.7875 3.72733  18
  -3   7 -14 35.8562 4.04186  17
  -3   7 -14 32.7884 3.85255  18
   3  -7  14 28.8895 3.88067   7
  -3  -7 -14 32.2028 3.89200  16
  -3   7 -14 32.4607 4.03621   8
   3   7  14 26.5789 3.62078   1
   3  -7  14 27.5434 3.55462   1
   3  -9 -15 2.78154 2.07039  16
  -3  -9  15 3.30538 2.33787   6
   3   9 -15 4.36556 2.15846  19
   3   9 -15 3.82082 2.09911   8
   3  -9 -14 0.47385 2.04543  16
  -3  -9  14 3.99348 2.54607   6
   3   9 -14 0.43898 1.99051   8
   3   9 -14 1.06449 1.84327  17
   3   9 -14-0.46630 2.04724  19
   3  -9 -13 32.3097 3.81064  16
  -3  -9  13 44.3446 4.98705   6
   3   9 -13 30.6608 3.57457   8
   3   9 -13 36.2979 3.93992  19
   3   9 -12 17.8701 2.95489  21
   3   9 -12 17.4113 2.80846   8
  -3  -9  12 15.1483 2.48684   5
   3   9 -12 14.6919 2.76198  19
  -3  -9  11 6.91570 1.90813   5
   3   9 -11 5.88963 2.09491  21
   3  -9 -11 9.58785 2.83674  11
   3   9 -11 7.25288 2.14946   8
   3   9 -11 13.2971 2.68131  19
  -3  -9  10-0.33266 1.59998   5
   3   9 -10-0.71036 1.55945  21
   3  -9 -10 3.75960 2.29138  11
   3   9 -10 1.12997 1.41620   8
   3   9 -10 2.60877 1.70744  19
  -3  -9   9 78.7485 4.62692   5
   3  -9  -9 83.2647 5.49768  11
   3   9  -9 82.6860 4.90293   8
   3   9  -9 79.6640 5.16923  19
   3   9  -9 82.8953 4.65492  21
  -3  -9   8 148.058 6.37536   5
   3   9  -8 132.190 5.92990  21
   3   9  -8 141.875 6.87365  19
   3  -9  -8 146.754 7.18966  11
   3   9  -8 143.717 6.48025   8
  -3  -9   7 54.0599 3.62343   5
   3   9  -7 54.6268 3.95488  19
   3   9  -7 59.9028 3.46182  21
   3  -9  -7 57.5772 4.18047  11
   3   9  -7 58.8728 3.76468   8
   3   9  -7 55.7751 2.85612  17
  -3   9   6 101.831 2.92051   4
  -3  -9   6 106.777 5.05131   5
   3   9  -6 105.469 3.83145  17
   3   9  -6 101.723 4.42701  21
   3  -9  -6 102.187 5.43563  11
   3   9  -6 106.869 5.00587   8
  -3  -9   6 106.655 4.68635   9
  -3  -9   5 355.118 11.0150   5
   3   9  -5 346.868 9.20281  17
  -3  -9   5 353.718 9.06251  13
  -3  -9   5 365.359 11.4886  14
   3  -9  -5 365.619 11.7525  13
   3   9  -5 361.859 10.1164  21
   3  -9  -5 369.642 11.6904  11
  -3  -9   5 359.868 10.8716   9
   3   9  -5 381.496 11.2407   8
  -3  -9   4 182.844 6.88679   5
  -3  -9   4 196.528 7.38500  14
  -3  -9   4 189.455 5.57043  13
   3  -9  -4 199.064 7.47185  13
   3   9  -4 193.413 7.13034  19
   3   9  -4 183.436 5.84224  21
  -3  -9   4 188.387 4.63656  11
   3  -9  -4 192.149 7.26191  11
  -3  -9   4 184.044 6.91492   9
  -3  -9   3 41.1730 2.86945   5
   3   9  -3 41.4081 2.85806  19
   3   9  -3 42.5709 2.05222  21
   3  -9  -3 41.6990 2.97016  11
  -3  -9   3 41.9115 1.61040  11
  -3  -9   3 38.6558 2.88339   9
   3  -9  -3 48.4336 3.25280  13
  -3  -9   3 37.4577 2.14692  13
  -3  -9   3 40.6200 3.11005  14
   3   9  -2 27.3649 2.16590  19
  -3   9   2 27.2749 2.09531  19
  -3  -9   2 26.3130 1.40972  11
   3  -9  -2 28.7208 2.37325  11
  -3  -9   2 26.1652 2.47898   9
  -3  -9   2 24.4494 1.87101  13
   3  -9  -2 23.1563 2.37867  13
  -3  -9   2 23.1639 2.45229  14
  -3   9   1 35.2527 2.44028  19
   3   9  -1 37.2006 2.33948  19
  -3  -9   1 40.1848 3.06625  14
  -3  -9   1 39.1017 2.95065   9
  -3  -9   1 36.3824 1.87847  11
   3  -9  -1 39.8057 2.61634  11
  -3  -9   0 14.0766 1.42189  11
  -3   9   0 12.9698 1.68549  19
   3   9   0 11.8332 1.28144  19
  -3  -9  -1 96.3196 2.55850  16
  -3  -9  -1 88.6176 4.56937  14
  -3  -9  -1 102.568 3.98697  11
  -3   9  -1 96.1709 4.49135  19
   3   9   1 94.0456 3.49922  19
  -3  -9  -2 5.05250 1.40835  14
   3  -9   2 6.75592 1.07317   5
   3   9   2 5.29456 1.05226   4
  -3  -9  -2 8.81860 1.43862  11
   3   9   2 4.58551 0.77739  19
  -3   9  -3 726.223 20.0446   8
   3   9   3 738.770 18.9008   7
  -3  -9  -3 747.366 19.6706  14
  -3  -9  -3 723.821 17.5625  16
  -3  -9  -3 755.995 19.3447  11
   3  -9   3 756.787 17.9027   5
   3   9   3 728.363 18.3266   4
   3   9   4 22.6834 1.87250   4
   3  -9   4 21.2843 1.54044   5
  -3   9  -4 18.7630 1.49632  18
  -3  -9  -4 23.6761 1.61632  18
  -3   9  -4 18.1368 1.86329  17
  -3   9  -4 21.8279 2.45087  19
  -3  -9  -4 17.9797 2.11020  14
  -3  -9  -4 21.4890 1.67426  16
  -3  -9  -4 22.9621 2.35409  11
   3   9   4 19.9300 1.87738   7
  -3   9  -4 19.1143 2.28306   8
   3  -9   5 83.9454 3.23708   5
  -3   9  -5 84.2601 4.78329  19
  -3   9  -5 74.1253 3.31202  18
  -3  -9  -5 79.1502 3.45899  18
  -3   9  -5 81.5332 4.14155  17
  -3  -9  -5 78.5452 3.52793  16
  -3  -9  -5 79.7135 4.07744  14
   3  -9   5 86.9257 4.24141  14
  -3  -9  -5 81.9220 4.61439  11
   3   9   5 78.9283 3.76330   7
   3  -9   5 86.5431 3.67479   9
   3  -9   6 14.9466 1.49092   9
  -3   9  -6 14.9382 1.96224  17
  -3   9  -6 15.0036 1.65675  18
  -3   9  -6 16.7279 2.25688  19
  -3  -9  -6 16.7214 1.74430  18
   3   9   6 15.0716 1.70475   7
  -3  -9  -6 13.1971 1.83804  14
   3  -9   6 14.1434 1.90330  14
  -3  -9  -6 14.2329 1.70737  16
  -3  -9  -6 10.3125 2.17500  11
   3  -9   6 13.4440 1.34729   5
  -3   9  -7 135.848 6.66081  19
  -3   9  -7 132.475 5.94017  17
  -3   9  -7 121.191 5.22058  18
  -3  -9  -7 141.818 5.55398  18
  -3  -9  -7 135.139 5.59494  16
  -3  -9  -7 134.065 5.28123  14
   3  -9   7 140.725 5.44413  14
  -3  -9  -7 141.622 6.98357  11
   3   9   7 127.046 5.07416   7
  -3  -9  -7 129.811 5.88044   9
  -3   9  -8 36.7993 3.63864  19
  -3   9  -8 46.8370 3.22769  18
  -3  -9  -8 40.6941 3.16370  16
  -3  -9  -8 40.2555 3.05266  18
  -3   9  -8 39.7234 3.27817  17
   3   9   8 39.9595 2.70608   7
  -3  -9  -8 40.7735 3.24876   9
  -3  -9  -8 39.4949 3.78151  11
   3   9   8 44.1394 3.08849   1
   3  -9   8 40.2913 2.95203   1
  -3  -9  -9 5.30706 1.77420  16
  -3   9  -9 5.36897 1.90756  17
  -3  -9  -9 3.60864 1.56759  18
  -3   9  -9 8.02494 2.17169  19
  -3   9  -9 6.15064 1.80799  18
   3  -9   9 8.48542 1.77551   1
   3   9   9 5.98102 1.55895   1
  -3  -9  -9 6.22921 1.74551   9
  -3  -9 -10 23.5300 2.88018  16
  -3   9 -10 31.0443 3.34778  17
  -3   9 -10 29.0027 2.89040  18
  -3  -9 -10 24.4289 2.82814  18
  -3   9 -10 30.7652 3.50510  19
   3  -9  10 31.5605 3.04660   1
   3   9  10 27.2381 3.00340   1
  -3   9 -10 28.1339 3.45750   8
  -3   9 -11 17.0857 3.09978   8
  -3   9 -11 12.7314 2.34944  18
  -3   9 -11 16.5444 2.73866  17
  -3  -9 -11 22.4887 2.91625  18
  -3   9 -11 17.4391 2.84620  19
  -3  -9 -11 16.9127 2.73627  16
   3   9  11 17.6296 2.71508   1
   3  -9  11 15.8598 2.53787   1
   3  -9  11 18.0548 3.07900   6
  -3   9 -12 1.32755 1.80861  19
  -3   9 -12 2.23626 1.93610  18
  -3  -9 -12 1.52874 2.07770  18
  -3   9 -12 0.85933 1.91752  17
   3  -9  12 0.88961 2.16870   6
  -3  -9 -12-1.19103 1.90933  16
  -3   9 -12 0.53259 2.09138   8
   3  -9  12-0.37097 1.68209   1
   3   9  12-2.27348 1.82230   1
  -3   9 -13 2.12656 2.17288   8
  -3   9 -13-0.75871 1.87444  18
  -3   9 -13-0.84039 2.13016  19
  -3  -9 -13 1.16696 1.76378  18
  -3   9 -13-0.43362 1.93518  17
  -3  -9 -13-0.40594 1.86919  16
   3   9  13-1.15314 1.82276   1
   3  -9  13-0.43847 2.33132  12
   3  -9  13-1.04159 2.43411   7
   3  -9  13-0.43377 2.05698   6
  -3 -11  14 53.7184 5.40678   6
   3 -11 -14 53.6405 4.54455  16
   3  11 -14 53.8347 4.84157  19
   3  11 -14 60.6964 4.76476   8
   3 -11 -13 3.83957 2.13590  16
   3  11 -13 2.17975 2.03795   8
   3 -11 -13 0.56920 2.28158  11
   3  11 -13 1.00756 1.97864  19
   3 -11 -12 0.84172 2.07975  16
   3  11 -12 0.43662 1.78480   8
   3  11 -12 2.03866 2.04286  19
   3 -11 -12 3.38481 2.39294  11
   3  11 -11 2.13588 1.74602   8
   3 -11 -11 2.15761 2.28789  11
   3  11 -11-1.00362 2.01121  19
  -3 -11  10 40.0870 3.53376   5
   3  11 -10 42.8629 2.96660  17
   3  11 -10 37.7283 4.01659  19
   3  11 -10 40.4737 3.47425  21
   3 -11 -10 44.7358 3.30607  14
   3 -11 -10 39.8805 4.19478  11
   3  11 -10 38.1730 3.72805   8
  -3 -11   9 6.91669 1.89115   5
   3  11  -9 4.42289 1.64411  21
   3 -11  -9 6.23896 2.52684  11
   3  11  -9 7.01846 1.90682   8
   3  11  -9 8.26982 2.24491  19
   3  11  -9 7.84491 1.40413  17
  -3 -11   8 171.936 7.37120   5
   3  11  -8 176.896 8.28965  19
   3  11  -8 179.102 6.89715  21
   3 -11  -8 168.213 8.37005  11
   3  11  -8 193.585 8.02847   8
   3  11  -8 188.913 6.16020  17
  -3 -11   7 42.8956 3.45124   5
   3  11  -7 52.8547 3.18399  21
   3 -11  -7 59.0008 4.45528  11
   3  11  -7 50.6163 3.79982   8
   3  11  -7 51.4117 2.57736  17
  -3 -11   6 225.944 8.59215   5
   3  11  -6 247.481 7.65677  21
   3  11  -6 246.612 9.48482  19
   3 -11  -6 229.186 9.40865  11
  -3 -11   6 238.955 8.62426   9
  -3 -11   5 217.035 8.17170   5
   3 -11  -5 215.055 8.86931  13
  -3 -11   5 224.821 8.75784  14
   3  11  -5 214.927 6.71925  21
   3  11  -5 234.865 8.77198  19
   3 -11  -5 208.069 8.55860  11
  -3 -11   5 226.246 8.37374   9
  -3 -11   4 274.454 9.55035   5
   3  11  -4 265.537 7.60005  21
   3  11  -4 294.915 9.89596  19
  -3 -11   4 279.281 10.1807  14
   3 -11  -4 282.727 10.2159  13
   3 -11  -4 287.663 9.97642  11
  -3 -11   4 277.111 9.75130   9
  -3 -11   3 3.69950 1.56459   5
   3  11  -3 1.90853 1.34810  19
   3  11  -3 2.30324 0.70575  21
   3 -11  -3 2.01438 1.40394  11
  -3 -11   3 3.44666 1.60893   9
  -3 -11   3 2.76603 1.61676  14
   3 -11  -3 0.65616 1.41703  13
   3  11  -2 623.072 16.9533  19
   3  11  -2 610.716 14.3210  21
  -3  11   2 636.028 16.7943  19
  -3 -11   2 621.581 15.0383  11
   3 -11  -2 644.978 17.3155  11
  -3 -11   2 632.835 18.0311   9
   3 -11  -2 636.742 17.8948  13
  -3 -11   2 633.147 18.1998  14
  -3  11   1 29.9503 2.55867  19
   3  11  -1 29.4648 2.30656  19
   3 -11  -1 29.2594 2.77931  13
  -3 -11   1 27.0555 2.84099  14
   3 -11  -1 27.8069 2.47165  11
  -3 -11   1 31.1813 1.90775  11
  -3 -11   1 35.8438 3.18055   9
  -3  11   0 22.6265 2.32598  19
   3  11   0 24.2300 1.99509  19
  -3 -11   0 25.7104 1.91419  11
   3 -11   0 24.4841 2.19654  11
  -3 -11   0 18.6017 2.56419   9
  -3 -11  -1 1.90867 1.07309  11
  -3 -11  -1 3.31062 1.67968  14
   3  11   1 4.04369 0.91011  19
  -3  11  -1 2.86957 1.40075  19
  -3  11  -2 101.715 5.15806  19
   3  11   2 94.0552 3.51392  19
  -3 -11  -2 98.4902 4.47481  11
   3 -11   2 93.4685 3.88738   5
  -3 -11  -2 105.537 5.39438  14
  -3  11  -3 25.1647 2.66366  19
  -3 -11  -3 27.9755 2.94388  14
  -3 -11  -3 26.9060 2.50467  11
   3 -11   3 22.6791 1.82439   5
   3 -11   4 225.649 8.56392  14
  -3 -11  -4 213.473 8.33059  14
   3 -11   4 216.393 6.68633   5
   3  11   4 223.596 6.94056   4
  -3 -11  -4 225.828 8.37879  11
   3  11   4 220.989 5.82915   1
   3  11   5 109.829 4.39061   4
  -3  11  -5 97.8891 5.80729  19
   3  11   5 102.909 3.71975   1
  -3 -11  -5 117.081 5.53764  14
  -3 -11  -5 107.497 4.11771  16
   3 -11   5 108.714 5.48432  14
  -3 -11  -5 110.460 5.68105  11
   3 -11   5 118.464 5.01708   9
  -3 -11  -5 115.772 6.00807   9
   3  11   6 148.573 5.62866   4
  -3  11  -6 154.567 7.47834  19
  -3  11  -6 154.130 5.15467  18
  -3  11  -6 156.209 6.37033  17
   3  11   6 149.185 5.15860   1
  -3 -11  -6 154.261 5.56136  16
  -3 -11  -6 152.044 6.52135  14
   3 -11   6 156.836 6.67394  14
  -3 -11  -6 161.899 7.45475  11
   3 -11   6 158.277 5.76356   9
  -3 -11  -6 150.956 7.07130   9
   3  11   7 162.071 6.09341   4
  -3  11  -7 181.252 8.26588  19
  -3  11  -7 161.815 5.70726  18
  -3  11  -7 162.873 6.76226  17
  -3 -11  -7 166.295 6.14964  16
   3  11   7 157.120 5.72268   1
   3 -11   7 148.282 6.50644  14
  -3 -11  -7 173.689 6.69372  14
  -3 -11  -7 174.728 8.01319  11
  -3 -11  -7 155.145 7.17029   9
   3  11   8 366.147 10.9713   4
  -3  11  -8 374.794 10.7083  18
  -3  11  -8 342.661 11.6849  17
  -3 -11  -8 355.712 11.0315  16
  -3  11  -8 364.324 13.3701  19
   3  11   8 358.337 10.6882   1
  -3 -11  -8 351.737 13.2243  11
  -3 -11  -8 342.628 11.9555   9
  -3  11  -9 0.96053 1.96293  19
  -3  11  -9 1.20414 1.30929  18
  -3  11  -9 1.03543 1.54036  17
  -3 -11  -9 0.64704 1.57741   9
  -3  11  -9-0.49956 1.92038   8
   3  11   9 0.24694 1.28284   1
  -3  11 -10 54.5091 4.70015  19
  -3  11 -10 49.3562 4.65171   8
  -3 -11 -10 51.5367 3.73834   9
  -3  11 -10 44.7026 3.81382  17
  -3  11 -11 21.2418 3.39093   8
  -3  11 -11 29.8862 3.65700  19
  -3  11 -11 21.2932 2.92097  17
  -3  11 -12 33.3814 4.01244   8
  -3  11 -12 31.7316 3.71603  19
  -3  11 -12 24.5509 3.01740  17
   3 -11  12 30.3175 3.81871   6
   3  13 -13 9.06403 2.62752  19
   3 -13 -13 14.8788 3.25532  11
   3  13 -12 100.373 6.63357  19
   3 -13 -12 101.310 7.00097  11
   3  13 -11 12.6507 2.65153  19
   3 -13 -11 11.1079 3.06319  11
   3 -13 -10 38.0796 3.41243  14
   3 -13 -10 49.7674 4.89707  11
   3  13 -10 38.8759 4.27013  19
   3 -13  -9 4.13192 1.85306  14
   3 -13  -9 3.58794 2.50028  11
  -3 -13   9 2.97473 1.85615   5
   3 -13  -8 3.87420 2.16162  11
  -3 -13   8 1.00776 1.49970   5
   3  13  -7 29.5062 3.40793  19
   3 -13  -7 26.0866 3.46570  11
  -3 -13   7 23.1302 2.82255   5
  -3 -13   7 25.2782 2.85302   9
   3  13  -6 0.83203 1.70128  19
  -3 -13   6 3.76107 1.91929   9
   3 -13  -6 0.83669 1.89775  11
  -3 -13   6 4.99291 1.70935   5
  -3 -13   5 145.316 6.65529   5
  -3 -13   5 147.234 7.39685  14
   3 -13  -5 145.199 7.50264  13
   3  13  -5 134.697 6.76620  19
   3 -13  -5 161.179 7.50769  11
  -3 -13   5 147.477 6.92078   9
  -3 -13   4 47.1004 3.68112   5
  -3 -13   4 42.0778 3.90116  14
   3 -13  -4 34.0417 3.57572  13
   3  13  -4 38.5830 3.36749  19
   3 -13  -4 45.4730 3.69193  11
  -3 -13   4 43.8772 3.76831   9
  -3 -13   3 79.4568 4.79809   5
  -3 -13   3 96.8689 5.75002  14
   3 -13  -3 81.0957 5.19180  13
   3  13  -3 81.3540 4.67059  19
   3 -13  -3 77.5256 4.69417  11
  -3 -13   3 84.8887 5.32161   9
  -3 -13   2 97.4097 5.84980  14
   3 -13  -2 87.5174 5.27534  13
   3  13  -2 86.7083 4.60903  19
   3 -13  -2 82.4338 4.66854  11
  -3 -13   2 89.5299 5.47409   9
  -3 -13   1 49.6942 4.20751  14
   3 -13  -1 44.3283 3.67554  13
  -3  13   1 53.0753 3.53646  19
   3  13  -1 45.5629 3.12518  19
   3 -13  -1 46.8842 3.33102  11
  -3 -13   1 44.7002 3.98270   9
   3 -13   0 311.592 11.1937  13
   3  13   0 334.092 10.0932  19
  -3  13   0 317.959 10.9502  19
   3 -13   0 341.993 10.6454  11
  -3 -13   0 340.405 9.68905  11
  -3 -13   0 324.190 12.0867   9
  -3 -13  -1 137.773 6.91179  14
   3 -13   1 131.437 6.11859  13
   3  13   1 124.508 4.82855  19
  -3  13  -1 127.451 6.14479  19
  -3 -13  -1 122.915 5.14082  11
   3 -13   1 122.839 5.37829  11
  -3 -13  -1 121.069 6.68061   9
  -3  13  -2 151.454 6.92962  19
   3  13   2 136.281 4.80330  19
[truncated: 634,950 more chars]
