# Supplementary material for: Syntheses and structures of ammonium transition-metal dialuminium tris­(phosphate) dihydrates (NH4)MAl4(PO4)3·2H2O (M = Mn and Ni)
Source: Acta Crystallogr E Crystallogr Commun. 2023 Jan 26;79(Pt 2):116–9. doi: 10.1107/S2056989023000555 (PMC9912463; doi:10.1107/S2056989023000555)
Supplement: Supplementary file 2 [file e-79-00116-Isup2.hkl]

data_I                                                                          
_shelx_title ' Mn_re400_01 in C2/c'                                             
_shelx_refln_list_code          4                                               
_shelx_F_calc_maximum      383.19                                               
_exptl_crystal_F_000       892.00                                               
_reflns_d_resolution_high  0.7660                                               
                                                                                
loop_                                                                           
 _space_group_symop_operation_xyz                                               
 'x, y, z'                                                                      
 '-x, y, -z+1/2'                                                                
 'x+1/2, y+1/2, z'                                                              
 '-x+1/2, y+1/2, -z+1/2'                                                        
 '-x, -y, -z'                                                                   
 'x, -y, z-1/2'                                                                 
 '-x+1/2, -y+1/2, -z'                                                           
 'x+1/2, -y+1/2, z-1/2'                                                         
                                                                                
_cell_length_a    13.3577                                                       
_cell_length_b    10.2279                                                       
_cell_length_c     8.7922                                                       
_cell_angle_alpha  90.000                                                       
_cell_angle_beta  108.885                                                       
_cell_angle_gamma  90.000                                                       
                                                                                
_shelx_F_squared_multiplier     1.000                                           
                                                                                
loop_                                                                           
 _refln_index_h                                                                 
 _refln_index_k                                                                 
 _refln_index_l                                                                 
 _refln_F_squared_calc                                                          
 _refln_F_squared_meas                                                          
 _refln_F_squared_sigma                                                         
 _refln_observed_status                                                         
   2   0   0       1430.43       1042.58        35.62 o                         
   4   0   0      26669.95      28351.62       270.02 o                         
   6   0   0       1366.76        923.55        33.23 o                         
   8   0   0        260.27        200.43        31.42 o                         
  10   0   0      15802.15      14740.20       211.14 o                         
  12   0   0       2554.62       2664.17       147.42 o                         
  14   0   0       8239.88       8629.84       361.28 o                         
  16   0   0        260.56        299.99        68.85 o                         
   3   1   0        786.29        474.61        25.52 o                         
   5   1   0        364.16        485.60        14.36 o                         
   7   1   0        874.23        862.51        45.29 o                         
   9   1   0      13945.78      13835.48       123.44 o                         
  11   1   0       2067.99       2301.67        57.68 o                         
  13   1   0       1329.50       1349.14        67.87 o                         
  15   1   0         31.65         46.69        33.77 o                         
   0   2   0       3336.39       4467.95       100.40 o                         
   2   2   0       1647.22       1533.48        38.10 o                         
   4   2   0        394.22        447.06        18.48 o                         
   6   2   0        193.43        215.28        18.58 o                         
   8   2   0       7428.00       7647.42        90.97 o                         
  10   2   0        279.03        323.81        17.38 o                         
  12   2   0        408.48        398.57        28.74 o                         
  14   2   0         38.61         80.70        29.68 o                         
  16   2   0         97.77        105.53        33.05 o                         
   1   3   0      24706.38      25264.24       176.57 o                         
   3   3   0       1536.44       1549.03        31.67 o                         
   5   3   0       9956.54       9685.47       142.84 o                         
   7   3   0       5036.22       5322.11        91.81 o                         
   9   3   0       8280.67       8404.74        89.84 o                         
  11   3   0       3750.97       3859.69        75.12 o                         
  13   3   0        300.19        341.72        42.61 o                         
  15   3   0       2921.11       2910.32       121.17 o                         
   0   4   0       7259.58       8193.30       122.02 o                         
   2   4   0       5381.74       4547.43        42.84 o                         
   4   4   0       6906.89       6924.48        80.76 o                         
   6   4   0       4052.97       3932.17        66.52 o                         
   8   4   0      19724.84      18635.50       257.81 o                         
  10   4   0          5.88         19.89        19.24 o                         
  12   4   0       3679.76       3784.50        90.14 o                         
  14   4   0          2.15          9.73        24.69 o                         
   1   5   0       8639.25       8985.17       212.74 o                         
   3   5   0         43.90         23.27         7.12 o                         
   5   5   0        248.50        264.47        14.71 o                         
   7   5   0       1548.50       1503.87        33.80 o                         
   9   5   0       6310.39       6367.44       112.53 o                         
  11   5   0        510.32        436.82        33.79 o                         
  13   5   0        298.66        282.48        32.22 o                         
  15   5   0         12.30         25.18        28.93 o                         
   0   6   0      30377.16      32443.88       445.54 o                         
   2   6   0       4850.53       5086.30        47.01 o                         
   4   6   0        595.18        571.78        23.88 o                         
   6   6   0       1109.27        966.27        33.44 o                         
   8   6   0       7721.67       7547.33        87.66 o                         
  10   6   0        528.49        538.27        26.74 o                         
  12   6   0        351.49        335.98        25.35 o                         
  14   6   0         98.11        112.97        31.08 o                         
   1   7   0        578.67        505.72        17.99 o                         
   3   7   0      22264.67      22176.74       167.75 o                         
   5   7   0        741.98        662.34        25.02 o                         
   7   7   0      14080.60      13942.46       155.84 o                         
   9   7   0       7891.28       7840.17       127.97 o                         
  11   7   0       1982.75       2038.95        54.68 o                         
  13   7   0        607.10        635.66        38.14 o                         
   0   8   0          0.18          1.42        20.78 o                         
   2   8   0        108.20        101.90        12.07 o                         
   4   8   0       4209.39       4242.42        55.26 o                         
   6   8   0         16.87         29.06        13.09 o                         
   8   8   0        108.85         90.63        18.15 o                         
  10   8   0       2841.58       2690.85        63.65 o                         
  12   8   0        921.31        888.41        42.28 o                         
   1   9   0        446.67        569.75        24.53 o                         
   3   9   0        814.37        863.32        34.22 o                         
   5   9   0       1266.29       1351.22        28.41 o                         
   7   9   0         77.98         68.63        32.06 o                         
   9   9   0         95.25        117.26        23.42 o                         
  11   9   0        832.00        754.95        43.75 o                         
   0  10   0       7703.88       7886.26       132.48 o                         
   2  10   0       5689.44       5604.58        91.49 o                         
   4  10   0         11.89         30.35        18.67 o                         
   6  10   0        671.28        670.36        35.94 o                         
   8  10   0        218.61        207.10        25.60 o                         
  10  10   0       1670.49       1635.38        77.78 o                         
   1  11   0       5732.29       5820.45        96.12 o                         
   3  11   0        151.09        112.54        32.11 o                         
   5  11   0       7716.00       7502.49       159.23 o                         
   7  11   0          2.58         10.12        57.63 o                         
   9  11   0        184.74        193.94        40.93 o                         
   0  12   0         10.94         -6.70        39.54 o                         
   2  12   0        404.78        409.57        50.67 o                         
   4  12   0       1824.19       2172.69       148.06 o                         
   6  12   0         97.68         63.57        24.31 o                         
   1  13   0       2404.63       2343.41       114.43 o                         
   3  13   0       2529.97       2542.77       163.08 o                         
 -15   1   1         32.81         48.27        40.28 o                         
 -13   1   1       1911.75       1960.78        96.27 o                         
 -11   1   1       3416.32       3196.35        73.04 o                         
  -9   1   1      12803.90      12548.95       116.01 o                         
  -7   1   1       1516.64       1808.86        33.05 o                         
  -5   1   1       1005.77        654.58        18.95 o                         
  -3   1   1       2976.59       2052.37        34.07 o                         
   1   1   1      45803.14      43251.96       771.29 o                         
   3   1   1       2776.39       3529.11        60.03 o                         
   5   1   1      19951.28      18742.22       147.10 o                         
   7   1   1        708.65        646.27        19.96 o                         
   9   1   1       2209.75       2110.56        37.30 o                         
  11   1   1        116.72        123.92        22.12 o                         
  13   1   1       1661.47       1723.22        61.28 o                         
  15   1   1       1022.06       1149.05        71.78 o                         
 -16   2   1       2616.48       2455.39        97.86 o                         
 -14   2   1       3238.34       3139.27       101.35 o                         
 -12   2   1       4117.17       3972.91        88.23 o                         
 -10   2   1        390.97        356.03        17.42 o                         
  -8   2   1       7960.77       8515.00        88.78 o                         
  -6   2   1       4261.37       4711.95       131.02 o                         
  -4   2   1      10722.59      10321.32       106.53 o                         
  -2   2   1          1.49         42.66         6.99 o                         
   0   2   1      17827.27      16212.12       317.88 o                         
   2   2   1      14220.63      16294.33       227.68 o                         
   4   2   1        154.12         57.57         9.27 o                         
   6   2   1        633.66        497.62        22.82 o                         
   8   2   1       6208.79       6200.42        68.53 o                         
  10   2   1      20185.62      20400.16       198.09 o                         
  12   2   1       2754.08       2659.97        65.85 o                         
  14   2   1       1084.41       1160.67        58.73 o                         
 -15   3   1        510.06        542.25        44.14 o                         
 -13   3   1       1834.56       1787.90        57.72 o                         
 -11   3   1       1430.02       1451.09        42.42 o                         
  -9   3   1        583.63        641.43        22.24 o                         
  -7   3   1       7935.67       7970.95       105.73 o                         
  -5   3   1       5610.94       5889.23        68.93 o                         
  -3   3   1      30943.21      32423.70       204.32 o                         
  -1   3   1      22227.78      23416.12       195.68 o                         
   1   3   1      15456.75      17328.10       185.09 o                         
   3   3   1       2045.97       1643.66        69.27 o                         
   5   3   1       7503.10       8066.82       195.36 o                         
   7   3   1        549.59        427.93        22.39 o                         
   9   3   1       5375.85       5259.29        72.27 o                         
  11   3   1        309.97        347.69        30.79 o                         
  13   3   1         78.57         49.06        18.94 o                         
  15   3   1        806.93        786.10        53.66 o                         
 -16   4   1       1587.04       1584.36        80.92 o                         
 -14   4   1          6.62          0.93        24.48 o                         
 -12   4   1       3070.27       2723.60        76.27 o                         
 -10   4   1       9410.25       9264.40       128.02 o                         
  -8   4   1       3161.46       3362.59        49.88 o                         
  -6   4   1       6792.43       6529.75        84.66 o                         
  -4   4   1         98.74         37.58         7.82 o                         
  -2   4   1       6979.31       6940.36        48.77 o                         
   0   4   1         54.96          7.25         7.63 o                         
   2   4   1       7131.79       7344.74       117.46 o                         
   4   4   1        266.07        239.72        29.55 o                         
   6   4   1       9907.05      10185.93       190.80 o                         
   8   4   1       9769.81       9372.92       123.73 o                         
  10   4   1       5086.29       5137.61       108.12 o                         
  12   4   1       3018.66       2987.90        68.13 o                         
  14   4   1        279.45        305.99        40.91 o                         
 -15   5   1        105.56         94.34        30.15 o                         
 -13   5   1         12.65         -2.77        24.76 o                         
 -11   5   1       5536.57       5638.61       109.69 o                         
  -9   5   1        194.49        266.37        17.91 o                         
  -7   5   1       4251.97       4233.83        47.59 o                         
  -5   5   1         28.41         37.47        10.46 o                         
  -3   5   1       3082.10       3227.15        44.39 o                         
  -1   5   1        419.66        513.36        24.04 o                         
   1   5   1       9695.16      10600.54       157.07 o                         
   3   5   1       1591.57       1362.90        38.51 o                         
   5   5   1         45.44         27.76        12.26 o                         
   7   5   1       5068.83       5139.70        86.40 o                         
   9   5   1        152.95        141.37        32.15 o                         
  11   5   1         72.33         37.49        18.48 o                         
  13   5   1       3511.17       3596.52       105.26 o                         
 -14   6   1         11.58          0.68        22.62 o                         
 -12   6   1       6469.89       6213.65       107.34 o                         
 -10   6   1         84.26         60.28        16.50 o                         
  -8   6   1       2178.27       2105.19        44.58 o                         
  -6   6   1       2535.95       2501.37        58.83 o                         
  -4   6   1         15.10         15.92         9.74 o                         
  -2   6   1      29798.25      31090.72       359.43 o                         
   0   6   1         21.26         35.77        18.00 o                         
   2   6   1       6818.32       6643.97        90.73 o                         
   4   6   1       2821.35       2805.12        85.10 o                         
   6   6   1       2623.47       2307.42        64.15 o                         
   8   6   1       4677.98       4517.42        68.49 o                         
  10   6   1         52.64         42.58        18.00 o                         
  12   6   1       1647.01       1770.69        64.29 o                         
  14   6   1        283.25        320.93        42.97 o                         
 -13   7   1        103.62         72.41        23.53 o                         
 -11   7   1         26.07          2.46        18.55 o                         
  -9   7   1       1707.88       1722.48        62.89 o                         
  -7   7   1       3176.44       3031.49        53.76 o                         
  -5   7   1        114.87        116.63        11.63 o                         
  -3   7   1       5771.21       5940.39        75.63 o                         
  -1   7   1        130.69        178.21        15.31 o                         
   1   7   1       4791.83       4859.83        64.41 o                         
   3   7   1         48.90         62.05         8.60 o                         
   5   7   1         58.54         80.60        15.09 o                         
   7   7   1       1855.40       1778.12        47.88 o                         
   9   7   1          5.24         13.52        14.70 o                         
  11   7   1         41.24         59.13        21.94 o                         
  13   7   1         16.27         27.63        22.60 o                         
 -12   8   1        131.07        116.68        34.40 o                         
 -10   8   1       1835.51       1868.68        48.22 o                         
  -8   8   1       3262.38       3357.70        67.79 o                         
  -6   8   1       3080.04       2821.20        36.76 o                         
  -4   8   1        761.12        735.79        43.54 o                         
  -2   8   1      11799.25      11181.10       124.68 o                         
   0   8   1       2079.49       1991.27        74.65 o                         
   2   8   1        633.92        530.71        25.22 o                         
   4   8   1       2647.27       2764.48        54.60 o                         
   6   8   1        389.83        513.39        28.05 o                         
   8   8   1        576.14        606.23        29.59 o                         
  10   8   1       4777.48       4704.66        86.78 o                         
  12   8   1        796.99        838.70        62.36 o                         
 -11   9   1       9352.90       9507.51       186.05 o                         
  -9   9   1        249.86        186.40        26.69 o                         
  -7   9   1        433.08        483.23        31.52 o                         
  -5   9   1         43.94         39.49        15.58 o                         
  -3   9   1         14.01         19.77         9.15 o                         
  -1   9   1        682.57        594.95        28.47 o                         
   1   9   1       1104.22       1143.74        30.70 o                         
   3   9   1       3530.89       3376.89        70.23 o                         
   5   9   1       2075.70       2106.52        52.50 o                         
   7   9   1       8955.31       8970.38       116.49 o                         
   9   9   1        765.34        675.67        32.82 o                         
  11   9   1         50.04         33.22        22.08 o                         
 -10  10   1       3799.52       3757.53       127.97 o                         
  -8  10   1        683.78        771.91        78.82 o                         
  -6  10   1        926.58        941.52        67.27 o                         
  -4  10   1       2392.92       2641.72        49.74 o                         
  -2  10   1       2577.31       2612.22        57.42 o                         
   0  10   1       2143.25       2297.30        49.09 o                         
   2  10   1       1400.81       1379.72        71.64 o                         
   4  10   1        255.00        275.79        29.59 o                         
   6  10   1       3893.06       3860.14       235.98 o                         
   8  10   1        104.55         86.52        21.70 o                         
  10  10   1          4.33         17.41        19.81 o                         
  -9  11   1       3850.93       3778.09       126.74 o                         
  -7  11   1         12.86        -18.50        36.87 o                         
  -5  11   1        343.42        409.46        41.45 o                         
  -3  11   1       1113.35       1177.99        43.02 o                         
  -1  11   1       3359.76       3492.73        85.10 o                         
   1  11   1        550.61        531.63        59.84 o                         
   3  11   1         48.91         11.63        27.37 o                         
   5  11   1       4571.99       4674.33       128.37 o                         
   7  11   1        633.41        541.52        65.10 o                         
  -6  12   1         90.54        107.97        43.34 o                         
  -4  12   1         23.02         41.63        56.10 o                         
  -2  12   1        896.58        986.88        64.68 o                         
   0  12   1          4.78         15.81        27.57 o                         
   2  12   1        451.11        528.56        47.94 o                         
   4  12   1        704.74        580.99        43.79 o                         
   6  12   1         22.68         50.36        33.45 o                         
  -3  13   1       1225.66       1274.24        74.67 o                         
  -1  13   1          3.22         -0.07        27.12 o                         
   1  13   1        633.82        585.20        50.03 o                         
 -16   0   2       1233.27       1397.56       125.30 o                         
 -14   0   2       5201.32       5190.72       226.86 o                         
 -12   0   2        719.49        735.73        52.79 o                         
 -10   0   2      14633.83      13943.15       178.93 o                         
  -8   0   2      23319.55      23788.63       257.43 o                         
  -6   0   2       2507.40       2890.14        78.41 o                         
  -4   0   2     146835.52     149960.59      2652.88 o                         
  -2   0   2          7.46         11.16        10.25 o                         
   0   0   2      24653.95      25917.46       480.67 o                         
   2   0   2      94437.62     100161.29      1251.82 o                         
   4   0   2        352.70        157.06        14.86 o                         
   6   0   2      19637.00      19491.42       365.94 o                         
   8   0   2        600.32        646.03        29.87 o                         
  10   0   2      14908.44      14638.86       271.24 o                         
  12   0   2       1025.74       1138.04        78.17 o                         
  14   0   2      13030.39      13374.52       436.77 o                         
 -17   1   2        340.15        354.52        75.41 o                         
 -15   1   2       1681.20       1569.17       137.68 o                         
 -13   1   2        215.66        191.53        39.43 o                         
 -11   1   2        495.15        562.71        23.46 o                         
  -9   1   2       1000.93       1127.84        30.72 o                         
  -7   1   2       5574.00       6567.08        97.45 o                         
  -5   1   2       5715.01       5812.29       114.12 o                         
  -3   1   2       4530.43       4455.27        51.88 o                         
  -1   1   2        486.62        275.82         8.44 o                         
   1   1   2        279.82        309.43        20.74 o                         
   3   1   2        233.01        144.82        11.49 o                         
   5   1   2       4038.42       3783.48        58.51 o                         
   7   1   2       1038.99       1068.49        25.95 o                         
   9   1   2       3321.85       3319.90        71.19 o                         
  11   1   2       2929.98       3173.44        64.68 o                         
  13   1   2       3869.60       3932.97       327.02 o                         
  15   1   2         69.43         32.72        38.81 o                         
 -16   2   2         93.08         53.67        29.00 o                         
 -14   2   2        116.61        172.28        30.97 o                         
 -12   2   2       3222.64       3224.39        64.25 o                         
 -10   2   2       1340.44       1278.98        33.10 o                         
  -8   2   2        588.78        598.69        33.98 o                         
  -6   2   2        628.02        561.28        19.75 o                         
  -4   2   2       4171.19       4035.94        41.82 o                         
  -2   2   2         93.41         46.71         6.22 o                         
   0   2   2       1296.27       1355.13        36.69 o                         
   2   2   2       5011.34       5596.30       101.53 o                         
   4   2   2      12699.36      13227.60       171.12 o                         
   6   2   2       1564.55       1653.18        33.85 o                         
   8   2   2         50.68         78.39        12.22 o                         
  10   2   2        146.63        134.90        16.40 o                         
  12   2   2         32.71         24.00        23.83 o                         
  14   2   2         66.83         70.94        31.71 o                         
 -15   3   2        874.61        983.46        61.14 o                         
 -13   3   2       5245.76       5478.85       130.77 o                         
 -11   3   2        255.86        286.01        18.60 o                         
  -9   3   2      13926.23      13670.11       123.31 o                         
  -7   3   2        236.09        174.05        16.68 o                         
  -5   3   2      24050.86      24454.17       165.72 o                         
  -3   3   2      12734.94      12327.01        88.57 o                         
  -1   3   2       2412.76       2510.08        43.31 o                         
   1   3   2      11817.40      12004.92       237.07 o                         
   3   3   2       5327.59       5844.12       108.38 o                         
   5   3   2      14743.46      14979.48       197.61 o                         
   7   3   2       2512.28       2466.75        54.46 o                         
   9   3   2       1895.35       1889.78        37.77 o                         
  11   3   2       4084.08       4097.46        85.34 o                         
  13   3   2        804.68        724.83        73.44 o                         
 -16   4   2       4463.45       4599.04       132.58 o                         
 -14   4   2          2.25         -5.19        24.69 o                         
 -12   4   2       9562.32       9079.28       116.42 o                         
 -10   4   2         26.29         22.74        13.57 o                         
  -8   4   2        891.31        968.20        28.16 o                         
  -6   4   2      16719.29      16804.80       167.82 o                         
  -4   4   2         75.19        105.84         8.52 o                         
  -2   4   2      21897.77      21864.68       176.42 o                         
   0   4   2         14.90         68.78        15.50 o                         
   2   4   2        141.06         48.23         9.45 o                         
   4   4   2      10639.80      10117.55       156.59 o                         
   6   4   2       2599.09       2416.17        41.27 o                         
   8   4   2       9102.45       9122.70       108.32 o                         
  10   4   2        209.35        237.86        23.96 o                         
  12   4   2       1709.50       1767.75        73.40 o                         
  14   4   2        235.86        258.79        31.69 o                         
 -15   5   2       1354.86       1438.92        89.96 o                         
 -13   5   2        310.90        283.23        32.57 o                         
 -11   5   2       1893.36       1884.85        43.58 o                         
  -9   5   2        486.21        422.88        17.84 o                         
  -7   5   2       2069.07       2267.94        48.13 o                         
  -5   5   2       4401.09       4396.19        94.16 o                         
  -3   5   2       7117.42       7485.88       131.62 o                         
  -1   5   2        122.09         56.09         7.06 o                         
   1   5   2       1619.85       1892.52        35.90 o                         
   3   5   2       4804.93       4743.74        66.16 o                         
   5   5   2       2258.36       2458.28        61.39 o                         
   7   5   2       1441.54       1362.82        64.57 o                         
   9   5   2         17.95          4.83        26.77 o                         
  11   5   2       1310.40       1190.38        51.70 o                         
  13   5   2       2099.49       2154.84        83.21 o                         
 -14   6   2        865.87        912.16        58.87 o                         
 -12   6   2       2803.83       2957.06       220.66 o                         
 -10   6   2        450.30        441.68        19.41 o                         
  -8   6   2         24.10         11.02        12.27 o                         
  -6   6   2       8566.28       8742.56        97.33 o                         
  -4   6   2       2048.54       2222.19        32.99 o                         
  -2   6   2       6102.59       6128.98        89.55 o                         
   0   6   2         46.54         39.08        12.69 o                         
   2   6   2       4111.44       4440.35       132.75 o                         
   4   6   2       7821.63       7373.10       151.19 o                         
   6   6   2       2493.47       2524.81        73.90 o                         
   8   6   2        396.97        374.07        28.70 o                         
  10   6   2         79.85         75.56        24.67 o                         
  12   6   2        516.73        535.70        45.59 o                         
 -13   7   2       1721.94       1603.03        74.28 o                         
 -11   7   2      10169.84      10359.26       384.19 o                         
  -9   7   2        622.00        558.32        19.36 o                         
  -7   7   2      23036.49      22521.78       193.48 o                         
  -5   7   2        879.00        805.82        33.68 o                         
  -3   7   2         95.89         89.82        17.36 o                         
  -1   7   2      25739.74      25693.58       255.19 o                         
   1   7   2        761.05        734.29        56.31 o                         
   3   7   2      18628.75      18373.47       250.05 o                         
   5   7   2       4934.13       5002.06        95.13 o                         
   7   7   2       4018.39       4132.78       112.26 o                         
   9   7   2        308.55        332.89        39.69 o                         
  11   7   2       3985.85       3982.72        82.44 o                         
 -12   8   2        349.97        304.87        46.42 o                         
 -10   8   2         55.37         47.10        19.42 o                         
  -8   8   2       3941.99       3853.05        61.65 o                         
  -6   8   2        190.91        185.86        14.85 o                         
  -4   8   2        438.81        429.95        38.41 o                         
  -2   8   2        561.84        555.14        29.68 o                         
   0   8   2      10576.10      10676.30       146.50 o                         
   2   8   2        327.48        383.83        27.27 o                         
   4   8   2        663.83        632.20        47.67 o                         
   6   8   2       3044.05       3137.40       119.97 o                         
   8   8   2       1360.10       1386.45        56.13 o                         
  10   8   2       3023.43       2974.62        67.80 o                         
 -11   9   2        985.79        964.27       121.53 o                         
  -9   9   2       4588.76       4529.77        79.59 o                         
  -7   9   2       1432.94       1430.39        32.19 o                         
  -5   9   2       2444.87       2678.05        97.35 o                         
  -3   9   2         20.75         17.47        15.44 o                         
  -1   9   2        382.28        385.18        24.06 o                         
   1   9   2       1116.78       1117.84        42.66 o                         
   3   9   2         36.28         24.29        11.54 o                         
   5   9   2        182.21        200.60        14.48 o                         
   7   9   2         57.36         71.03        20.34 o                         
   9   9   2         52.90         37.07        21.72 o                         
 -10  10   2       2396.53       2325.53        86.91 o                         
  -8  10   2        997.93       1033.21        55.84 o                         
  -6  10   2        682.56        820.40        61.39 o                         
  -4  10   2       3117.19       3202.98        66.30 o                         
  -2  10   2        536.90        513.78        25.55 o                         
   0  10   2       3458.68       3642.91        80.60 o                         
   2  10   2       2395.87       2277.86       144.35 o                         
   4  10   2       3161.69       3227.01        63.99 o                         
   6  10   2        173.03        193.17        25.22 o                         
   8  10   2        331.16        357.83        53.78 o                         
  -9  11   2       3529.57       3522.97       114.06 o                         
  -7  11   2          1.72        -19.50        35.57 o                         
  -5  11   2       3155.00       3367.07       119.92 o                         
  -3  11   2       5801.38       5920.36       281.16 o                         
  -1  11   2        289.75        300.10        29.60 o                         
   1  11   2       5927.82       5581.00       165.79 o                         
   3  11   2        457.36        473.34        35.86 o                         
   5  11   2        408.96        512.32       129.66 o                         
   7  11   2       2466.15       2546.19       122.38 o                         
  -6  12   2         20.81         42.65        40.48 o                         
  -4  12   2         56.20        100.40        50.46 o                         
  -2  12   2          5.42         29.24        34.04 o                         
   0  12   2        416.84        466.02        44.94 o                         
   2  12   2        332.73        245.20        83.46 o                         
   4  12   2        200.30        191.41        38.05 o                         
  -3  13   2       3592.70       3771.37       172.05 o                         
  -1  13   2       3277.00       3210.17        88.04 o                         
   1  13   2       3391.20       3354.16       179.35 o                         
 -17   1   3        499.06        498.83        96.32 o                         
 -15   1   3       1335.88       1409.72        65.34 o                         
 -13   1   3       3869.59       4075.07       104.55 o                         
 -11   1   3          4.89          8.25        13.15 o                         
  -9   1   3       5690.64       5613.13        66.90 o                         
  -7   1   3       4922.28       4763.18       112.08 o                         
  -5   1   3        263.61        570.31        24.34 o                         
  -3   1   3       6491.43       5592.42        64.42 o                         
  -1   1   3       3269.89       4113.73        61.50 o                         
   1   1   3      34029.41      34485.39       645.21 o                         
   3   1   3      15868.47      16551.41       210.30 o                         
   5   1   3       2639.39       2514.05        75.81 o                         
   7   1   3         79.95         99.50        17.26 o                         
   9   1   3        236.97        239.66        25.77 o                         
  11   1   3       2046.43       2095.23        74.19 o                         
  13   1   3          9.50         11.52        41.47 o                         
 -16   2   3       1303.22       1543.09       137.79 o                         
 -14   2   3          9.37         14.81        25.26 o                         
 -12   2   3         45.66         15.04        21.58 o                         
 -10   2   3        802.54        875.88        28.40 o                         
  -8   2   3       6446.24       6668.55        92.26 o                         
  -6   2   3       7137.65       8029.03        87.36 o                         
  -4   2   3      11226.24      10836.08       121.24 o                         
  -2   2   3      15956.51      18187.36       121.44 o                         
   0   2   3        132.89         70.82         7.09 o                         
   2   2   3        883.16        588.09        36.81 o                         
   4   2   3       9569.41      10456.99       107.83 o                         
   6   2   3      12410.79      12304.03       122.66 o                         
   8   2   3       2554.56       2643.87        41.63 o                         
  10   2   3       2202.71       2239.49        49.02 o                         
  12   2   3       4429.26       4338.75       131.77 o                         
  14   2   3       1198.71       1034.38       102.72 o                         
 -15   3   3        149.12         67.64        27.47 o                         
 -13   3   3        286.96        361.95        44.94 o                         
 -11   3   3       4539.30       4563.24        90.59 o                         
  -9   3   3       2195.73       2239.23        45.92 o                         
  -7   3   3      13251.38      12879.68       141.20 o                         
  -5   3   3      20364.04      20689.58       162.59 o                         
  -3   3   3       7728.22       8716.81        67.66 o                         
  -1   3   3        346.30        171.35        13.65 o                         
   1   3   3       4765.10       5205.35        64.74 o                         
   3   3   3      14529.27      15974.39       475.22 o                         
   5   3   3       6547.27       6772.85        83.41 o                         
   7   3   3       3804.23       3609.37        53.05 o                         
   9   3   3       2918.99       2809.98        95.02 o                         
  11   3   3       2005.60       1901.41        55.55 o                         
  13   3   3       1371.46       1422.29       196.86 o                         
 -16   4   3       1232.16       1266.82       127.61 o                         
 -14   4   3       4943.39       5055.70       104.25 o                         
 -12   4   3        471.29        440.97        31.03 o                         
 -10   4   3       1063.38       1019.00        31.65 o                         
  -8   4   3       1693.69       1569.02        30.59 o                         
  -6   4   3        633.92        968.11        34.49 o                         
  -4   4   3       1572.10       1296.83        38.40 o                         
  -2   4   3       5873.83       5764.46        59.33 o                         
   0   4   3       1059.50       1089.86        31.72 o                         
   2   4   3       9576.82       9976.74       217.31 o                         
   4   4   3      14323.25      14273.45       192.08 o                         
   6   4   3       2634.80       2572.61        81.88 o                         
   8   4   3       2268.38       2286.98        41.77 o                         
  10   4   3        827.06        874.45        37.21 o                         
  12   4   3        464.71        403.33        42.10 o                         
 -15   5   3       4238.99       4173.77       121.45 o                         
 -13   5   3        602.77        654.76        44.68 o                         
 -11   5   3       2690.40       2757.29        60.90 o                         
  -9   5   3         94.88         96.14        13.93 o                         
  -7   5   3       1579.51       1560.35        36.25 o                         
  -5   5   3          3.20         23.52         7.74 o                         
  -3   5   3       1018.87       1114.02        21.32 o                         
  -1   5   3       8486.75       8374.26       101.67 o                         
   1   5   3       1433.74       1620.90        59.58 o                         
   3   5   3      17303.51      17436.43       212.56 o                         
   5   5   3        176.20        133.65        31.27 o                         
   7   5   3          7.40         11.76        19.22 o                         
   9   5   3       2810.48       2933.08        69.96 o                         
  11   5   3        672.82        686.91        48.92 o                         
  13   5   3        840.44        856.80        59.18 o                         
 -14   6   3        891.48        838.43        57.82 o                         
 -12   6   3       1055.46       1069.83        41.98 o                         
 -10   6   3       6089.19       6066.16       137.55 o                         
  -8   6   3       1806.03       1689.13        39.56 o                         
  -6   6   3      20828.52      20949.51       177.14 o                         
  -4   6   3        960.62        966.85        36.56 o                         
  -2   6   3       6920.33       6574.43       106.02 o                         
   0   6   3       4186.06       3934.10        62.42 o                         
   2   6   3       1898.73       1769.39        49.04 o                         
   4   6   3      10937.22      10051.38       178.36 o                         
   6   6   3        425.50        444.82        29.06 o                         
   8   6   3       5555.86       5395.57        89.95 o                         
  10   6   3         73.29         55.31        34.61 o                         
  12   6   3       1909.61       1955.28       101.40 o                         
 -13   7   3        781.67        882.83        69.76 o                         
 -11   7   3        689.72        706.35        45.82 o                         
  -9   7   3       1408.44       1466.98        66.27 o                         
  -7   7   3        535.09        551.05        33.93 o                         
  -5   7   3       5518.43       5262.30        74.72 o                         
  -3   7   3        781.24        793.97        24.11 o                         
  -1   7   3       3906.84       3834.60        63.01 o                         
   1   7   3       6026.19       6111.26        87.36 o                         
   3   7   3        113.88        102.18        32.96 o                         
   5   7   3        971.66        945.10        36.83 o                         
   7   7   3        760.57        758.64        36.12 o                         
   9   7   3       1003.44       1148.55        92.30 o                         
  11   7   3         21.18         19.10        29.58 o                         
 -12   8   3        322.15        379.19        43.03 o                         
 -10   8   3        486.99        444.98        27.71 o                         
  -8   8   3       3012.85       2793.36        49.33 o                         
  -6   8   3      10468.34      10036.83       198.07 o                         
  -4   8   3       5039.77       4864.51       105.83 o                         
  -2   8   3         41.34         52.91         9.01 o                         
   0   8   3       3805.69       4024.99        55.82 o                         
   2   8   3        347.18        311.17        29.78 o                         
   4   8   3        202.57        189.71        34.71 o                         
   6   8   3       3661.83       3654.63        93.66 o                         
   8   8   3        595.46        616.82        82.73 o                         
  10   8   3       1395.04       1448.36       109.20 o                         
 -11   9   3        474.72        566.87        48.16 o                         
  -9   9   3        429.93        445.94        35.76 o                         
  -7   9   3        194.91        179.82        23.70 o                         
  -5   9   3        123.69        115.86        28.03 o                         
  -3   9   3         52.42         45.25        20.02 o                         
  -1   9   3       2192.79       2136.05        46.08 o                         
   1   9   3        255.56        258.09        15.12 o                         
   3   9   3      17739.85      17549.42       247.85 o                         
   5   9   3        165.97        238.55        41.64 o                         
   7   9   3       1554.12       1599.27        80.01 o                         
   9   9   3       1813.75       1778.64        89.25 o                         
 -10  10   3        287.32        299.08        39.86 o                         
  -8  10   3       2147.10       2281.79       118.79 o                         
  -6  10   3       3154.73       2843.32        71.87 o                         
  -4  10   3       2360.72       2546.56       118.79 o                         
  -2  10   3       1433.98       1519.27        51.68 o                         
   0  10   3         95.29         97.41        18.16 o                         
   2  10   3       2490.68       2349.55       110.37 o                         
   4  10   3        551.22        504.76        30.88 o                         
   6  10   3          4.11         28.77        22.74 o                         
   8  10   3        110.86        122.11        25.74 o                         
  -9  11   3        700.29        788.33        77.89 o                         
  -7  11   3        820.13        848.56        87.51 o                         
  -5  11   3       1696.88       1643.96        78.87 o                         
  -3  11   3        241.46        279.55        38.29 o                         
  -1  11   3        174.21        183.14        31.37 o                         
   1  11   3       8308.63       8167.60       152.96 o                         
   3  11   3        448.14        321.06        67.65 o                         
   5  11   3       2551.83       2601.14        74.81 o                         
  -6  12   3        321.98        254.64        43.75 o                         
  -4  12   3         71.09         69.62        27.17 o                         
  -2  12   3        262.46        269.02        29.64 o                         
   0  12   3       1145.73       1250.33        52.08 o                         
   2  12   3          0.90          0.79        25.80 o                         
   4  12   3        182.91        230.07        43.99 o                         
 -16   0   4         47.61         46.43        38.76 o                         
 -14   0   4       7077.95       7015.93       185.53 o                         
 -12   0   4       8043.25       7811.75       187.25 o                         
 -10   0   4         64.08         44.80        14.53 o                         
  -8   0   4      99950.05     100041.54      1847.97 o                         
  -6   0   4        569.58        517.70        27.91 o                         
  -4   0   4       1897.96       1720.05        39.18 o                         
  -2   0   4       5369.30       4834.83        69.04 o                         
   0   0   4       1601.42       1214.49        35.65 o                         
   2   0   4      34717.85      35352.77       700.94 o                         
   4   0   4       8994.06       9042.56       254.90 o                         
   6   0   4      20918.33      20927.55       348.29 o                         
   8   0   4        134.77        230.36        58.24 o                         
  10   0   4       8897.32       9019.51       317.21 o                         
  12   0   4       1195.39       1056.35       116.80 o                         
 -17   1   4       2636.15       2625.55       100.90 o                         
 -15   1   4        550.18        650.36        48.54 o                         
 -13   1   4       1160.18       1233.62        87.89 o                         
 -11   1   4       2243.32       2089.70        54.08 o                         
  -9   1   4        326.65        350.51        18.91 o                         
  -7   1   4       3928.92       4145.79       111.66 o                         
  -5   1   4       8529.46       9561.73       135.68 o                         
  -3   1   4        881.49       1130.66        24.36 o                         
  -1   1   4        371.14        293.52        12.78 o                         
   1   1   4       3012.60       2987.69        83.64 o                         
   3   1   4       1169.86       1137.77        52.33 o                         
   5   1   4       5357.67       5453.16        84.68 o                         
   7   1   4        331.30        449.40        25.22 o                         
   9   1   4       2591.40       2711.47        82.17 o                         
  11   1   4        177.98        254.63        59.35 o                         
  13   1   4        614.90        494.70       135.42 o                         
 -16   2   4       2457.31       2582.61        89.94 o                         
 -14   2   4        916.92        933.95        53.67 o                         
 -12   2   4        429.73        410.93        41.23 o                         
 -10   2   4        250.57        240.48        15.22 o                         
  -8   2   4        308.68        387.18        19.05 o                         
  -6   2   4       1234.23       1167.39        28.47 o                         
  -4   2   4        273.47        363.47        14.46 o                         
  -2   2   4       3284.11       3636.20        37.53 o                         
   0   2   4       2004.72       1993.36        33.47 o                         
   2   2   4       5091.08       5278.03       104.39 o                         
   4   2   4       6707.20       7305.12       123.84 o                         
   6   2   4        948.15        906.77        35.24 o                         
   8   2   4        147.80        124.70        25.20 o                         
  10   2   4         88.45         32.35        26.35 o                         
  12   2   4          9.87        -33.63        42.35 o                         
 -15   3   4        301.10        389.59        49.37 o                         
 -13   3   4       4969.65       4949.12       117.09 o                         
 -11   3   4        201.18        149.20        23.58 o                         
  -9   3   4       5981.98       5853.97        74.57 o                         
  -7   3   4      12236.19      12295.48        96.74 o                         
  -5   3   4        867.12        866.46        22.66 o                         
  -3   3   4      14855.05      15310.30       109.29 o                         
  -1   3   4       2391.70       2366.34        66.41 o                         
   1   3   4      16667.03      16557.13       182.99 o                         
   3   3   4       2383.06       2316.19        46.36 o                         
   5   3   4       1588.24       1518.58        45.67 o                         
   7   3   4       5713.50       5465.17        96.77 o                         
   9   3   4        688.14        708.12        46.74 o                         
  11   3   4       4924.81       5055.24        96.42 o                         
  13   3   4         27.65         -0.66        45.16 o                         
 -16   4   4       5235.36       5111.89       111.31 o                         
 -14   4   4        511.12        597.34        39.36 o                         
 -12   4   4        472.40        501.02        40.75 o                         
 -10   4   4       7541.80       7989.20        94.69 o                         
  -8   4   4       2443.64       2320.84        37.85 o                         
  -6   4   4      12324.87      12762.11       115.68 o                         
  -4   4   4       2915.28       2808.77        36.57 o                         
  -2   4   4       9955.89       9754.11        96.59 o                         
   0   4   4      13806.24      13601.04       224.83 o                         
   2   4   4         10.07          8.73         7.21 o                         
   4   4   4       2407.70       2382.02        61.98 o                         
   6   4   4         20.90         13.63         9.65 o                         
   8   4   4       5927.77       6079.63        74.67 o                         
  10   4   4       1446.68       1476.21        47.06 o                         
  12   4   4        329.43        285.00        37.81 o                         
 -15   5   4        148.93        194.59        30.09 o                         
 -13   5   4        520.44        472.23        35.07 o                         
 -11   5   4        421.86        419.96        38.28 o                         
  -9   5   4       2949.57       2919.40        48.08 o                         
  -7   5   4        532.71        595.83        18.90 o                         
  -5   5   4       1461.00       1655.15        32.19 o                         
  -3   5   4       2682.37       2794.23        46.49 o                         
  -1   5   4       6488.94       6529.92        98.91 o                         
   1   5   4       1665.67       1843.24        36.88 o                         
   3   5   4        977.62        883.28        51.07 o                         
   5   5   4        856.54        894.52        53.83 o                         
   7   5   4        357.71        337.24        18.57 o                         
   9   5   4       3519.35       3447.15        95.94 o                         
  11   5   4        181.97        145.36        33.89 o                         
 -14   6   4         54.35         47.87        24.12 o                         
 -12   6   4         42.01         31.51        23.10 o                         
 -10   6   4       2170.61       2273.25        57.53 o                         
  -8   6   4       5473.80       5281.90        80.72 o                         
  -6   6   4       1640.08       1642.42        42.42 o                         
  -4   6   4       4503.68       4541.18        50.38 o                         
  -2   6   4        535.12        499.99        23.83 o                         
   0   6   4       7942.13       7671.35       310.54 o                         
   2   6   4        205.41        228.44        17.92 o                         
   4   6   4       1672.43       1573.90        34.25 o                         
   6   6   4         15.38         13.92        30.41 o                         
   8   6   4       3097.28       3239.18        92.50 o                         
  10   6   4         86.73         35.18        39.94 o                         
 -13   7   4        304.70        301.67        35.78 o                         
 -11   7   4       5935.51       5858.90       134.25 o                         
  -9   7   4       2277.86       2268.86        49.65 o                         
  -7   7   4         10.31         16.52        14.28 o                         
  -5   7   4      30640.55      29835.78       219.21 o                         
  -3   7   4        579.69        514.55        17.34 o                         
  -1   7   4      15512.13      15250.66       159.52 o                         
   1   7   4       5154.40       5232.06       144.82 o                         
   3   7   4       4195.01       4181.34        64.27 o                         
   5   7   4        268.75        232.52        85.20 o                         
   7   7   4       2037.14       2009.89        52.13 o                         
   9   7   4       4298.59       4354.76       102.10 o                         
 -12   8   4       2308.95       2412.68       127.68 o                         
 -10   8   4         15.88         24.95        17.07 o                         
  -8   8   4        333.67        314.95        28.45 o                         
  -6   8   4         61.18         76.89        13.71 o                         
  -4   8   4       4712.90       4718.62        63.69 o                         
  -2   8   4         26.84         28.44         8.44 o                         
   0   8   4        166.97        175.30        12.22 o                         
   2   8   4       8276.74       8122.34       120.41 o                         
   4   8   4       3014.80       2952.35        86.78 o                         
   6   8   4       5681.42       5742.49       183.75 o                         
   8   8   4        112.78        100.23        45.53 o                         
 -11   9   4       1670.47       1550.96        69.49 o                         
  -9   9   4        116.18        121.99        26.54 o                         
  -7   9   4       1208.47       1209.02        50.22 o                         
  -5   9   4        318.48        312.51        21.53 o                         
  -3   9   4       2664.99       2706.29        39.15 o                         
  -1   9   4        349.16        367.73        12.93 o                         
   1   9   4        332.97        344.30        19.10 o                         
   3   9   4          3.33         11.79        22.64 o                         
   5   9   4          2.20          8.25        35.24 o                         
   7   9   4        114.04         94.03        54.23 o                         
 -10  10   4       1491.77       1476.49        67.74 o                         
  -8  10   4       5103.19       5074.32       118.75 o                         
  -6  10   4       1388.95       1300.53        78.69 o                         
  -4  10   4         93.24        115.62        20.64 o                         
  -2  10   4        455.96        424.30        19.71 o                         
   0  10   4        572.76        540.52        18.38 o                         
   2  10   4       4033.17       4161.85        76.41 o                         
   4  10   4       1467.19       1573.77       158.69 o                         
   6  10   4       2145.08       2490.33       182.18 o                         
  -9  11   4       5510.78       5820.58       162.11 o                         
  -7  11   4       1088.07       1040.28        63.27 o                         
  -5  11   4        138.85        205.81        59.95 o                         
  -3  11   4       2432.69       2516.77        70.60 o                         
  -1  11   4        892.72        942.21        33.98 o                         
   1  11   4        588.63        566.59        23.41 o                         
   3  11   4       2048.15       2058.21        82.43 o                         
   5  11   4       2376.62       2366.29       110.29 o                         
  -6  12   4        149.37        159.09        36.36 o                         
  -4  12   4       2197.02       2115.69       135.97 o                         
  -2  12   4         55.17         46.94        22.93 o                         
   0  12   4        659.17        664.99        90.51 o                         
   2  12   4       1211.82       1197.44        64.44 o                         
 -17   1   5       2071.51       2099.03       102.63 o                         
 -15   1   5         57.72         -3.76        32.70 o                         
 -13   1   5       2332.06       2295.60       261.37 o                         
 -11   1   5       1639.96       1692.07       108.52 o                         
  -9   1   5         70.36         38.26        14.87 o                         
  -7   1   5      13575.35      13308.88       116.59 o                         
  -5   1   5        283.71        381.76        24.51 o                         
  -3   1   5       9027.08       8628.93        84.12 o                         
  -1   1   5       2295.31       2185.18        35.93 o                         
   1   1   5       1722.43       1724.91        55.77 o                         
   3   1   5        469.69        557.02        61.46 o                         
   5   1   5       2758.19       2801.72        61.23 o                         
   7   1   5       3719.02       3794.56        99.61 o                         
   9   1   5        559.10        487.48        55.33 o                         
  11   1   5       2092.22       2169.73       110.44 o                         
 -16   2   5       1935.48       2060.28        84.44 o                         
 -14   2   5        117.77        115.74        32.87 o                         
 -12   2   5        829.52        841.04        49.31 o                         
 -10   2   5       1463.07       1286.31        32.14 o                         
  -8   2   5       8723.71       8808.07        84.26 o                         
  -6   2   5       6268.91       6524.25        86.25 o                         
  -4   2   5       9841.88      10260.98       110.89 o                         
  -2   2   5        304.38        252.68        28.67 o                         
   0   2   5       8518.03       9133.34        93.45 o                         
   2   2   5      11648.90      11769.19       136.71 o                         
   4   2   5       2376.34       2394.80        60.07 o                         
   6   2   5       1856.55       1693.61        54.17 o                         
   8   2   5       2011.92       2122.90        64.11 o                         
  10   2   5       1012.78        974.59        53.96 o                         
  12   2   5        376.49        435.97        63.83 o                         
 -15   3   5       6335.38       6235.94       142.67 o                         
 -13   3   5       1066.48       1120.99        97.01 o                         
 -11   3   5       7272.82       7176.14       123.44 o                         
  -9   3   5       3896.75       4007.48        50.79 o                         
  -7   3   5        877.26        850.59        22.86 o                         
  -5   3   5        656.27        582.22        18.96 o                         
  -3   3   5       8916.12       9227.26       107.48 o                         
  -1   3   5       1065.44        887.99        32.20 o                         
   1   3   5       1795.86       1723.91        50.45 o                         
   3   3   5       3407.68       3113.52        69.03 o                         
   5   3   5        910.85       1055.56        38.15 o                         
   7   3   5       3975.62       3713.05        77.07 o                         
   9   3   5       3272.74       3322.63        72.98 o                         
  11   3   5         63.21         58.13        45.38 o                         
 -16   4   5        302.04        268.74        38.14 o                         
 -14   4   5        529.46        453.27        41.05 o                         
 -12   4   5       2054.59       2055.00        86.28 o                         
 -10   4   5       1682.29       1498.31        50.69 o                         
  -8   4   5         31.34         20.32         9.96 o                         
  -6   4   5       6378.54       6184.55        68.39 o                         
  -4   4   5       1083.60       1222.86        31.31 o                         
  -2   4   5       8831.06       8949.11       128.84 o                         
   0   4   5      12257.16      12036.64       163.16 o                         
   2   4   5       2815.96       2749.46        41.28 o                         
   4   4   5       2245.25       2148.72        60.32 o                         
   6   4   5       1409.83       1507.22        47.94 o                         
   8   4   5         11.20         19.20        22.27 o                         
  10   4   5        761.87        802.71        82.41 o                         
 -15   5   5        530.14        577.78        41.50 o                         
 -13   5   5         98.38         53.91        24.01 o                         
 -11   5   5        541.26        566.71        37.32 o                         
  -9   5   5          1.47          3.76        14.02 o                         
  -7   5   5       1412.42       1430.83        30.37 o                         
  -5   5   5       4291.33       4273.75       111.09 o                         
  -3   5   5        781.27        959.90        44.96 o                         
  -1   5   5       6990.12       7005.22       107.17 o                         
   1   5   5        264.35        221.54        25.72 o                         
   3   5   5        308.93        277.91        13.12 o                         
   5   5   5       6394.08       6583.57       120.54 o                         
   7   5   5       1502.88       1487.46        50.49 o                         
   9   5   5       1261.34       1383.56        72.51 o                         
  11   5   5        148.81        111.42        43.57 o                         
 -14   6   5       1447.98       1417.21        51.71 o                         
 -12   6   5          8.08         23.46        23.11 o                         
 -10   6   5       9217.16       9498.98       144.01 o                         
  -8   6   5        297.48        304.47        43.56 o                         
  -6   6   5        221.55        232.54        16.73 o                         
  -4   6   5       5140.57       4938.98        65.30 o                         
  -2   6   5         10.49         -6.95        12.37 o                         
   0   6   5      13808.94      12706.18       224.58 o                         
   2   6   5        646.14        702.36        29.99 o                         
   4   6   5       6449.88       6269.52       152.81 o                         
   6   6   5         15.00         16.06         8.15 o                         
   8   6   5       1935.63       1983.52       105.09 o                         
  10   6   5        756.63        679.30       142.86 o                         
 -13   7   5         26.46         -8.34        26.49 o                         
 -11   7   5         98.71        124.52        29.92 o                         
  -9   7   5       1120.99       1094.20        40.93 o                         
  -7   7   5       3209.62       3153.91        55.61 o                         
  -5   7   5       1060.81        955.86        20.38 o                         
  -3   7   5         50.49         51.13        15.86 o                         
  -1   7   5       1296.84       1233.28        32.98 o                         
   1   7   5         23.90         32.32        20.17 o                         
   3   7   5        820.32        802.22        34.64 o                         
   5   7   5        326.29        382.65        28.29 o                         
   7   7   5        334.16        260.33        21.04 o                         
   9   7   5       2637.86       2507.39       112.93 o                         
 -12   8   5         41.14         34.23        29.24 o                         
 -10   8   5       1765.81       1656.59        67.87 o                         
  -8   8   5       1723.45       1659.44        62.98 o                         
  -6   8   5        380.18        375.64        17.29 o                         
  -4   8   5       5702.32       5744.17        82.48 o                         
  -2   8   5        902.92        988.23        46.70 o                         
   0   8   5         24.73         25.57        14.84 o                         
   2   8   5       3778.76       3696.82       171.26 o                         
   4   8   5        831.98        851.99        25.25 o                         
   6   8   5        644.93        720.68       108.71 o                         
   8   8   5       3329.13       3420.86       136.16 o                         
 -11   9   5        133.88        109.43        32.16 o                         
  -9   9   5          2.95         -6.26        21.08 o                         
  -7   9   5        433.71        470.92        21.34 o                         
  -5   9   5       2907.89       3023.75        47.34 o                         
  -3   9   5       2449.71       2535.47        55.70 o                         
  -1   9   5       8095.45       8043.11       105.41 o                         
   1   9   5        311.34        353.39        50.73 o                         
   3   9   5        348.03        321.44        73.10 o                         
   5   9   5       4785.73       4433.28       200.72 o                         
   7   9   5        913.65        747.14        94.89 o                         
 -10  10   5       1606.01       1491.03        69.21 o                         
  -8  10   5       1849.50       1985.64       100.55 o                         
  -6  10   5        689.42        658.42        35.85 o                         
  -4  10   5         34.47         22.79        25.27 o                         
  -2  10   5       1376.37       1293.16        32.97 o                         
   0  10   5       1042.61       1038.08        30.56 o                         
   2  10   5         28.57         26.16        20.08 o                         
   4  10   5         34.02         66.10        49.92 o                         
  -7  11   5        378.79        470.17        80.23 o                         
  -5  11   5        118.24        119.12        71.84 o                         
  -3  11   5       5316.22       5293.01       208.56 o                         
  -1  11   5        637.13        665.16        70.00 o                         
   1  11   5       1377.04       1422.24        46.75 o                         
   3  11   5       2191.98       2176.43        87.87 o                         
  -2  12   5        199.68        252.27        66.54 o                         
 -16   0   6       6820.59       7444.85       283.53 o                         
 -14   0   6        374.26        398.09        71.35 o                         
 -12   0   6      36352.78      36118.66       801.29 o                         
 -10   0   6         70.35         37.28        31.66 o                         
  -8   0   6       4621.25       4199.65        77.04 o                         
  -6   0   6      19776.02      18955.69       176.81 o                         
  -4   0   6        328.74        265.53        20.94 o                         
  -2   0   6      13170.26      12407.44       170.37 o                         
   0   0   6        453.74        445.83        19.12 o                         
   2   0   6      32165.72      32301.39       382.75 o                         
   4   0   6        860.43        954.41        82.88 o                         
   6   0   6      26913.04      26320.28       616.54 o                         
   8   0   6        910.94        855.81        97.44 o                         
  10   0   6       1277.58       1202.52       119.30 o                         
 -15   1   6         83.33        107.93        38.63 o                         
 -13   1   6        338.83        216.59        39.80 o                         
 -11   1   6       3977.71       3768.54       118.61 o                         
  -9   1   6       1053.23       1084.17        33.52 o                         
  -7   1   6        742.75        652.01        20.44 o                         
  -5   1   6       2061.64       2141.73        38.17 o                         
  -3   1   6      13331.60      13785.81       123.43 o                         
  -1   1   6       2979.76       3084.01        43.35 o                         
   1   1   6       5111.22       4941.33        58.50 o                         
   3   1   6         91.17        170.48        14.44 o                         
   5   1   6       2214.47       2045.31       152.99 o                         
   7   1   6        475.97        451.24        52.23 o                         
   9   1   6         59.86        115.27        52.91 o                         
  11   1   6         51.80         27.90        46.62 o                         
 -16   2   6         78.87         54.33        31.33 o                         
 -14   2   6       1156.52        970.68        70.49 o                         
 -12   2   6       1023.59        969.68        68.01 o                         
 -10   2   6       1455.82       1456.72        75.63 o                         
  -8   2   6         42.08         21.12        11.53 o                         
  -6   2   6        249.01        291.23        15.59 o                         
  -4   2   6        757.08        743.84        26.84 o                         
  -2   2   6       4188.04       4288.65        52.58 o                         
   0   2   6        535.33        666.71        25.12 o                         
   2   2   6         16.20         32.32        12.78 o                         
   4   2   6        774.75        738.26        27.95 o                         
   6   2   6        808.55        787.60        52.94 o                         
   8   2   6        184.30        107.06        49.13 o                         
  10   2   6        200.02        307.90        55.83 o                         
 -15   3   6        218.53        252.55        38.25 o                         
 -13   3   6       4015.97       4052.30       360.47 o                         
 -11   3   6       2571.74       2652.36        82.34 o                         
  -9   3   6        599.36        658.12        46.96 o                         
  -7   3   6       5459.31       5583.44        65.85 o                         
  -5   3   6       3664.61       3640.21        46.99 o                         
  -3   3   6      10046.69      10056.79        76.24 o                         
  -1   3   6       3120.10       2863.53        70.58 o                         
   1   3   6       1088.25       1026.10        34.77 o                         
   3   3   6       5607.64       5579.62        80.56 o                         
   5   3   6        911.45        890.05        37.17 o                         
   7   3   6       4690.09       4816.38       102.55 o                         
   9   3   6         77.91        102.94        25.68 o                         
 -16   4   6        260.27        270.34        40.27 o                         
 -14   4   6       5185.81       5049.84       175.29 o                         
 -12   4   6        615.59        604.46        38.36 o                         
 -10   4   6       8661.32       8364.71       191.05 o                         
  -8   4   6        145.72        174.95        14.96 o                         
  -6   4   6       2289.54       2296.24        35.23 o                         
  -4   4   6       6606.93       6322.17        80.80 o                         
  -2   4   6       2927.64       2927.30        69.91 o                         
   0   4   6       7620.71       7648.93       133.53 o                         
   2   4   6          6.72         11.06        11.18 o                         
   4   4   6       2170.62       2327.92        59.23 o                         
   6   4   6        150.65        143.40        22.25 o                         
   8   4   6        277.70        251.02        41.95 o                         
  10   4   6       6506.66       6364.55       134.15 o                         
 -15   5   6        511.07        407.40        39.10 o                         
 -13   5   6        437.54        455.80        51.84 o                         
 -11   5   6       2695.51       2467.97        77.31 o                         
  -9   5   6        465.08        447.68        35.20 o                         
  -7   5   6       1242.91       1194.16        29.21 o                         
  -5   5   6       1095.58       1060.72        38.91 o                         
  -3   5   6       4386.57       4453.44        79.53 o                         
  -1   5   6        164.47        145.81        21.15 o                         
   1   5   6       2549.67       2611.74        59.31 o                         
   3   5   6        486.49        458.75        78.65 o                         
   5   5   6       4057.63       4076.61       151.97 o                         
   7   5   6         41.82         20.38        21.19 o                         
   9   5   6        333.99        296.47        36.83 o                         
 -14   6   6       1765.26       1698.51        77.43 o                         
 -12   6   6       1211.85       1135.44        65.83 o                         
 -10   6   6        713.72        671.82        39.19 o                         
  -8   6   6       1544.55       1507.74        44.36 o                         
  -6   6   6        610.75        593.96        26.38 o                         
  -4   6   6       4643.82       4497.02        66.34 o                         
  -2   6   6       2511.03       2647.28        56.11 o                         
   0   6   6        243.79        226.53        24.00 o                         
   2   6   6        242.88        214.53        28.32 o                         
   4   6   6       1316.96       1547.81       135.78 o                         
   6   6   6       1903.02       1884.17        45.50 o                         
   8   6   6        780.85        667.39        61.16 o                         
 -13   7   6       1180.64       1203.30        64.55 o                         
 -11   7   6         28.15         33.25        23.01 o                         
  -9   7   6       9994.61      10026.17       155.07 o                         
  -7   7   6        171.96        215.94        28.60 o                         
  -5   7   6       7771.13       7755.64        99.11 o                         
  -3   7   6       8325.77       8301.70       113.03 o                         
  -1   7   6       2224.19       2259.76        88.49 o                         
   1   7   6        391.59        447.21        32.15 o                         
   3   7   6       1515.18       1560.75        64.67 o                         
   5   7   6       6089.04       6059.67       143.10 o                         
   7   7   6        391.16        298.22        53.22 o                         
 -12   8   6         62.25         52.47        27.05 o                         
 -10   8   6          0.46          9.43        18.88 o                         
  -8   8   6       3130.81       3113.17        62.56 o                         
  -6   8   6         26.49         21.96        13.85 o                         
  -4   8   6         55.53         77.23        18.20 o                         
  -2   8   6       5091.40       5048.80        81.42 o                         
   0   8   6       1581.03       1620.32        51.20 o                         
   2   8   6       2278.23       2430.30        73.81 o                         
   4   8   6        196.41        181.81        33.20 o                         
   6   8   6        323.09        366.72       101.04 o                         
 -11   9   6         32.09         32.10        24.92 o                         
  -9   9   6        427.23        452.65        63.30 o                         
  -7   9   6        278.38        284.67        32.78 o                         
  -5   9   6        132.82        108.20        22.36 o                         
  -3   9   6        454.47        434.16        28.02 o                         
  -1   9   6         92.88         71.15        16.75 o                         
   1   9   6          9.38          7.73        18.25 o                         
   3   9   6         12.44         13.13        20.37 o                         
   5   9   6        306.95        309.93        57.09 o                         
  -8  10   6        803.18        908.07        73.32 o                         
  -6  10   6       1523.03       1558.65       122.99 o                         
  -4  10   6       1046.60       1046.09        57.65 o                         
  -2  10   6        289.20        257.61        21.84 o                         
   0  10   6        491.35        429.03        24.76 o                         
   2  10   6        797.67        870.22        93.98 o                         
  -5  11   6         84.68         51.33        35.86 o                         
  -3  11   6        837.96        867.73        53.40 o                         
  -1  11   6        419.50        434.18        30.16 o                         
 -15   1   7        990.31        985.53        58.70 o                         
 -13   1   7         25.08          2.87        29.82 o                         
 -11   1   7       5652.01       5846.31       125.91 o                         
  -9   1   7          3.69         23.83        16.90 o                         
  -7   1   7       5751.90       5563.35        60.45 o                         
  -5   1   7       4949.97       4777.85        52.66 o                         
  -3   1   7        508.76        466.85        27.76 o                         
  -1   1   7         26.60         34.04        10.60 o                         
   1   1   7          9.37         12.55        11.63 o                         
   3   1   7       6022.10       6068.50        81.54 o                         
   5   1   7        201.92        216.54        29.71 o                         
   7   1   7       5407.09       5399.50       160.04 o                         
   9   1   7         15.88         35.40        44.00 o                         
 -16   2   7       2501.55       2696.61        98.15 o                         
 -14   2   7        178.92        213.67        44.99 o                         
 -12   2   7       4014.90       4170.25       135.84 o                         
 -10   2   7       7771.42       7828.32       163.75 o                         
  -8   2   7         41.11         68.34        14.54 o                         
  -6   2   7       1455.64       1432.28        30.59 o                         
  -4   2   7       3921.30       4010.95        64.61 o                         
  -2   2   7      22231.44      22256.12       182.06 o                         
   0   2   7       2586.70       2616.18        44.80 o                         
   2   2   7       1519.72       1591.17        35.94 o                         
   4   2   7       1168.80       1180.18        31.01 o                         
   6   2   7       1037.00       1126.46        51.05 o                         
   8   2   7         92.64         89.43        43.29 o                         
 -15   3   7       1142.84       1103.18        82.14 o                         
 -13   3   7       4783.11       4939.16       359.78 o                         
 -11   3   7        885.56        947.43        60.36 o                         
  -9   3   7       1398.91       1481.30        47.34 o                         
  -7   3   7        384.74        443.44        20.67 o                         
  -5   3   7         84.45         82.63        10.60 o                         
  -3   3   7        971.32        945.05        53.95 o                         
  -1   3   7      10112.97       9712.59       115.73 o                         
   1   3   7       1094.22       1089.28        47.57 o                         
   3   3   7       1360.39       1341.45        46.89 o                         
   5   3   7       1652.45       1707.37        38.24 o                         
   7   3   7       2874.66       2798.66        70.89 o                         
   9   3   7        403.52        421.18        74.85 o                         
 -14   4   7        122.35         98.01        65.53 o                         
 -12   4   7        320.19        344.00        51.29 o                         
 -10   4   7       4968.21       4983.40       107.73 o                         
  -8   4   7       1408.95       1403.67        38.21 o                         
  -6   4   7        803.74        871.36        23.57 o                         
  -4   4   7       9341.09       9085.36       129.45 o                         
  -2   4   7       7306.44       7262.13       250.28 o                         
   0   4   7       2915.29       2960.82       146.61 o                         
   2   4   7       1415.55       1502.18        37.22 o                         
   4   4   7         54.03         75.70        20.20 o                         
   6   4   7        878.23        970.78        58.14 o                         
   8   4   7       1053.37       1038.11        49.15 o                         
 -13   5   7        287.55        315.78        53.20 o                         
 -11   5   7       1005.55       1048.05       103.49 o                         
  -9   5   7       2123.73       2161.61        59.36 o                         
  -7   5   7        799.13        850.16        47.43 o                         
  -5   5   7       7074.78       7129.20       107.17 o                         
  -3   5   7         26.21         13.00        12.58 o                         
  -1   5   7          9.27         55.85        45.44 o                         
   1   5   7       1844.97       1852.11        67.59 o                         
   3   5   7         56.60         25.07        11.49 o                         
   5   5   7        356.91        335.22        25.75 o                         
   7   5   7       1024.99        908.07        47.83 o                         
 -14   6   7       2802.39       2896.41       190.72 o                         
 -10   6   7       2002.97       2139.44       102.81 o                         
  -8   6   7       2554.95       2522.37        64.03 o                         
  -6   6   7        755.35        773.16        30.40 o                         
  -4   6   7       3149.18       3124.28        59.14 o                         
  -2   6   7        192.90        193.70        20.25 o                         
   0   6   7       2941.73       3021.23        75.55 o                         
   2   6   7        307.77        296.61        29.84 o                         
   4   6   7       1489.73       1442.57       125.15 o                         
   6   6   7       1227.38       1065.08        71.97 o                         
 -13   7   7        217.33        245.72        51.09 o                         
 -11   7   7        416.51        501.71        60.62 o                         
  -9   7   7        175.48        150.91        22.64 o                         
  -7   7   7        470.38        491.99        23.53 o                         
  -5   7   7          0.69         -3.96        20.85 o                         
  -3   7   7          4.79          0.80        18.81 o                         
  -1   7   7        249.33        275.02        31.43 o                         
   1   7   7       1498.90       1548.55        52.29 o                         
   3   7   7         58.67         44.15        24.98 o                         
   5   7   7        203.93        179.11        33.76 o                         
 -12   8   7       2012.63       2105.95       153.52 o                         
 -10   8   7        999.38        860.59        68.21 o                         
  -8   8   7       1507.80       1602.64        53.21 o                         
  -6   8   7        108.28        123.00        23.58 o                         
  -4   8   7       1317.78       1379.23        35.24 o                         
  -2   8   7       4510.60       4466.53        82.72 o                         
   0   8   7       1482.16       1507.56        50.11 o                         
   2   8   7        237.45        257.72        30.54 o                         
   4   8   7       2692.18       2698.00       127.09 o                         
  -9   9   7       2485.23       2557.35        94.83 o                         
  -7   9   7        844.16        813.96        66.66 o                         
  -5   9   7       7812.12       7869.55       137.96 o                         
  -3   9   7        142.85        156.54        22.99 o                         
  -1   9   7       2316.01       2241.20        50.76 o                         
   1   9   7       2233.17       2072.15        67.35 o                         
   3   9   7        766.69        844.29        64.05 o                         
  -6  10   7        470.97        439.73        53.79 o                         
  -4  10   7        694.04        636.99        38.78 o                         
  -2  10   7         21.51         12.52        22.81 o                         
   0  10   7          4.58         17.02        22.33 o                         
 -14   0   8        853.05        762.71        93.19 o                         
 -12   0   8        284.58        331.01        60.51 o                         
 -10   0   8      10231.57      10397.43       182.69 o                         
  -8   0   8        128.58        142.58        28.15 o                         
  -6   0   8      13749.32      13331.35       155.33 o                         
  -4   0   8       1263.12       1381.14        52.09 o                         
  -2   0   8      18545.19      18636.08       246.31 o                         
   0   0   8         16.19         15.68        11.81 o                         
   2   0   8       7773.87       7721.77       122.40 o                         
   4   0   8       3995.53       3915.98       116.16 o                         
   6   0   8       1144.49       1220.65        68.31 o                         
 -15   1   8        285.76        221.77        39.43 o                         
 -13   1   8        223.81        189.63        41.35 o                         
 -11   1   8        112.62         67.06        25.98 o                         
  -9   1   8       4485.95       4418.37        81.01 o                         
  -7   1   8        183.73        196.00        17.44 o                         
  -5   1   8        137.75        129.80        14.41 o                         
  -3   1   8       4617.98       4254.53        71.95 o                         
  -1   1   8       2694.50       2809.43        45.20 o                         
   1   1   8       2937.28       2969.29        43.96 o                         
   3   1   8        369.39        377.20        30.33 o                         
   5   1   8          4.08          5.78        21.52 o                         
   7   1   8         35.33         13.81        41.90 o                         
 -14   2   8         75.01         75.18        30.19 o                         
 -12   2   8        260.52        283.07        45.01 o                         
 -10   2   8          3.34         21.89        21.58 o                         
  -8   2   8        329.24        381.24        54.34 o                         
  -6   2   8        647.22        674.33        26.43 o                         
  -4   2   8        780.73        822.84       113.82 o                         
  -2   2   8         28.31         20.01        12.16 o                         
   0   2   8       1452.07       1457.46        38.01 o                         
   2   2   8         56.29         48.79        16.58 o                         
   4   2   8          2.14          9.06        17.20 o                         
   6   2   8        206.48        257.56        58.98 o                         
 -15   3   8       2031.88       2145.83        88.75 o                         
 -13   3   8        399.36        338.93        42.05 o                         
 -11   3   8       4756.38       4957.38       147.83 o                         
  -9   3   8        176.46        186.64        23.16 o                         
  -7   3   8       6631.65       6669.32        89.96 o                         
  -5   3   8        475.47        426.82        25.19 o                         
  -3   3   8       3286.30       3221.09        49.09 o                         
  -1   3   8       3326.84       3299.95        64.83 o                         
   1   3   8       1463.50       1463.90        41.57 o                         
   3   3   8       3443.01       3600.10        63.24 o                         
   5   3   8         98.29         94.44        20.49 o                         
   7   3   8       1452.67       1502.65       122.93 o                         
 -14   4   8       6023.26       6116.42       185.47 o                         
 -12   4   8         94.51        118.17        32.77 o                         
 -10   4   8       2517.32       2595.61       100.11 o                         
  -8   4   8       2981.17       2981.10        59.87 o                         
  -6   4   8        336.89        357.31        24.47 o                         
  -4   4   8       3313.36       3433.55       114.91 o                         
  -2   4   8         26.97         28.17        30.84 o                         
   0   4   8       7223.46       7287.43       145.94 o                         
   2   4   8        707.01        731.01        30.74 o                         
   4   4   8        613.75        619.68        33.48 o                         
   6   4   8       3005.57       3291.70        98.17 o                         
 -13   5   8        510.35        458.48        47.28 o                         
 -11   5   8        663.86        813.01        62.52 o                         
  -9   5   8       3709.34       3827.38        95.88 o                         
  -7   5   8        116.54         99.17        16.57 o                         
  -5   5   8          8.82          7.40        26.61 o                         
  -3   5   8        736.25        703.93        63.78 o                         
  -1   5   8       2080.63       1943.20       132.38 o                         
   1   5   8       2617.88       2643.64        85.23 o                         
   3   5   8          1.43        -29.15        29.17 o                         
   5   5   8        323.96        279.45        33.75 o                         
 -12   6   8       2173.79       1950.16        94.06 o                         
 -10   6   8         92.47         99.38        28.81 o                         
  -8   6   8       1712.85       1674.53        47.19 o                         
  -6   6   8        463.70        494.64        27.07 o                         
  -4   6   8        248.02        188.27        25.05 o                         
  -2   6   8         27.73          2.08        21.23 o                         
   0   6   8       3609.09       3619.09       132.26 o                         
   2   6   8         13.23         11.63        23.37 o                         
   4   6   8        131.87        130.37        29.84 o                         
 -11   7   8        163.67        235.40        42.47 o                         
  -9   7   8       2938.18       2983.48        76.57 o                         
  -7   7   8       2102.70       1965.22        76.34 o                         
  -5   7   8       3138.83       3310.55        89.17 o                         
  -3   7   8        243.14        257.71        26.70 o                         
  -1   7   8       2423.94       2504.64        85.02 o                         
   1   7   8       5310.52       5160.20       139.27 o                         
   3   7   8        385.30        316.13        45.67 o                         
 -10   8   8         10.49          0.42        37.83 o                         
  -8   8   8          0.55         13.73        34.79 o                         
  -6   8   8       3600.12       3419.94        82.70 o                         
  -4   8   8       1162.52       1171.15        53.46 o                         
  -2   8   8       1769.85       1797.82        51.95 o                         
   0   8   8         64.84        123.74        43.22 o                         
   2   8   8         76.73         17.30        35.31 o                         
  -7   9   8        469.95        548.86        62.81 o                         
  -5   9   8        494.68        478.47        34.44 o                         
  -3   9   8       1057.01       1063.30        41.52 o                         
  -1   9   8         13.33          5.23        20.18 o                         
 -13   1   9        184.39        181.66        41.92 o                         
 -11   1   9       1153.62       1309.66        80.77 o                         
  -9   1   9       2301.97       2175.62        67.14 o                         
  -7   1   9        283.03        287.76        22.05 o                         
  -5   1   9        699.29        626.76        43.75 o                         
  -3   1   9        193.24        229.44        26.30 o                         
  -1   1   9       4003.15       4078.65        64.84 o                         
   1   1   9        776.93        685.92        28.11 o                         
   3   1   9       2364.38       2434.03        68.45 o                         
   5   1   9        317.76        368.21        31.86 o                         
 -14   2   9        882.47        914.44        73.80 o                         
 -12   2   9       1910.70       1802.78        91.94 o                         
 -10   2   9        424.77        411.82        41.21 o                         
  -8   2   9       5826.80       5779.14       130.05 o                         
  -6   2   9       5252.34       5095.97        74.07 o                         
  -4   2   9        465.04        436.43        24.34 o                         
  -2   2   9       1590.09       1691.43        58.31 o                         
   0   2   9       2826.69       2874.12        56.19 o                         
   2   2   9       1023.58        999.13        27.31 o                         
   4   2   9         28.14         53.79        22.43 o                         
 -13   3   9        246.85        268.40        49.08 o                         
 -11   3   9        878.54        917.39        66.73 o                         
  -9   3   9          2.59         11.51        23.45 o                         
  -7   3   9        272.02        258.57        31.59 o                         
  -5   3   9       3078.60       3104.27        81.23 o                         
  -3   3   9          5.60         13.77        13.40 o                         
  -1   3   9       1168.91       1181.76        44.63 o                         
   1   3   9       4000.02       4074.79        66.36 o                         
   3   3   9        346.47        281.92        23.44 o                         
   5   3   9          3.17         -1.24        26.76 o                         
 -12   4   9          6.34         13.60        35.13 o                         
 -10   4   9        895.10        975.00        49.30 o                         
  -8   4   9       5661.64       5521.60       108.80 o                         
  -6   4   9        250.64        173.20        30.28 o                         
  -4   4   9        115.55        140.08        83.34 o                         
  -2   4   9       2023.96       2155.57       100.30 o                         
   0   4   9        501.04        432.37        37.04 o                         
   2   4   9       1585.96       1672.55       109.77 o                         
   4   4   9        815.57        912.31        51.07 o                         
 -11   5   9       2318.45       2470.42       102.12 o                         
  -9   5   9       5909.54       5844.02       113.68 o                         
  -7   5   9        260.17        229.91        24.83 o                         
  -5   5   9         25.00         98.83        34.27 o                         
  -3   5   9       1508.78       1549.79        67.68 o                         
  -1   5   9        126.69        123.29        54.05 o                         
   1   5   9        552.47        558.83        63.28 o                         
   3   5   9        131.65        102.68        32.58 o                         
 -10   6   9         88.86         91.70        31.16 o                         
  -8   6   9       4655.60       4972.68       151.79 o                         
  -6   6   9        166.63        191.75        64.72 o                         
  -4   6   9       4107.75       4361.00       136.75 o                         
  -2   6   9        155.75        137.18        28.07 o                         
   0   6   9       1250.05       1424.55        75.35 o                         
   2   6   9        619.00        623.57        54.62 o                         
  -9   7   9        195.59        158.80        69.32 o                         
  -7   7   9         85.40         66.50        36.85 o                         
  -5   7   9          0.00          0.43        33.49 o                         
  -3   7   9        329.73        318.92        38.89 o                         
  -1   7   9         66.82         64.97        26.19 o                         
  -6   8   9       1861.88       1772.06        73.03 o                         
  -4   8   9        471.80        443.32        42.47 o                         
 -12   0  10       1090.91       1385.17       117.08 o                         
 -10   0  10       2548.48       2678.23       113.77 o                         
  -8   0  10       1791.97       1861.92        91.76 o                         
  -6   0  10      10295.13       9950.26       338.71 o                         
  -4   0  10        550.01        550.76        57.38 o                         
  -2   0  10       6803.87       6835.36       122.57 o                         
   0   0  10       2590.41       2574.89       103.40 o                         
   2   0  10       3039.45       2946.45       114.45 o                         
 -11   1  10       1329.56       1355.96        66.96 o                         
  -9   1  10        680.42        613.58        49.38 o                         
  -7   1  10       4724.19       4588.89       141.62 o                         
  -5   1  10          7.44         19.84        19.58 o                         
  -3   1  10        327.92        332.23        30.61 o                         
  -1   1  10        389.12        410.59        34.33 o                         
   1   1  10        731.93        662.81        47.30 o                         
 -12   2  10         30.54          9.51        39.18 o                         
 -10   2  10        819.33        700.03        45.61 o                         
  -8   2  10        535.99        530.09        39.67 o                         
  -6   2  10         70.52         94.27        30.70 o                         
  -4   2  10        578.09        555.34        29.76 o                         
  -2   2  10        365.77        365.94        42.15 o                         
   0   2  10        101.24        122.74        28.82 o                         
   2   2  10        225.29        266.07        34.02 o                         
 -11   3  10       3943.27       3694.16       109.37 o                         
  -9   3  10        418.74        462.91        37.70 o                         
  -7   3  10        873.28        912.77        70.37 o                         
  -5   3  10       2541.92       2622.75       111.54 o                         
  -3   3  10        252.43        263.35        37.36 o                         
  -1   3  10       4858.03       5041.72       154.52 o                         
   1   3  10         12.59         15.34        26.97 o                         
 -10   4  10         68.20         70.77        27.05 o                         
  -8   4  10       3682.33       3711.42       100.61 o                         
  -6   4  10        419.17        446.68        63.80 o                         
  -4   4  10       4359.95       4340.02       339.91 o                         
  -2   4  10         51.63         28.31        36.91 o                         
   0   4  10        965.41        878.96        83.48 o                         
  -9   5  10         29.96         63.46        37.91 o                         
  -7   5  10       3029.20       2890.26       118.07 o                         
  -5   5  10        163.49        132.97        43.05 o                         
  -3   5  10        942.89       1043.67        72.33 o                         
  -1   5  10        261.66        336.87        58.85 o                         
  -6   6  10         51.72         90.30        38.63 o                         
  -4   6  10       1032.14       1095.67        74.79 o                         
  -2   6  10        125.90        108.81        44.15 o                         
  -9   1  11        131.15        150.38        36.68 o                         
  -7   1  11        185.02        172.00        59.74 o                         
  -5   1  11       2515.66       2694.37       169.11 o                         
  -3   1  11         59.31         62.10        39.97 o                         
  -8   2  11        833.81        800.15        71.71 o                         
  -6   2  11        101.96        103.14        74.09 o                         
  -4   2  11         58.62         63.37        85.17 o                         
  -2   2  11         50.66         89.26        45.58 o                         
  -7   3  11          7.17          5.21        38.72 o                         
  -5   3  11        203.20        179.60        46.77 o                         
  -3   3  11       1368.34       1371.17        72.25 o                         
                                                                                
