# Supplementary material for: Syntheses and structures of ammonium transition-metal dialuminium tris­(phosphate) dihydrates (NH4)MAl4(PO4)3·2H2O (M = Mn and Ni)
Source: Acta Crystallogr E Crystallogr Commun. 2023 Jan 26;79(Pt 2):116–9. doi: 10.1107/S2056989023000555 (PMC9912463; doi:10.1107/S2056989023000555)
Supplement: Supplementary file 3 [file e-79-00116-IIsup3.hkl]

data_II                                                                         
_shelx_title '  NiNH4Al2(PO4)3 2H2O'                                            
_shelx_refln_list_code          4                                               
_shelx_F_calc_maximum      394.69                                               
_exptl_crystal_F_000       904.00                                               
_reflns_d_resolution_high  0.7574                                               
                                                                                
loop_                                                                           
 _space_group_symop_operation_xyz                                               
 'x, y, z'                                                                      
 '-x, y, -z+1/2'                                                                
 'x+1/2, y+1/2, z'                                                              
 '-x+1/2, y+1/2, -z+1/2'                                                        
 '-x, -y, -z'                                                                   
 'x, -y, z-1/2'                                                                 
 '-x+1/2, -y+1/2, -z'                                                           
 'x+1/2, -y+1/2, z-1/2'                                                         
                                                                                
_cell_length_a    13.0711                                                       
_cell_length_b    10.1772                                                       
_cell_length_c     8.7448                                                       
_cell_angle_alpha  90.000                                                       
_cell_angle_beta  108.527                                                       
_cell_angle_gamma  90.000                                                       
                                                                                
_shelx_F_squared_multiplier     1.000                                           
                                                                                
loop_                                                                           
 _refln_index_h                                                                 
 _refln_index_k                                                                 
 _refln_index_l                                                                 
 _refln_F_squared_calc                                                          
 _refln_F_squared_meas                                                          
 _refln_F_squared_sigma                                                         
 _refln_observed_status                                                         
   2   0   0        306.46         83.06         3.20 o                         
   4   0   0      32210.11      34378.69       443.24 o                         
   6   0   0       1610.12       1139.02        19.94 o                         
   8   0   0        102.47        103.74         8.17 o                         
  10   0   0      25107.82      24898.24       293.09 o                         
  12   0   0       4671.89       4462.09        64.29 o                         
  14   0   0       9331.78       9640.77       120.49 o                         
  16   0   0        992.84       1038.18        31.60 o                         
   1   1   0       6703.91       5425.30        35.97 o                         
   3   1   0        739.04        467.74        10.46 o                         
   5   1   0        291.28        328.04         7.35 o                         
   7   1   0       1186.57       1137.48        16.31 o                         
   9   1   0      11918.94      12073.34       122.84 o                         
  11   1   0       2107.94       2186.13        29.52 o                         
  13   1   0       1023.14        981.23        18.67 o                         
  15   1   0         21.79         16.76         6.07 o                         
   0   2   0        951.23       1175.85        30.97 o                         
   2   2   0       3831.25       3861.77        33.23 o                         
   4   2   0       1059.92       1153.89        14.76 o                         
   6   2   0        162.42        179.98         6.10 o                         
   8   2   0      12071.65      12499.80       115.72 o                         
  10   2   0        619.99        651.58        13.57 o                         
  12   2   0         13.26         11.15         5.13 o                         
  14   2   0         31.73         29.48         5.66 o                         
  16   2   0        252.31        276.85        17.42 o                         
   1   3   0      23107.36      23684.10       176.28 o                         
   3   3   0       1651.38       1937.21        24.29 o                         
   5   3   0       8770.80       8783.65        80.07 o                         
   7   3   0       3802.36       3895.38        42.85 o                         
   9   3   0       7796.52       8032.57        70.55 o                         
  11   3   0       5374.44       5288.16        58.19 o                         
  13   3   0        170.44        191.79         9.85 o                         
  15   3   0       3076.67       3116.07        41.47 o                         
   0   4   0       3338.32       3982.69        56.77 o                         
   2   4   0       8778.39       7616.99        63.60 o                         
   4   4   0      10595.89      10839.09        97.08 o                         
   6   4   0       5878.56       5892.58        60.60 o                         
   8   4   0      29898.15      29836.56       282.80 o                         
  10   4   0         51.40         47.56         7.49 o                         
  12   4   0       5270.89       5321.21        60.43 o                         
  14   4   0         69.85         81.59         8.71 o                         
   1   5   0       8323.89       8778.94        85.30 o                         
   3   5   0         12.88         15.07         2.77 o                         
   5   5   0        176.90        227.79         8.61 o                         
   7   5   0        784.78        739.72        21.75 o                         
   9   5   0       4486.36       4503.32        74.41 o                         
  11   5   0        911.86        896.62        22.36 o                         
  13   5   0        186.70        170.41        12.21 o                         
  15   5   0          3.84          0.86         8.71 o                         
   0   6   0      41275.56      43309.35       560.84 o                         
   2   6   0       1727.01       1923.25        19.20 o                         
   4   6   0         24.43         20.17         3.93 o                         
   6   6   0        174.76        186.99         7.69 o                         
   8   6   0       4649.48       4519.87        51.24 o                         
  10   6   0          7.68          9.93         5.79 o                         
  12   6   0       1158.44       1168.15        22.07 o                         
  14   6   0          5.91          8.13         8.60 o                         
   1   7   0       1214.62       1130.35        24.00 o                         
   3   7   0      25865.16      25528.12       234.40 o                         
   5   7   0        899.26        859.43        15.06 o                         
   7   7   0      16268.84      16095.64       174.15 o                         
   9   7   0       8970.65       8983.14        98.22 o                         
  11   7   0       2403.27       2440.48        35.26 o                         
  13   7   0       1549.90       1586.52        27.44 o                         
   0   8   0       1658.54       1659.11        43.86 o                         
   2   8   0       1300.46       1243.42        26.72 o                         
   4   8   0       5805.72       5702.25        55.74 o                         
   6   8   0        186.80        200.02        12.46 o                         
   8   8   0       1240.84       1247.87        39.65 o                         
  10   8   0       4547.45       4509.06        50.30 o                         
  12   8   0        119.05        104.86         7.78 o                         
   1   9   0       2128.65       2260.15        33.94 o                         
   3   9   0        221.89        212.40        13.60 o                         
   5   9   0       1599.05       1668.86        24.48 o                         
   7   9   0        477.27        453.39        27.64 o                         
   9   9   0        682.49        684.46        26.20 o                         
  11   9   0       2311.10       2291.30        43.44 o                         
   0  10   0       4824.87       4866.36        94.02 o                         
   2  10   0       3862.93       3743.76        57.27 o                         
   4  10   0        262.70        254.27        17.87 o                         
   6  10   0         10.77         12.28         6.17 o                         
   8  10   0          1.11          3.89         6.91 o                         
  10  10   0        994.99       1004.78        37.03 o                         
   1  11   0      10647.73      10400.27       105.69 o                         
   3  11   0        362.13        390.45        15.88 o                         
   5  11   0      12682.45      12251.56       160.58 o                         
   7  11   0        164.92        147.91        17.67 o                         
   9  11   0       1718.09       1734.61        62.22 o                         
   0  12   0          2.78          6.93         9.11 o                         
   2  12   0        746.01        738.48        21.87 o                         
   4  12   0        733.45        752.17        22.64 o                         
   6  12   0        536.18        482.40        22.60 o                         
   1  13   0        702.73        635.55        20.48 o                         
   3  13   0       5374.15       5411.83        76.74 o                         
 -15   1   1        423.94        449.34        14.52 o                         
 -13   1   1       3161.34       3219.47        34.19 o                         
 -11   1   1       6261.68       6188.56        58.18 o                         
  -9   1   1      14193.00      14306.89       109.03 o                         
  -7   1   1       1348.69       1549.48        20.30 o                         
  -5   1   1       2295.79       1719.40        18.68 o                         
  -3   1   1       5767.93       4778.33        47.93 o                         
  -1   1   1       5408.44       3928.60        28.06 o                         
   1   1   1      54993.15      52089.78       363.71 o                         
   3   1   1       1834.12       2298.92        25.41 o                         
   5   1   1      20709.57      20340.50       139.82 o                         
   7   1   1       1865.75       1833.63        27.74 o                         
   9   1   1       3703.74       3652.55        38.18 o                         
  11   1   1        733.19        753.92        19.89 o                         
  13   1   1       1968.78       1990.61        32.95 o                         
  15   1   1       1557.08       1668.77        32.83 o                         
 -16   2   1       3615.43       3600.79        56.33 o                         
 -14   2   1       3830.92       3859.09        43.47 o                         
 -12   2   1       3463.65       3413.27        41.82 o                         
 -10   2   1        308.81        309.73         9.36 o                         
  -8   2   1       4565.82       4966.14        51.54 o                         
  -6   2   1       3997.07       4306.99        39.91 o                         
  -4   2   1       9656.79       9371.10        77.34 o                         
  -2   2   1         84.02        257.60         4.29 o                         
   0   2   1      16969.48      15322.79       114.29 o                         
   2   2   1      13354.09      14528.95       151.95 o                         
   4   2   1          2.76         55.42         4.68 o                         
   6   2   1        443.04        388.28         7.87 o                         
   8   2   1       6479.03       6395.93        56.66 o                         
  10   2   1      20610.36      20585.45       175.68 o                         
  12   2   1       3506.80       3408.61        62.92 o                         
  14   2   1       1124.70       1188.97        25.49 o                         
 -15   3   1        533.41        571.70        21.98 o                         
 -13   3   1       3438.67       3427.63        38.42 o                         
 -11   3   1        477.71        441.42        10.90 o                         
  -9   3   1        475.17        503.77        11.70 o                         
  -7   3   1      13861.32      13587.06       132.54 o                         
  -5   3   1       7118.25       7953.66        77.93 o                         
  -3   3   1      40432.65      42671.93       389.96 o                         
  -1   3   1      28312.77      28932.84       213.40 o                         
   1   3   1      11028.36      11331.59        74.70 o                         
   3   3   1       3083.74       2587.22        22.03 o                         
   5   3   1       9214.80       9729.40        99.55 o                         
   7   3   1       1701.51       1606.31        23.82 o                         
   9   3   1      11697.32      11672.82       114.05 o                         
  11   3   1        161.53        178.20         9.46 o                         
  13   3   1        465.76        502.18        21.03 o                         
  15   3   1       1093.26       1107.49        28.66 o                         
 -16   4   1       1832.18       1803.51        33.54 o                         
 -14   4   1         63.95         69.21        13.00 o                         
 -12   4   1       2428.65       2408.99        32.97 o                         
 -10   4   1      10893.29      10851.90       115.14 o                         
  -8   4   1       2941.99       3179.22        44.48 o                         
  -6   4   1       7536.88       7475.69        83.18 o                         
  -4   4   1        128.20         47.13         3.49 o                         
  -2   4   1       5724.17       6129.06        48.81 o                         
   0   4   1         59.76         15.20         1.59 o                         
   2   4   1       6856.41       7292.62        58.81 o                         
   4   4   1        103.98        109.76         3.85 o                         
   6   4   1       9544.11       9539.49        97.50 o                         
   8   4   1      10822.97      10859.95        98.36 o                         
  10   4   1       3323.47       3252.53        42.92 o                         
  12   4   1       3035.13       3021.39        57.87 o                         
  14   4   1         42.91         49.28         8.97 o                         
 -15   5   1         16.06         10.09         8.32 o                         
 -13   5   1        629.00        606.49        16.30 o                         
 -11   5   1       7742.77       7931.65        84.60 o                         
  -9   5   1        129.47        114.72         9.79 o                         
  -7   5   1       7238.26       7133.04        83.78 o                         
  -5   5   1        796.22        719.25        15.68 o                         
  -3   5   1       9494.67       9558.95        86.36 o                         
  -1   5   1         31.02         13.09         3.31 o                         
   1   5   1      11141.09      11812.43        92.07 o                         
   3   5   1       3406.60       3285.85        29.50 o                         
   5   5   1       1411.84       1410.68        13.56 o                         
   7   5   1      11208.09      11412.57       100.09 o                         
   9   5   1        944.34        981.97        20.68 o                         
  11   5   1         18.93         26.03         8.35 o                         
  13   5   1       5165.51       5228.24        67.01 o                         
 -14   6   1         35.93         53.56         8.87 o                         
 -12   6   1       8181.08       8148.66        88.47 o                         
 -10   6   1         10.98         13.87         5.41 o                         
  -8   6   1       1955.95       1984.59        28.75 o                         
  -6   6   1       2309.79       2284.15        36.77 o                         
  -4   6   1        230.81        243.72         7.24 o                         
  -2   6   1      31759.87      32287.89       255.61 o                         
   0   6   1         19.94         29.80         4.22 o                         
   2   6   1       7154.67       6786.58        77.98 o                         
   4   6   1       1888.63       1881.90        24.03 o                         
   6   6   1       2891.05       2747.93        33.75 o                         
   8   6   1       5740.73       5752.29        54.60 o                         
  10   6   1         10.13         19.89         6.27 o                         
  12   6   1       1138.46       1221.14        24.35 o                         
  14   6   1        502.14        519.56        19.53 o                         
 -13   7   1        166.28        190.24        10.11 o                         
 -11   7   1        609.14        607.75        14.88 o                         
  -9   7   1       3162.22       3173.63        41.32 o                         
  -7   7   1       1994.79       1960.76        26.76 o                         
  -5   7   1        385.26        416.90        10.74 o                         
  -3   7   1       2450.72       2571.54        24.45 o                         
  -1   7   1        590.95        576.75        18.71 o                         
   1   7   1       7979.63       8220.56        90.79 o                         
   3   7   1        162.08        142.61         7.68 o                         
   5   7   1        642.66        646.12        18.45 o                         
   7   7   1        690.02        684.18        13.87 o                         
   9   7   1         14.25         19.29         6.37 o                         
  11   7   1        341.82        340.48        21.05 o                         
  13   7   1        289.91        306.47        18.47 o                         
 -12   8   1        133.39        141.49        14.24 o                         
 -10   8   1       3130.75       3134.94        44.22 o                         
  -8   8   1       3254.89       3259.43        65.91 o                         
  -6   8   1       4599.09       4363.87        46.77 o                         
  -4   8   1       1375.75       1431.23        14.01 o                         
  -2   8   1      18899.71      18112.77       161.92 o                         
   0   8   1       3474.57       3503.40        44.47 o                         
   2   8   1       1289.35       1174.25        20.74 o                         
   4   8   1       3910.92       3921.17        48.16 o                         
   6   8   1       1038.21       1116.62        20.27 o                         
   8   8   1       2077.98       2043.13        34.70 o                         
  10   8   1       5878.87       5849.15        73.89 o                         
  12   8   1       1063.74       1061.43        36.23 o                         
 -11   9   1       6649.32       6641.15        71.75 o                         
  -9   9   1       1405.36       1345.16        22.32 o                         
  -7   9   1          3.79         14.94         4.48 o                         
  -5   9   1        704.31        707.50        13.55 o                         
  -3   9   1        568.70        617.61        16.40 o                         
  -1   9   1          6.97         19.54         5.68 o                         
   1   9   1          0.80         16.07         7.58 o                         
   3   9   1       1653.92       1575.92        26.84 o                         
   5   9   1       5137.37       5188.72        68.59 o                         
   7   9   1       6489.07       6436.47        93.60 o                         
   9   9   1       1853.07       1783.72        38.21 o                         
  11   9   1        493.72        465.73        24.38 o                         
 -10  10   1       8071.02       7847.21       105.26 o                         
  -8  10   1        222.18        228.95        15.81 o                         
  -6  10   1       1464.81       1406.86        36.15 o                         
  -4  10   1       4086.86       4131.62        56.63 o                         
  -2  10   1       1146.43       1207.36        24.21 o                         
   0  10   1       3772.57       3875.73        51.00 o                         
   2  10   1       1931.88       1994.07        45.16 o                         
   4  10   1         96.67         94.84        10.35 o                         
   6  10   1       7961.72       7658.90       116.78 o                         
   8  10   1        380.92        354.40        24.41 o                         
  10  10   1        347.46        387.53        23.02 o                         
  -9  11   1       2340.48       2262.27        44.61 o                         
  -7  11   1        365.90        370.26        26.38 o                         
  -5  11   1         14.73         13.48         7.54 o                         
  -3  11   1        488.70        494.67        15.43 o                         
  -1  11   1       2998.49       2925.19        43.71 o                         
   1  11   1        578.64        588.53        17.20 o                         
   3  11   1         38.80         52.51         9.57 o                         
   5  11   1       2424.20       2419.04        48.48 o                         
   7  11   1       1496.55       1408.87        54.20 o                         
  -6  12   1        950.39        960.05        45.65 o                         
  -4  12   1        654.30        619.10        18.04 o                         
  -2  12   1       3452.88       3513.32        45.11 o                         
   0  12   1        713.54        724.66        20.00 o                         
   2  12   1       1622.81       1686.94        47.53 o                         
   4  12   1       2176.11       2247.43        43.09 o                         
   6  12   1       1275.08       1395.09        40.38 o                         
  -3  13   1        752.49        779.33        24.04 o                         
  -1  13   1         49.51         36.25         8.11 o                         
   1  13   1        210.44        237.67        13.50 o                         
   3  13   1       2102.58       2072.93        35.65 o                         
 -16   0   2       1817.60       1790.67        46.68 o                         
 -14   0   2       8875.00       8859.33       139.71 o                         
 -12   0   2       1520.90       1480.12        32.40 o                         
 -10   0   2      16879.56      15805.56       222.56 o                         
  -8   0   2      29296.13      30008.80       340.47 o                         
  -6   0   2       2057.73       2254.00        30.63 o                         
  -4   0   2     155777.75     151924.20      1927.94 o                         
  -2   0   2        402.97        644.84        12.97 o                         
   0   0   2      31161.14      33336.68       369.69 o                         
   2   0   2      94498.24      96749.03       950.36 o                         
   4   0   2        763.86        535.21         9.43 o                         
   6   0   2      27518.74      27796.04       286.00 o                         
   8   0   2         27.50         25.23         6.72 o                         
  10   0   2      13236.83      13276.19       217.20 o                         
  12   0   2       2760.55       2881.88        47.06 o                         
  14   0   2      15163.80      14239.13       265.24 o                         
 -17   1   2        288.73        288.56        16.03 o                         
 -15   1   2       1940.20       2023.29        32.32 o                         
 -13   1   2        172.65        197.22        10.53 o                         
 -11   1   2        131.36        164.65         7.10 o                         
  -9   1   2       1292.85       1375.71        24.46 o                         
  -7   1   2       3882.66       4479.33        46.71 o                         
  -5   1   2       5457.27       5838.39        54.72 o                         
  -3   1   2       5542.58       5266.20        47.78 o                         
  -1   1   2        243.91         98.82         3.22 o                         
   1   1   2        344.13        300.17         4.66 o                         
   3   1   2        244.10        101.45         3.28 o                         
   5   1   2       3639.33       3537.41        36.65 o                         
   7   1   2        832.01        836.25        14.37 o                         
   9   1   2       3672.63       3554.99        45.20 o                         
  11   1   2       2566.40       2618.03        36.55 o                         
  13   1   2       4902.38       4723.39        53.28 o                         
  15   1   2          0.85         -4.07        10.18 o                         
 -16   2   2         46.55         47.44         8.06 o                         
 -14   2   2        444.75        492.45        15.52 o                         
 -12   2   2       4274.57       4318.07        46.94 o                         
 -10   2   2        586.12        585.16        15.22 o                         
  -8   2   2        892.30        924.59        16.35 o                         
  -6   2   2       2883.85       2822.16        28.61 o                         
  -4   2   2       5833.75       6076.78        48.71 o                         
  -2   2   2        466.14        410.79         7.84 o                         
   0   2   2       2848.68       3171.46        27.07 o                         
   2   2   2       3861.80       4313.78        40.80 o                         
   4   2   2      17994.55      18791.70       175.60 o                         
   6   2   2       3202.01       3298.56        42.20 o                         
   8   2   2        100.49         83.96         3.49 o                         
  10   2   2        447.42        502.91        15.30 o                         
  12   2   2         26.19         31.99         8.18 o                         
  14   2   2         83.56         76.84        12.74 o                         
 -15   3   2       1523.21       1516.43        25.37 o                         
 -13   3   2       4771.89       4932.38        58.94 o                         
 -11   3   2        105.18        105.60         9.15 o                         
  -9   3   2      15082.49      14937.01       126.36 o                         
  -7   3   2        150.20        171.08         7.68 o                         
  -5   3   2      25935.64      26719.14       229.31 o                         
  -3   3   2       9540.44       9407.18        90.20 o                         
  -1   3   2       2763.84       3153.38        22.68 o                         
   1   3   2      11114.97      11043.82       105.55 o                         
   3   3   2       3268.74       3361.73        34.82 o                         
   5   3   2      14470.08      14616.14       141.04 o                         
   7   3   2       3206.55       3179.97        37.47 o                         
   9   3   2       1832.59       1803.11        24.76 o                         
  11   3   2       4085.88       4106.00        50.35 o                         
  13   3   2        714.30        693.97        24.37 o                         
 -16   4   2       8112.01       8227.30        89.80 o                         
 -14   4   2         11.41          9.64         7.82 o                         
 -12   4   2      14465.30      14119.92       171.48 o                         
 -10   4   2         10.13         17.43         4.46 o                         
  -8   4   2       2336.39       2403.48        39.27 o                         
  -6   4   2      25737.23      25696.14       206.93 o                         
  -4   4   2       1799.29       1949.52        26.19 o                         
  -2   4   2      30680.66      30454.47       228.09 o                         
   0   4   2         12.34         52.80         3.08 o                         
   2   4   2        481.95        322.59         8.48 o                         
   4   4   2      16537.87      16581.51       130.00 o                         
   6   4   2       5086.80       5060.95        52.66 o                         
   8   4   2      14076.63      14162.33       159.12 o                         
  10   4   2        675.65        730.50        21.64 o                         
  12   4   2       2333.78       2367.25        44.23 o                         
  14   4   2        883.32        919.66        26.98 o                         
 -15   5   2       1851.57       1903.33        41.55 o                         
 -13   5   2         88.34        117.27        12.34 o                         
 -11   5   2        600.61        592.73        18.45 o                         
  -9   5   2        390.14        416.13        14.59 o                         
  -7   5   2       1169.21       1216.63        18.77 o                         
  -5   5   2       4219.65       4166.10        52.97 o                         
  -3   5   2       7915.87       8094.01        69.57 o                         
  -1   5   2         15.60         18.07         2.57 o                         
   1   5   2       1866.45       2082.57        24.21 o                         
   3   5   2       3731.98       3735.85        31.27 o                         
   5   5   2       2139.93       2138.45        23.81 o                         
   7   5   2       2754.86       2675.47        33.88 o                         
   9   5   2         10.21         12.31         6.94 o                         
  11   5   2       1448.27       1438.38        45.64 o                         
  13   5   2       2219.77       2315.27        76.39 o                         
 -14   6   2        171.48        172.33        11.71 o                         
 -12   6   2       1042.00       1031.13        21.83 o                         
 -10   6   2       1201.13       1218.55        29.29 o                         
  -8   6   2        626.00        607.22        14.21 o                         
  -6   6   2       5733.06       5757.87        79.23 o                         
  -4   6   2       6093.61       6135.72        72.11 o                         
  -2   6   2       2052.16       2143.26        22.99 o                         
   0   6   2         72.17         96.37         2.95 o                         
   2   6   2       6646.23       6873.65        61.40 o                         
   4   6   2       3523.01       3440.82        29.17 o                         
   6   6   2        792.99        836.90        14.96 o                         
   8   6   2         10.05          5.58         4.68 o                         
  10   6   2         14.38         19.21         5.50 o                         
  12   6   2          2.68          1.96        10.17 o                         
 -13   7   2       3406.93       3491.82        48.43 o                         
 -11   7   2      12881.13      12890.48       118.32 o                         
  -9   7   2        967.14        947.60        20.11 o                         
  -7   7   2      23754.83      23195.43       273.02 o                         
  -5   7   2       1639.16       1583.54        29.81 o                         
  -3   7   2        349.50        395.57        10.22 o                         
  -1   7   2      28850.71      28779.67       250.37 o                         
   1   7   2        925.94        894.17        10.45 o                         
   3   7   2      22757.57      22463.22       164.54 o                         
   5   7   2       6776.02       6958.29        56.24 o                         
   7   7   2       5681.24       5602.55        60.67 o                         
   9   7   2        533.93        513.42        18.14 o                         
  11   7   2       3158.72       3280.05        72.18 o                         
 -12   8   2       1254.74       1309.53        35.54 o                         
 -10   8   2        830.93        870.26        17.94 o                         
  -8   8   2       4804.64       4779.21        49.11 o                         
  -6   8   2         45.09         70.74         7.76 o                         
  -4   8   2       1433.65       1429.67        28.06 o                         
  -2   8   2         51.75         64.48         5.42 o                         
   0   8   2      16911.50      17111.12       184.17 o                         
   2   8   2        244.87        217.68        13.62 o                         
   4   8   2       3292.38       3158.88        33.23 o                         
   6   8   2       4620.39       4657.68        69.38 o                         
   8   8   2       1005.48        916.92        32.63 o                         
  10   8   2       5399.04       5324.23        74.51 o                         
 -11   9   2        485.90        480.11        13.99 o                         
  -9   9   2       6504.88       6337.00        66.82 o                         
  -7   9   2        740.76        753.36        15.41 o                         
  -5   9   2       5747.10       5768.56        71.15 o                         
  -3   9   2        370.58        427.03        11.86 o                         
  -1   9   2         22.08         22.44         4.61 o                         
   1   9   2       1663.45       1799.68        36.55 o                         
   3   9   2         89.45         98.40        10.89 o                         
   5   9   2       1026.78       1039.16        15.62 o                         
   7   9   2        496.84        498.06        16.56 o                         
   9   9   2        126.11        126.39        13.93 o                         
 -10  10   2       1686.25       1676.39        24.88 o                         
  -8  10   2        242.45        269.32         9.77 o                         
  -6  10   2         96.15         96.02        14.60 o                         
  -4  10   2        980.19       1088.30        21.59 o                         
  -2  10   2         49.68         29.82         4.97 o                         
   0  10   2       1878.54       1894.67        39.15 o                         
   2  10   2       1170.83       1110.00        37.71 o                         
   4  10   2       1742.31       1707.16        30.69 o                         
   6  10   2          0.79          9.22         6.26 o                         
   8  10   2         52.19         45.37        13.12 o                         
  -9  11   2       6843.98       6898.76        97.50 o                         
  -7  11   2        150.05        151.58        16.53 o                         
  -5  11   2       7266.94       7119.65        98.98 o                         
  -3  11   2      10559.12      10315.13        96.56 o                         
  -1  11   2        720.64        774.38        29.84 o                         
   1  11   2       9025.37       9098.68       101.69 o                         
   3  11   2       1522.17       1599.21        34.06 o                         
   5  11   2       1841.04       1911.50        31.79 o                         
   7  11   2       5203.03       5204.31       125.68 o                         
  -6  12   2          3.60          1.07        10.65 o                         
  -4  12   2          5.78          6.41        10.63 o                         
  -2  12   2        161.21        153.62         9.78 o                         
   0  12   2        168.14        200.86        11.29 o                         
   2  12   2        517.55        498.76        15.61 o                         
   4  12   2        106.33        106.79        11.26 o                         
  -3  13   2       1528.96       1447.40        37.50 o                         
  -1  13   2       6485.67       6663.80        74.76 o                         
   1  13   2       1699.68       1712.25        35.63 o                         
 -17   1   3        402.03        412.66        27.12 o                         
 -15   1   3       2474.14       2475.90        53.53 o                         
 -13   1   3       4336.54       4531.98        59.60 o                         
 -11   1   3        207.44        197.55         8.80 o                         
  -9   1   3       8751.17       8614.61        91.60 o                         
  -7   1   3       7970.68       8107.57        67.68 o                         
  -5   1   3         98.41        263.06         6.92 o                         
  -3   1   3       7766.23       6937.50        62.72 o                         
  -1   1   3       1953.43       2265.12        20.11 o                         
   1   1   3      39027.37      38653.67       249.92 o                         
   3   1   3      20689.31      21421.64       153.81 o                         
   5   1   3       6088.81       5907.70        51.61 o                         
   7   1   3         16.73         12.22         6.52 o                         
   9   1   3        344.08        391.70        14.13 o                         
  11   1   3       2451.71       2423.99        44.09 o                         
  13   1   3        482.74        430.73        19.99 o                         
 -16   2   3       1317.79       1318.93        29.18 o                         
 -14   2   3         55.76         55.80         8.14 o                         
 -12   2   3        308.00        243.22         9.88 o                         
 -10   2   3        140.93        145.09        10.84 o                         
  -8   2   3       5076.50       5466.31        55.92 o                         
  -6   2   3       4562.05       5043.33        54.13 o                         
  -4   2   3      10315.19      10277.69        98.40 o                         
  -2   2   3      17425.72      18611.82       211.93 o                         
   0   2   3        109.30         31.20         3.11 o                         
   2   2   3        444.19        345.44         5.62 o                         
   4   2   3       8784.41       9430.33        80.13 o                         
   6   2   3      13465.77      13478.95       133.96 o                         
   8   2   3       3290.13       3360.01        33.69 o                         
  10   2   3       1715.89       1732.84        32.57 o                         
  12   2   3       4897.06       4862.43        67.83 o                         
  14   2   3       1640.51       1601.70        38.96 o                         
 -15   3   3         70.97        100.79        11.93 o                         
 -13   3   3        309.30        335.10        14.47 o                         
 -11   3   3       5525.20       5524.15        77.10 o                         
  -9   3   3       1374.18       1340.02        22.07 o                         
  -7   3   3      18397.56      18243.21       161.29 o                         
  -5   3   3      29035.75      29263.90       219.08 o                         
  -3   3   3      11457.58      13037.56       108.89 o                         
  -1   3   3        412.10        193.76         4.35 o                         
   1   3   3       6734.34       6956.16        66.11 o                         
   3   3   3       9501.43      10821.28        91.39 o                         
   5   3   3      11472.09      11553.98        97.94 o                         
   7   3   3       4650.08       4356.43        52.23 o                         
   9   3   3       4219.88       4178.69        40.93 o                         
  11   3   3       3755.58       3764.82        60.46 o                         
  13   3   3       1937.67       2008.11        47.18 o                         
 -16   4   3        950.02        966.63        27.65 o                         
 -14   4   3       6431.01       6416.37       114.76 o                         
 -12   4   3        228.62        219.40        17.25 o                         
 -10   4   3        634.09        637.18        17.28 o                         
  -8   4   3       2878.23       2730.33        34.17 o                         
  -6   4   3        413.12        578.13        12.64 o                         
  -4   4   3       1771.41       1559.24        20.03 o                         
  -2   4   3       5180.88       5218.79        40.32 o                         
   0   4   3        831.45        865.00        13.56 o                         
   2   4   3       9249.76       9556.81       104.67 o                         
   4   4   3      15054.97      15541.00       123.52 o                         
   6   4   3       1689.03       1677.19        27.82 o                         
   8   4   3       1811.57       1816.00        25.79 o                         
  10   4   3        596.79        660.02        17.97 o                         
  12   4   3        183.47        184.67        13.89 o                         
 -15   5   3       6832.09       6775.07        96.22 o                         
 -13   5   3         90.64         97.21        11.08 o                         
 -11   5   3       5716.12       5654.64        66.34 o                         
  -9   5   3         85.38         81.01         7.92 o                         
  -7   5   3       6533.52       6371.32        59.05 o                         
  -5   5   3        362.37        304.33         7.32 o                         
  -3   5   3       3699.51       3749.15        34.07 o                         
  -1   5   3      13554.89      13659.60       108.41 o                         
   1   5   3        287.11        338.72        11.60 o                         
   3   5   3      24741.85      25191.84       219.50 o                         
   5   5   3         54.30         65.49         6.30 o                         
   7   5   3        309.01        328.70        12.52 o                         
   9   5   3       6023.74       6160.62        84.25 o                         
  11   5   3        401.43        389.61        15.43 o                         
  13   5   3       2715.97       2618.08        78.52 o                         
 -14   6   3        645.39        655.83        23.29 o                         
 -12   6   3       1644.50       1624.23        28.20 o                         
 -10   6   3       5236.33       5222.09        55.69 o                         
  -8   6   3       1226.54       1163.19        25.68 o                         
  -6   6   3      22368.50      22287.91       212.91 o                         
  -4   6   3       1016.43       1051.03        15.76 o                         
  -2   6   3       8178.12       8006.45        72.74 o                         
   0   6   3       2956.15       2745.87        28.28 o                         
   2   6   3       1931.21       1771.45        25.21 o                         
   4   6   3      13400.13      13023.70        96.81 o                         
   6   6   3        354.91        362.61        11.21 o                         
   8   6   3       5740.49       5493.62        87.34 o                         
  10   6   3        138.81        121.18        11.78 o                         
  12   6   3       2618.63       2654.47        43.20 o                         
 -13   7   3       1789.75       1789.82        30.09 o                         
 -11   7   3        138.14        142.11        15.10 o                         
  -9   7   3       3807.39       3779.70        45.79 o                         
  -7   7   3         31.00         31.21         5.76 o                         
  -5   7   3       2831.67       2741.91        35.51 o                         
  -3   7   3       1207.62       1267.54        22.99 o                         
  -1   7   3       1988.48       2018.72        26.56 o                         
   1   7   3      11303.28      11260.22       123.75 o                         
   3   7   3        204.43        207.14         7.77 o                         
   5   7   3       1924.38       1828.01        23.36 o                         
   7   7   3        456.00        444.57        18.49 o                         
   9   7   3        316.83        300.96        12.34 o                         
  11   7   3         56.31         56.69        10.13 o                         
 -12   8   3        674.25        630.25        24.10 o                         
 -10   8   3       1521.80       1445.43        26.49 o                         
  -8   8   3       4665.77       4570.77        52.69 o                         
  -6   8   3      13239.83      12713.15       143.23 o                         
  -4   8   3       7073.20       6873.88        92.40 o                         
  -2   8   3         14.52         17.36         4.52 o                         
   0   8   3       5831.53       5930.94        56.56 o                         
   2   8   3       1436.15       1514.01        25.40 o                         
   4   8   3       1247.98       1245.58        16.18 o                         
   6   8   3       5445.10       5512.37        64.16 o                         
   8   8   3        739.45        795.61        39.50 o                         
  10   8   3       2406.64       2541.68        51.80 o                         
 -11   9   3         36.37         42.84         6.45 o                         
  -9   9   3          0.38          4.93         5.69 o                         
  -7   9   3          0.03          0.68         6.60 o                         
  -5   9   3       1657.68       1811.50        48.46 o                         
  -3   9   3        694.81        680.52        13.33 o                         
  -1   9   3       1018.52        962.28        11.97 o                         
   1   9   3       2230.62       2278.60        28.13 o                         
   3   9   3      12355.21      12137.57       116.37 o                         
   5   9   3        918.28        983.53        16.92 o                         
   7   9   3       2990.70       2988.35        54.24 o                         
   9   9   3        727.96        762.99        27.06 o                         
 -10  10   3        525.01        498.73        14.01 o                         
  -8  10   3       3983.42       3954.86        44.34 o                         
  -6  10   3       1086.06       1117.61        22.03 o                         
  -4  10   3       3803.74       3798.16        90.39 o                         
  -2  10   3       1659.30       1674.64        23.51 o                         
   0  10   3         29.06         22.04         7.85 o                         
   2  10   3       5053.78       5054.10        69.18 o                         
   4  10   3       1468.88       1468.11        24.59 o                         
   6  10   3         75.48         99.50        11.31 o                         
   8  10   3        352.07        356.07        19.49 o                         
  -9  11   3        976.41        959.32        26.48 o                         
  -7  11   3        348.95        337.28        20.61 o                         
  -5  11   3       1061.20       1033.07        27.49 o                         
  -3  11   3         22.62         38.47         7.54 o                         
  -1  11   3        781.13        825.99        23.46 o                         
   1  11   3       7116.42       7190.07        96.85 o                         
   3  11   3        422.62        412.56        19.39 o                         
   5  11   3       2062.93       2117.12        47.62 o                         
  -6  12   3       1626.05       1567.41        39.56 o                         
  -4  12   3        576.53        557.94        21.35 o                         
  -2  12   3       1223.24       1204.03        26.94 o                         
   0  12   3       3040.92       3072.90        44.07 o                         
   2  12   3        772.96        763.29        25.13 o                         
   4  12   3       1142.29       1167.44        43.74 o                         
 -16   0   4        355.76        355.57        23.73 o                         
 -14   0   4       8242.94       8239.05       148.10 o                         
 -12   0   4       9502.65       9778.51       132.81 o                         
 -10   0   4       1919.00       1712.89        30.89 o                         
  -8   0   4     104850.80     103544.18       926.28 o                         
  -6   0   4       2119.99       2024.52        34.31 o                         
  -4   0   4       1494.08       1443.00        24.22 o                         
  -2   0   4       6126.91       5475.18        71.99 o                         
   0   0   4       3779.66       3372.08        41.12 o                         
   2   0   4      46291.09      47172.46       609.41 o                         
   4   0   4      13274.62      13230.24       161.21 o                         
   6   0   4      21599.12      21463.61       205.32 o                         
   8   0   4        317.97        377.71        31.92 o                         
  10   0   4      12141.82      11692.82       186.39 o                         
  12   0   4       2081.47       2207.48        75.32 o                         
 -17   1   4       1344.61       1319.01        31.18 o                         
 -15   1   4        212.70        205.50        13.94 o                         
 -13   1   4       1759.53       1790.13        31.50 o                         
 -11   1   4       2242.07       2100.29        34.90 o                         
  -9   1   4          1.71          4.28         4.95 o                         
  -7   1   4       6179.29       6422.67        69.04 o                         
  -5   1   4       7659.51       8357.39        85.22 o                         
  -3   1   4       1249.48       1421.12        18.64 o                         
  -1   1   4        425.69        265.68         5.41 o                         
   1   1   4       3490.42       3376.01        30.30 o                         
   3   1   4       1300.79       1188.92        15.09 o                         
   5   1   4       4615.59       4820.73        40.39 o                         
   7   1   4        129.92        168.67         7.83 o                         
   9   1   4       2866.21       2889.72        47.77 o                         
  11   1   4         99.94        123.05        11.30 o                         
  13   1   4        706.07        652.52        29.50 o                         
 -16   2   4       3986.28       4055.12        64.39 o                         
 -14   2   4        376.97        329.31        13.12 o                         
 -12   2   4        707.79        724.74        14.25 o                         
 -10   2   4        923.06        900.03        20.16 o                         
  -8   2   4         13.42         14.30         5.06 o                         
  -6   2   4       1900.85       1878.51        24.93 o                         
  -4   2   4       1074.87       1179.73        15.48 o                         
  -2   2   4       4239.91       4585.45        45.50 o                         
   0   2   4       3635.22       3583.52        45.92 o                         
   2   2   4       9394.98       9519.04        76.38 o                         
   4   2   4       4128.61       4437.40        46.64 o                         
   6   2   4       1562.80       1649.27        35.83 o                         
   8   2   4        164.39        141.74         8.29 o                         
  10   2   4        726.86        751.11        22.55 o                         
  12   2   4        178.58        177.87        23.08 o                         
 -15   3   4        116.10         87.87         8.62 o                         
 -13   3   4       5558.20       5550.09        65.69 o                         
 -11   3   4         70.46         75.63         7.48 o                         
  -9   3   4       7847.43       7659.44        76.76 o                         
  -7   3   4      10986.12      10868.21       100.04 o                         
  -5   3   4        998.93       1058.56        17.66 o                         
  -3   3   4      14238.86      14609.42       130.44 o                         
  -1   3   4       1225.83       1167.83        16.33 o                         
   1   3   4      17075.23      17340.54       127.23 o                         
   3   3   4       3126.99       3089.79        33.94 o                         
   5   3   4       1416.16       1276.49        23.02 o                         
   7   3   4       5445.73       5399.27        61.88 o                         
   9   3   4        467.52        455.66        11.40 o                         
  11   3   4       6817.70       6837.53       103.91 o                         
  13   3   4         77.95         87.81        12.78 o                         
 -16   4   4       9573.62       9283.89       108.56 o                         
 -14   4   4       1122.49       1193.88        29.73 o                         
 -12   4   4       1124.35       1167.45        25.43 o                         
 -10   4   4      10239.61      10535.30       112.09 o                         
  -8   4   4       1630.80       1515.59        18.70 o                         
  -6   4   4      18857.13      19223.76       201.58 o                         
  -4   4   4       4681.65       4524.10        48.42 o                         
  -2   4   4      16229.60      16517.22       110.98 o                         
   0   4   4      18634.12      18690.86       144.28 o                         
   2   4   4        334.80        325.95         9.68 o                         
   4   4   4       4039.42       4172.72        62.16 o                         
   6   4   4         49.07         77.19        10.34 o                         
   8   4   4       8675.89       8492.22        99.09 o                         
  10   4   4       3764.74       3768.14        54.79 o                         
  12   4   4        783.05        795.06        24.52 o                         
 -15   5   4         13.39         23.09         9.88 o                         
 -13   5   4        868.03        828.47        22.69 o                         
 -11   5   4        567.97        557.86        23.93 o                         
  -9   5   4       1742.30       1740.49        28.57 o                         
  -7   5   4        961.05        981.64        20.70 o                         
  -5   5   4       1269.56       1365.06        17.13 o                         
  -3   5   4       2562.24       2650.57        26.15 o                         
  -1   5   4       6397.20       6314.46        49.88 o                         
   1   5   4       1823.78       1794.25        26.69 o                         
   3   5   4       1859.91       1781.24        26.86 o                         
   5   5   4        659.30        718.43        16.48 o                         
   7   5   4        599.62        615.60        31.23 o                         
   9   5   4       3905.82       3824.46        57.39 o                         
  11   5   4         40.74         50.71        10.20 o                         
 -14   6   4         86.63         72.85        10.38 o                         
 -12   6   4        150.79        140.81         9.90 o                         
 -10   6   4        592.50        657.86        17.11 o                         
  -8   6   4       8688.56       8362.97        88.52 o                         
  -6   6   4        109.45        110.35         7.25 o                         
  -4   6   4       3981.57       4074.24        48.05 o                         
  -2   6   4         12.48         22.60         3.27 o                         
   0   6   4       3467.29       3365.86        36.21 o                         
   2   6   4         67.52         56.01         6.43 o                         
   4   6   4       2907.15       2953.74        30.92 o                         
   6   6   4        263.43        252.41        13.63 o                         
   8   6   4       1199.70       1183.72        26.89 o                         
  10   6   4        596.20        606.85        21.98 o                         
 -13   7   4        412.22        409.55        18.34 o                         
 -11   7   4       8614.31       8479.45       101.69 o                         
  -9   7   4       3671.50       3616.49        46.09 o                         
  -7   7   4         13.21         14.01         5.70 o                         
  -5   7   4      28888.61      28343.12       298.22 o                         
  -3   7   4        474.37        419.39         6.80 o                         
  -1   7   4      19609.23      19444.26       146.15 o                         
   1   7   4       6937.82       7160.93        66.16 o                         
   3   7   4       6160.46       6207.22        55.01 o                         
   5   7   4        476.01        482.62        12.98 o                         
   7   7   4       1875.47       1936.18        29.87 o                         
   9   7   4       5534.73       5493.62        73.91 o                         
 -12   8   4       2581.66       2675.12        47.42 o                         
 -10   8   4        324.88        324.47        14.51 o                         
  -8   8   4       2337.79       2314.29        39.67 o                         
  -6   8   4         13.01         14.03         4.22 o                         
  -4   8   4       7958.59       8163.79        84.73 o                         
  -2   8   4        245.55        228.58         6.73 o                         
   0   8   4        295.94        296.16         8.58 o                         
   2   8   4      13326.40      13131.56       115.72 o                         
   4   8   4       1354.28       1363.80        18.62 o                         
   6   8   4       9167.98       9160.54        89.44 o                         
   8   8   4          0.93         -4.14        10.04 o                         
 -11   9   4       1400.45       1483.76        30.10 o                         
  -9   9   4       1435.46       1410.11        27.41 o                         
  -7   9   4       2535.43       2427.93        75.71 o                         
  -5   9   4         17.48         21.54         8.27 o                         
  -3   9   4       3165.98       3107.43        34.60 o                         
  -1   9   4         42.85         41.78         4.79 o                         
   1   9   4       1519.43       1525.63        19.32 o                         
   3   9   4        307.96        343.04         9.13 o                         
   5   9   4         24.42         21.85         5.81 o                         
   7   9   4        614.79        655.62        21.97 o                         
 -10  10   4        841.18        824.23        21.29 o                         
  -8  10   4       4082.47       4158.41        77.28 o                         
  -6  10   4        425.21        443.71        20.14 o                         
  -4  10   4        169.90        175.58        11.27 o                         
  -2  10   4          7.49         12.52         5.34 o                         
   0  10   4        121.79        113.36         7.56 o                         
   2  10   4       3041.63       3024.90        34.30 o                         
   4  10   4       1029.72       1037.92        18.85 o                         
   6  10   4        777.06        810.12        28.82 o                         
  -9  11   4       9195.00       9029.55       113.66 o                         
  -7  11   4       2846.86       2693.60        53.69 o                         
  -5  11   4       1039.06       1040.89        24.44 o                         
  -3  11   4       4468.28       4580.13        58.65 o                         
  -1  11   4       2427.94       2464.16        34.74 o                         
   1  11   4       2393.24       2426.99        42.10 o                         
   3  11   4       3528.40       3624.00        48.42 o                         
   5  11   4       3511.57       3522.51        56.16 o                         
  -6  12   4        700.44        705.75        24.93 o                         
  -4  12   4       1566.80       1514.05        31.56 o                         
  -2  12   4        593.36        582.58        20.26 o                         
   0  12   4        542.64        570.59        19.92 o                         
   2  12   4       1183.26       1204.20        28.84 o                         
 -17   1   5       2549.77       2628.44        78.97 o                         
 -15   1   5         46.50         54.40         6.57 o                         
 -13   1   5       3290.98       3339.82        44.66 o                         
 -11   1   5       2735.53       2890.01        38.64 o                         
  -9   1   5       1147.77       1092.80        22.09 o                         
  -7   1   5      14464.01      14296.68       169.85 o                         
  -5   1   5         14.06         13.55         4.50 o                         
  -3   1   5       9632.29       9232.53        81.73 o                         
  -1   1   5       3736.43       3672.29        34.33 o                         
   1   1   5       5122.74       5126.87        40.81 o                         
   3   1   5        941.73        987.74        19.76 o                         
   5   1   5       3559.18       3631.62        39.77 o                         
   7   1   5       4889.90       4947.14        55.77 o                         
   9   1   5         25.50         29.10         7.83 o                         
  11   1   5       3304.18       3188.25        66.07 o                         
 -16   2   5        547.86        558.54        20.21 o                         
 -14   2   5          1.31          5.83         4.94 o                         
 -12   2   5        227.27        264.75         9.81 o                         
 -10   2   5       1473.45       1349.49        22.56 o                         
  -8   2   5      11564.61      11720.00       117.16 o                         
  -6   2   5       8680.89       8569.61        87.52 o                         
  -4   2   5       8782.36       9115.61        79.66 o                         
  -2   2   5         28.61         13.45         3.96 o                         
   0   2   5       8106.73       8385.61        85.90 o                         
   2   2   5      13091.44      13321.50       121.66 o                         
   4   2   5       3191.55       3352.39        34.24 o                         
   6   2   5       1688.24       1568.81        24.79 o                         
   8   2   5       2155.93       2187.93        28.40 o                         
  10   2   5       1112.39       1177.79        25.69 o                         
  12   2   5        524.37        528.81        24.65 o                         
 -15   3   5      10442.20      10353.39       102.97 o                         
 -13   3   5        274.57        265.42        12.51 o                         
 -11   3   5      10404.28      10158.98        94.97 o                         
  -9   3   5       3724.83       3812.64        42.88 o                         
  -7   3   5         91.61         80.27         4.82 o                         
  -5   3   5        886.13        776.01        14.73 o                         
  -3   3   5      14914.83      15089.50       127.11 o                         
  -1   3   5       3356.50       3155.36        39.45 o                         
   1   3   5       2816.05       2786.12        29.44 o                         
   3   3   5       4786.94       4475.03        62.27 o                         
   5   3   5        543.09        561.27        24.20 o                         
   7   3   5       6491.64       6423.20        63.74 o                         
   9   3   5       5292.33       5241.01        54.09 o                         
  11   3   5          9.08         15.93        10.30 o                         
 -16   4   5         28.30         27.74         8.95 o                         
 -14   4   5        260.94        259.01        12.69 o                         
 -12   4   5       3411.19       3400.62        48.10 o                         
 -10   4   5       1118.35        994.57        17.68 o                         
  -8   4   5          7.70         16.29         6.34 o                         
  -6   4   5       6898.51       6739.29       110.10 o                         
  -4   4   5        455.98        510.17        13.88 o                         
  -2   4   5       8749.88       8838.82        71.19 o                         
   0   4   5      13604.98      13623.12        98.58 o                         
   2   4   5       2326.33       2193.54        24.05 o                         
   4   4   5       1914.18       1961.80        44.99 o                         
   6   4   5        866.00       1023.80        22.67 o                         
   8   4   5        155.42        168.61         9.93 o                         
  10   4   5       1460.49       1481.75        24.76 o                         
 -15   5   5       1462.39       1457.54        32.74 o                         
 -13   5   5        275.82        243.12         9.63 o                         
 -11   5   5       2773.45       2640.50       108.19 o                         
  -9   5   5        281.22        255.78        19.20 o                         
  -7   5   5       2136.51       2060.73        45.21 o                         
  -5   5   5       8642.83       8575.94       111.11 o                         
  -3   5   5         28.11         55.19         5.56 o                         
  -1   5   5      14941.40      15069.38       109.20 o                         
   1   5   5       1251.16       1291.20        18.95 o                         
   3   5   5         80.92         90.51         6.47 o                         
   5   5   5       9322.73       9424.79        95.81 o                         
   7   5   5        712.27        695.76        23.34 o                         
   9   5   5       3544.31       3515.88        47.01 o                         
  11   5   5        591.17        574.11        24.85 o                         
 -14   6   5       1518.35       1470.11        41.52 o                         
 -12   6   5        292.60        315.76        18.90 o                         
 -10   6   5      10655.99      10627.69       130.24 o                         
  -8   6   5        160.94        151.84        12.36 o                         
  -6   6   5        282.87        310.98        11.81 o                         
  -4   6   5       4220.38       4064.08        49.76 o                         
  -2   6   5        114.28        113.82         4.92 o                         
   0   6   5      16282.14      15882.19       126.75 o                         
   2   6   5        635.62        688.45        14.48 o                         
   4   6   5       6416.88       6194.34        55.65 o                         
   6   6   5         13.41         13.57         6.89 o                         
   8   6   5       2941.90       2896.66        47.13 o                         
  10   6   5       1420.01       1326.16        32.99 o                         
 -13   7   5         67.90         50.09        12.80 o                         
 -11   7   5         45.98         47.31        11.27 o                         
  -9   7   5         57.84         56.15         6.35 o                         
  -7   7   5       5447.85       5455.56        58.25 o                         
  -5   7   5        342.63        292.38        13.25 o                         
  -3   7   5        321.84        344.63        12.12 o                         
  -1   7   5        466.32        457.62        12.77 o                         
   1   7   5        132.41        131.54         7.32 o                         
   3   7   5       1932.65       1914.24        27.42 o                         
   5   7   5         13.18          4.82         6.22 o                         
   7   7   5       1044.57       1076.96        22.34 o                         
   9   7   5       2157.73       2169.90        39.22 o                         
 -12   8   5        337.67        305.72        18.93 o                         
 -10   8   5       3413.76       3278.56        64.32 o                         
  -8   8   5       3765.54       3629.80        45.94 o                         
  -6   8   5        659.31        640.35        23.84 o                         
  -4   8   5       6614.07       6488.50        83.04 o                         
  -2   8   5       2338.29       2311.38        29.17 o                         
   0   8   5        492.38        530.61        12.48 o                         
   2   8   5       5363.85       5483.58        57.39 o                         
   4   8   5       1544.94       1582.27        21.21 o                         
   6   8   5       1163.98       1238.83        25.60 o                         
   8   8   5       6129.21       6131.77        81.85 o                         
 -11   9   5        116.53        127.15        11.61 o                         
  -9   9   5        638.31        652.94        18.04 o                         
  -7   9   5          4.21         13.88         8.01 o                         
  -5   9   5       1684.03       1774.38        32.51 o                         
  -3   9   5       6034.36       5925.11        57.83 o                         
  -1   9   5       6354.39       6228.18        63.09 o                         
   1   9   5       1279.56       1392.75        22.31 o                         
   3   9   5       1300.26       1332.83        18.82 o                         
   5   9   5       2153.71       2119.45        28.62 o                         
   7   9   5       2659.96       2650.01        51.26 o                         
 -10  10   5       1145.31       1199.86        35.40 o                         
  -8  10   5       3044.37       2991.92        73.61 o                         
  -6  10   5        917.43        829.95        28.86 o                         
  -4  10   5        497.36        512.41        16.96 o                         
  -2  10   5       2338.91       2311.27        30.32 o                         
   0  10   5       2539.36       2590.58        30.46 o                         
   2  10   5         13.19         14.98         4.53 o                         
   4  10   5        144.03        174.92         8.10 o                         
  -7  11   5        226.01        189.17        16.44 o                         
  -5  11   5        644.28        646.47        21.25 o                         
  -3  11   5       3581.74       3608.84        50.93 o                         
  -1  11   5       1665.93       1683.14        46.16 o                         
   1  11   5       1113.45       1190.67        24.24 o                         
   3  11   5       1803.76       1796.03        29.10 o                         
  -4  12   5       2442.30       2438.48        46.31 o                         
  -2  12   5        206.09        192.94        16.43 o                         
 -16   0   6       7939.64       7898.47       138.79 o                         
 -14   0   6        103.49        121.92        15.76 o                         
 -12   0   6      36199.82      36141.70       379.30 o                         
 -10   0   6        709.91        718.26        20.55 o                         
  -8   0   6       9154.71       8943.91       246.62 o                         
  -6   0   6      20492.99      19799.71       210.89 o                         
  -4   0   6       1853.78       1783.23        35.19 o                         
  -2   0   6      14541.46      14350.83       143.79 o                         
   0   0   6         68.95         82.23        10.60 o                         
   2   0   6      38157.78      37330.10       381.62 o                         
   4   0   6       1289.92       1339.89        24.49 o                         
   6   0   6      35349.94      34863.57       364.31 o                         
   8   0   6       1790.41       1714.62        41.17 o                         
  10   0   6        874.47        969.07        49.31 o                         
 -15   1   6         76.62         78.16         7.75 o                         
 -13   1   6         10.27          5.00         6.94 o                         
 -11   1   6       6816.87       6846.94        63.70 o                         
  -9   1   6        455.37        452.81        13.12 o                         
  -7   1   6       1205.01       1113.57        28.55 o                         
  -5   1   6       2700.47       2718.50        33.65 o                         
  -3   1   6      12949.47      13111.94       108.67 o                         
  -1   1   6       3800.00       3790.32        33.54 o                         
   1   1   6       4255.82       4182.76        35.33 o                         
   3   1   6         13.49         24.03         3.04 o                         
   5   1   6       2408.71       2469.19        25.18 o                         
   7   1   6        212.15        228.76        14.80 o                         
   9   1   6         37.41         36.34         9.66 o                         
  11   1   6         82.61         90.55        15.70 o                         
 -16   2   6         86.12         81.78         9.70 o                         
 -14   2   6       3021.35       2967.89        40.81 o                         
 -12   2   6        433.71        434.84        12.20 o                         
 -10   2   6       2258.00       2285.59        38.70 o                         
  -8   2   6         17.02         12.89         4.11 o                         
  -6   2   6       1205.29       1263.71        18.09 o                         
  -4   2   6       1669.04       1620.24        22.38 o                         
  -2   2   6       7755.81       7934.19        65.35 o                         
   0   2   6        136.35        169.41         6.40 o                         
   2   2   6         15.10         17.74         4.51 o                         
   4   2   6       1129.84       1097.29        19.28 o                         
   6   2   6         77.19         88.86         6.77 o                         
   8   2   6        866.22        859.06        19.04 o                         
  10   2   6        409.63        426.34        16.52 o                         
 -15   3   6        294.22        293.74        12.71 o                         
 -13   3   6       4767.68       4750.66        55.72 o                         
 -11   3   6       1897.69       1926.31        29.05 o                         
  -9   3   6        710.77        701.57        13.20 o                         
  -7   3   6       5740.08       5909.97        53.21 o                         
  -5   3   6       3336.71       3231.27        43.44 o                         
  -3   3   6      11064.63      11112.84        97.42 o                         
  -1   3   6       3090.45       3023.05        32.77 o                         
   1   3   6       1185.52       1130.13        19.12 o                         
   3   3   6       4967.35       4974.76        65.14 o                         
   5   3   6        958.01        941.17        26.42 o                         
   7   3   6       6032.90       6073.09        60.30 o                         
   9   3   6        176.72        170.27        12.67 o                         
 -14   4   6       8430.87       8381.56        89.24 o                         
 -12   4   6         26.55         38.67         6.47 o                         
 -10   4   6      11567.42      11258.18       168.59 o                         
  -8   4   6         77.10         71.04         6.83 o                         
  -6   4   6       4433.48       4519.10        57.43 o                         
  -4   4   6       9381.34       9142.39        79.61 o                         
  -2   4   6       7273.07       7457.67        65.60 o                         
   0   4   6      11019.16      11216.65        88.56 o                         
   2   4   6         95.66        129.65         6.81 o                         
   4   4   6       3429.21       3380.95        51.82 o                         
   6   4   6        861.53        877.55        19.69 o                         
   8   4   6        903.68        879.28        16.72 o                         
  10   4   6       9190.46       9067.66       108.46 o                         
 -15   5   6        139.26        151.90        19.24 o                         
 -13   5   6        293.93        287.34        24.46 o                         
 -11   5   6       4512.67       4496.43        95.98 o                         
  -9   5   6        125.00        115.94        11.62 o                         
  -7   5   6       1664.93       1645.49        31.44 o                         
  -5   5   6       1238.15       1225.44        24.06 o                         
  -3   5   6       3340.26       3249.33        36.21 o                         
  -1   5   6        553.93        574.35        12.22 o                         
   1   5   6       2236.37       2332.90        29.36 o                         
   3   5   6        707.90        713.28        16.71 o                         
   5   5   6       4220.80       4044.43        46.43 o                         
   7   5   6          7.33         18.41         8.56 o                         
   9   5   6        217.30        223.66        11.05 o                         
 -14   6   6       1239.05       1270.17        70.18 o                         
 -12   6   6       1486.98       1379.90        34.76 o                         
 -10   6   6          7.52          8.59         8.57 o                         
  -8   6   6        742.97        814.34        21.28 o                         
  -6   6   6       1863.06       1895.45        32.81 o                         
  -4   6   6       1990.39       1894.60        35.17 o                         
  -2   6   6       1395.61       1490.22        36.40 o                         
   0   6   6          3.96          5.90         3.44 o                         
   2   6   6       1070.84       1015.24        29.29 o                         
   4   6   6        216.01        197.04        10.79 o                         
   6   6   6       3316.49       3239.46        45.43 o                         
   8   6   6        557.66        515.14        25.44 o                         
 -13   7   6       1869.67       1818.79        67.60 o                         
 -11   7   6         24.35         30.94         8.13 o                         
  -9   7   6      10857.57      10735.81       117.16 o                         
  -7   7   6        529.88        557.12        14.50 o                         
  -5   7   6       9348.10       9390.30       102.30 o                         
  -3   7   6       8601.46       8259.45        72.34 o                         
  -1   7   6       3850.25       3985.88        39.54 o                         
   1   7   6        505.56        524.90        12.82 o                         
   3   7   6       1577.83       1693.01        23.14 o                         
   5   7   6       8031.32       8081.03        80.93 o                         
   7   7   6         64.79         44.22         8.75 o                         
 -12   8   6        453.73        476.80        21.46 o                         
 -10   8   6        103.72        115.32        12.44 o                         
  -8   8   6       6770.64       6870.72        85.26 o                         
  -6   8   6        627.07        616.09        19.04 o                         
  -4   8   6        262.51        278.47        14.66 o                         
  -2   8   6       6905.28       6860.65        61.11 o                         
   0   8   6       1059.08       1067.64        19.10 o                         
   2   8   6       4780.34       4892.15        74.56 o                         
   4   8   6       1011.09       1043.81        16.63 o                         
   6   8   6          1.30          7.99         7.04 o                         
 -11   9   6         10.68          6.00         8.87 o                         
  -9   9   6        131.41        125.21        15.77 o                         
  -7   9   6        769.92        716.24        33.16 o                         
  -5   9   6        765.65        759.17        20.71 o                         
  -3   9   6       1720.78       1707.85        26.11 o                         
  -1   9   6        299.45        306.81         9.97 o                         
   1   9   6         32.36         44.71         5.61 o                         
   3   9   6        248.03        239.56         8.62 o                         
   5   9   6          7.74          2.64         7.09 o                         
  -8  10   6        221.28        240.32        22.24 o                         
  -6  10   6       1204.55       1260.82        54.48 o                         
  -4  10   6        333.22        362.07        17.26 o                         
  -2  10   6          1.46          6.44         6.72 o                         
   0  10   6        118.18        115.15         7.22 o                         
   2  10   6        152.27        171.48         7.22 o                         
   4  10   6       2956.77       2949.51        32.92 o                         
  -5  11   6         49.86         57.28        11.12 o                         
  -3  11   6       3887.99       3912.55        64.78 o                         
  -1  11   6        937.61        938.70        20.61 o                         
   1  11   6       6709.25       6598.50        58.62 o                         
 -15   1   7       1336.62       1361.48        24.83 o                         
 -13   1   7         77.72         75.65         9.15 o                         
 -11   1   7       4563.19       4672.18        53.31 o                         
  -9   1   7        402.80        431.17        10.63 o                         
  -7   1   7       8739.57       8603.90        81.49 o                         
  -5   1   7       6932.38       6813.64        78.41 o                         
  -3   1   7       1980.23       2031.30        24.53 o                         
  -1   1   7         19.09         23.36         4.75 o                         
   1   1   7        107.56        110.36         5.26 o                         
   3   1   7       8737.68       8643.32        73.94 o                         
   5   1   7         47.36         26.79         5.25 o                         
   7   1   7       8201.76       8119.26        83.52 o                         
   9   1   7          8.68         10.62         9.64 o                         
 -16   2   7       2835.52       2883.33        43.84 o                         
 -14   2   7          1.42          3.14         6.59 o                         
 -12   2   7       5120.77       5051.16        56.46 o                         
 -10   2   7      11806.09      11520.93       111.06 o                         
  -8   2   7        303.81        322.68        11.27 o                         
  -6   2   7       1483.30       1453.71        31.29 o                         
  -4   2   7       3898.34       3738.56        40.97 o                         
  -2   2   7      21063.29      20986.44       152.24 o                         
   0   2   7       3606.20       3685.26        46.79 o                         
   2   2   7       1523.09       1470.75        22.07 o                         
   4   2   7       1251.04       1319.49        20.88 o                         
   6   2   7        927.90        979.23        21.95 o                         
   8   2   7        140.63        137.61        16.45 o                         
 -15   3   7       2123.19       2091.09        30.03 o                         
 -13   3   7       7363.80       7203.15        70.74 o                         
 -11   3   7         35.96         42.90         6.90 o                         
  -9   3   7       1478.15       1556.50        22.96 o                         
  -7   3   7        516.02        574.56        14.15 o                         
  -5   3   7        317.34        307.37         9.17 o                         
  -3   3   7       1267.41       1242.48        17.58 o                         
  -1   3   7      16184.43      16020.89       147.61 o                         
   1   3   7       1521.57       1470.83        23.36 o                         
   3   3   7       2556.30       2409.50        32.45 o                         
   5   3   7       2902.12       2848.68        48.88 o                         
   7   3   7       2124.51       2157.84        29.68 o                         
   9   3   7        760.97        738.22        23.63 o                         
 -14   4   7          7.36          7.77         9.81 o                         
 -12   4   7        149.50        137.47        11.22 o                         
 -10   4   7       5585.13       5519.52        81.57 o                         
  -8   4   7       1484.44       1384.23        22.10 o                         
  -6   4   7        547.82        552.21        16.82 o                         
  -4   4   7      11574.95      11318.47        93.09 o                         
  -2   4   7       5809.50       5547.54        49.71 o                         
   0   4   7       2534.35       2524.00        33.23 o                         
   2   4   7       1216.56       1347.46        25.12 o                         
   4   4   7        180.78        199.63        14.78 o                         
   6   4   7       1759.07       1705.61        33.00 o                         
   8   4   7        909.25        913.99        18.24 o                         
 -13   5   7         95.15         99.20        13.84 o                         
 -11   5   7       2192.83       2149.01        55.31 o                         
  -9   5   7       4390.46       4358.40        50.32 o                         
  -7   5   7        138.69        166.46         9.72 o                         
  -5   5   7      11396.64      11442.61       105.81 o                         
  -3   5   7        140.02        131.99         7.80 o                         
  -1   5   7        254.46        295.34         7.60 o                         
   1   5   7       3768.40       3973.04        48.03 o                         
   3   5   7         85.50         85.08         9.62 o                         
   5   5   7       1181.87       1246.49        31.87 o                         
   7   5   7       1750.36       1702.98        37.71 o                         
 -14   6   7       2383.02       2417.11        82.91 o                         
 -12   6   7         28.56         29.38        10.88 o                         
 -10   6   7       3043.97       3164.40        50.74 o                         
  -8   6   7       2105.22       1989.41        36.23 o                         
  -6   6   7       1271.12       1341.19        23.55 o                         
  -4   6   7       3064.55       3047.92        35.83 o                         
  -2   6   7        140.97        142.85         6.28 o                         
   0   6   7       3502.80       3568.60        38.95 o                         
   2   6   7        280.74        261.39        11.64 o                         
   4   6   7       2721.55       2697.93        46.80 o                         
   6   6   7       1543.81       1508.30        29.28 o                         
 -13   7   7          3.20          3.32        11.33 o                         
 -11   7   7        235.44        229.96        12.21 o                         
  -9   7   7         89.08        101.11        14.06 o                         
  -7   7   7       1434.17       1445.03        27.10 o                         
  -5   7   7        374.02        363.21        12.38 o                         
  -3   7   7        100.97        100.34         7.37 o                         
  -1   7   7        242.72        267.94         9.88 o                         
   1   7   7        462.15        477.80        16.02 o                         
   3   7   7        561.59        569.67        13.78 o                         
   5   7   7          1.89          9.14         8.13 o                         
 -10   8   7        704.43        668.03        25.76 o                         
  -8   8   7       2699.26       2718.87        44.82 o                         
  -6   8   7       1138.11       1130.64        26.15 o                         
  -4   8   7       2568.41       2605.89        39.75 o                         
  -2   8   7       4853.18       4718.90        59.79 o                         
   0   8   7       2479.22       2552.61        44.33 o                         
   2   8   7        577.55        601.01        15.27 o                         
   4   8   7       5253.74       5350.29        57.30 o                         
  -9   9   7       2112.77       2077.50        48.17 o                         
  -7   9   7       2599.72       2672.63        70.12 o                         
  -5   9   7       6122.38       6202.42        89.00 o                         
  -3   9   7        888.57        932.51        23.84 o                         
  -1   9   7       4181.03       4148.71        49.74 o                         
   1   9   7       1004.03        982.14        17.35 o                         
   3   9   7       2224.22       2194.09        29.48 o                         
  -6  10   7        808.05        769.54        37.33 o                         
  -4  10   7       2306.19       2254.58        64.55 o                         
  -2  10   7         77.07         93.32         9.23 o                         
   0  10   7          8.93         11.81         6.27 o                         
 -14   0   8       1734.01       1761.31        51.73 o                         
 -12   0   8        514.07        517.41        17.91 o                         
 -10   0   8       8747.58       8640.23       131.55 o                         
  -8   0   8       1829.02       1840.05        55.25 o                         
  -6   0   8      18970.09      18530.37       229.69 o                         
  -4   0   8       2071.14       2169.69        46.39 o                         
  -2   0   8      22787.79      22366.16       187.79 o                         
   0   0   8         50.45         48.08         8.05 o                         
   2   0   8      12126.28      11846.80       126.61 o                         
   4   0   8       6756.17       6718.76        88.47 o                         
   6   0   8        710.16        738.38        22.58 o                         
   8   0   8      19525.35      19498.81       291.77 o                         
 -15   1   8        370.40        350.93        14.36 o                         
 -13   1   8         61.84         40.02         7.15 o                         
 -11   1   8        203.44        201.92         8.80 o                         
  -9   1   8       5790.03       5693.77        71.90 o                         
  -7   1   8        583.07        642.06        20.84 o                         
  -5   1   8        131.71        153.18         7.89 o                         
  -3   1   8       4084.18       4031.04        41.54 o                         
  -1   1   8       1570.11       1563.22        20.86 o                         
   1   1   8       2978.68       2981.34        35.33 o                         
   3   1   8        208.22        214.26         8.32 o                         
   5   1   8          2.52          8.91         5.58 o                         
   7   1   8         45.28         43.27         7.98 o                         
 -14   2   8        193.90        182.14        13.18 o                         
 -12   2   8        845.96        893.61        18.28 o                         
 -10   2   8        151.87        172.48        11.25 o                         
  -8   2   8       1013.31       1080.17        22.74 o                         
  -6   2   8       1237.31       1287.10        24.62 o                         
  -4   2   8        166.12        168.70         8.87 o                         
  -2   2   8         10.24         11.43         4.93 o                         
   0   2   8       2280.78       2337.83        30.29 o                         
   2   2   8        124.66        129.12         9.57 o                         
   4   2   8        162.90        136.79         9.44 o                         
   6   2   8        482.37        499.53        15.16 o                         
 -15   3   8       1644.48       1675.97        30.78 o                         
 -13   3   8        878.51        893.22        18.70 o                         
 -11   3   8       4161.26       4195.14        46.86 o                         
  -9   3   8         96.32        102.70         7.11 o                         
  -7   3   8       7997.82       8074.22        93.05 o                         
  -5   3   8        385.23        371.92         8.47 o                         
  -3   3   8       4420.81       4481.52        49.56 o                         
  -1   3   8       2731.37       2766.82        29.93 o                         
   1   3   8       1675.49       1643.52        26.69 o                         
   3   3   8       4519.69       4628.56        64.50 o                         
   5   3   8        139.61        138.08        11.50 o                         
   7   3   8       1353.12       1341.78        25.37 o                         
 -14   4   8       8518.11       8390.85        95.79 o                         
 -12   4   8        270.47        257.44        16.95 o                         
 -10   4   8       6546.80       6642.95        66.38 o                         
  -8   4   8       3098.34       3042.16        47.05 o                         
  -6   4   8       1062.48       1089.74        24.95 o                         
  -4   4   8       4582.77       4569.43        49.70 o                         
  -2   4   8         20.98         26.67         5.19 o                         
   0   4   8      12745.46      12501.48       111.15 o                         
   2   4   8       1643.83       1586.24        29.64 o                         
   4   4   8       1441.98       1363.14        37.45 o                         
   6   4   8       3615.23       3592.37        48.79 o                         
 -13   5   8        651.80        759.55        31.79 o                         
 -11   5   8        391.13        403.71        15.94 o                         
  -9   5   8       4586.80       4539.24        57.00 o                         
  -7   5   8        155.91        149.97         9.54 o                         
  -5   5   8         15.28         23.07         6.03 o                         
  -3   5   8        501.37        497.12        10.62 o                         
  -1   5   8       1477.70       1383.82        19.13 o                         
   1   5   8       2895.75       2785.68        36.00 o                         
   3   5   8         67.27         51.50         9.34 o                         
   5   5   8        215.83        232.59        13.78 o                         
 -12   6   8       2215.88       2190.46        46.47 o                         
 -10   6   8        236.15        234.10        18.61 o                         
  -8   6   8        330.35        320.66        15.29 o                         
  -6   6   8         25.34         45.46         6.73 o                         
  -4   6   8        783.86        847.59        18.21 o                         
  -2   6   8        384.06        368.89         9.13 o                         
   0   6   8       2060.99       2079.19        28.53 o                         
   2   6   8        287.38        287.63        13.18 o                         
   4   6   8          3.68          7.48        10.00 o                         
 -11   7   8        717.08        698.65        21.91 o                         
  -9   7   8       4292.71       4252.54        54.01 o                         
  -7   7   8       2984.49       3003.07        42.33 o                         
  -5   7   8       5087.27       5125.61        61.24 o                         
  -3   7   8        146.85        153.03        10.44 o                         
  -1   7   8       2232.91       2238.26        31.77 o                         
   1   7   8       7613.35       7702.75        82.93 o                         
   3   7   8        131.96        140.96        13.25 o                         
 -10   8   8          3.20          5.06         8.08 o                         
  -8   8   8        569.49        556.61        18.17 o                         
  -6   8   8       5458.84       5597.72        59.33 o                         
  -4   8   8        233.74        234.70        12.42 o                         
  -2   8   8       3193.76       3266.08        56.83 o                         
   0   8   8        173.65        182.72        11.05 o                         
   2   8   8         33.06         22.58         6.74 o                         
  -7   9   8       1524.28       1562.55        43.40 o                         
  -5   9   8        196.62        193.22        13.78 o                         
  -3   9   8       2325.94       2334.18        47.90 o                         
  -1   9   8         37.10         37.73         7.85 o                         
 -13   1   9        911.00        874.80        21.23 o                         
 -11   1   9       1489.77       1596.67        28.60 o                         
  -9   1   9       2693.01       2709.25        48.11 o                         
  -7   1   9       1572.77       1657.60        32.56 o                         
  -5   1   9       1010.32        985.25        15.82 o                         
  -3   1   9        666.51        713.93        14.20 o                         
  -1   1   9       5700.96       5679.54        52.79 o                         
   1   1   9        302.52        306.75        13.00 o                         
   3   1   9       4062.63       4071.17        49.90 o                         
   5   1   9        308.01        294.76        13.31 o                         
 -14   2   9       1175.93       1140.24        22.97 o                         
 -12   2   9       1789.02       1874.17        34.44 o                         
 -10   2   9        195.16        216.70        16.37 o                         
  -8   2   9       6455.01       6289.42        78.92 o                         
  -6   2   9       5724.71       5638.68        69.06 o                         
  -4   2   9        456.78        504.91        12.94 o                         
  -2   2   9       1903.05       1940.56        24.31 o                         
   0   2   9       2099.89       2090.36        27.82 o                         
   2   2   9        830.73        821.22        20.71 o                         
   4   2   9         12.15         11.84         7.20 o                         
 -13   3   9        339.48        364.18        14.72 o                         
 -11   3   9       2294.47       2321.94        27.37 o                         
  -9   3   9        779.69        811.50        27.78 o                         
  -7   3   9        122.74        125.81        12.82 o                         
  -5   3   9       4644.83       4717.62        48.05 o                         
  -3   3   9         80.45         88.36         6.90 o                         
  -1   3   9       2622.47       2654.18        31.32 o                         
   1   3   9       6845.90       6747.21        84.46 o                         
   3   3   9        136.18        148.89        13.22 o                         
   5   3   9         27.24         23.69         8.67 o                         
 -12   4   9        248.44        250.18        12.54 o                         
 -10   4   9        703.71        766.86        21.33 o                         
  -8   4   9       7025.36       6896.18        79.37 o                         
  -6   4   9        244.13        223.01        11.99 o                         
  -4   4   9         12.06         15.03         5.00 o                         
  -2   4   9       2577.44       2617.88        30.71 o                         
   0   4   9        207.83        183.58        10.07 o                         
   2   4   9       2580.12       2561.86        38.29 o                         
   4   4   9        725.16        708.87        39.70 o                         
 -11   5   9       1529.99       1528.88        33.16 o                         
  -9   5   9      10324.37      10207.39       100.85 o                         
  -7   5   9         77.16         89.67         8.87 o                         
  -5   5   9        556.10        551.32        14.25 o                         
  -3   5   9       2145.18       2122.48        33.51 o                         
  -1   5   9         61.54         60.41         6.83 o                         
   1   5   9       1859.14       1951.76        55.86 o                         
   3   5   9        455.94        404.71        16.10 o                         
 -10   6   9       1016.28       1061.89        22.30 o                         
  -8   6   9       4846.00       4961.89        55.24 o                         
  -6   6   9         96.58         94.00         9.28 o                         
  -4   6   9       4489.07       4588.40        53.68 o                         
  -2   6   9        321.53        341.15        27.56 o                         
   0   6   9       2679.79       2649.50        34.25 o                         
   2   6   9        766.89        776.95        29.85 o                         
  -9   7   9        154.58        177.56        10.69 o                         
  -7   7   9        993.70        981.22        22.84 o                         
  -5   7   9         55.15         47.78         8.54 o                         
  -3   7   9         10.10         12.34         8.75 o                         
  -1   7   9        264.31        249.04        11.91 o                         
   1   7   9       1587.45       1564.78        29.82 o                         
  -6   8   9       2834.97       2789.67        62.31 o                         
  -4   8   9       1395.88       1418.73        28.62 o                         
  -2   8   9       2830.59       2932.83        45.91 o                         
 -12   0  10       3578.63       3589.55        93.47 o                         
 -10   0  10       2150.40       2272.70        69.57 o                         
  -8   0  10       2265.12       2358.49        65.59 o                         
  -6   0  10      14966.64      15187.17       164.83 o                         
  -4   0  10       1336.51       1365.46        33.58 o                         
  -2   0  10      10375.28      10365.45       127.45 o                         
   0   0  10       3804.84       3702.52        47.74 o                         
   2   0  10       3037.18       2939.92        57.59 o                         
 -11   1  10        967.87       1008.54        29.92 o                         
  -9   1  10        901.17        892.92        23.16 o                         
  -7   1  10       4473.36       4351.52        54.60 o                         
  -5   1  10         80.81         82.94         6.33 o                         
  -3   1  10         91.03         82.48         6.03 o                         
  -1   1  10        344.11        348.72        12.04 o                         
   1   1  10        494.52        447.65        13.54 o                         
   3   1  10        142.76        130.00        10.53 o                         
 -12   2  10         47.81         54.76         8.89 o                         
 -10   2  10       1623.66       1617.18        33.45 o                         
  -8   2  10        139.22        131.01        11.79 o                         
  -6   2  10         27.37         17.71         6.43 o                         
  -4   2  10        970.47        969.18        19.90 o                         
  -2   2  10         11.48          9.51         6.01 o                         
   0   2  10        434.70        426.43        22.77 o                         
   2   2  10        467.32        467.61        17.05 o                         
 -11   3  10       5779.89       5830.92        89.07 o                         
  -9   3  10        102.83        118.15        14.12 o                         
  -7   3  10       1367.25       1320.08        42.65 o                         
  -5   3  10       2231.97       2257.87        28.95 o                         
  -3   3  10        480.25        496.94        12.19 o                         
  -1   3  10       6473.88       6490.31        58.61 o                         
   1   3  10          3.60          5.54         9.46 o                         
 -10   4  10        817.44        822.82        21.94 o                         
  -8   4  10       6213.89       6243.30        92.27 o                         
  -6   4  10        548.58        530.24        17.13 o                         
  -4   4  10       7236.58       7250.58        74.60 o                         
  -2   4  10        150.21        164.14         9.26 o                         
   0   4  10       2545.78       2505.13        37.78 o                         
  -9   5  10        199.49        192.21        11.41 o                         
  -7   5  10       2795.00       2768.84        38.78 o                         
  -5   5  10         65.70         53.09         7.80 o                         
  -3   5  10        702.99        696.24        19.44 o                         
  -1   5  10        118.87        127.45        10.33 o                         
  -8   6  10        334.95        316.62        12.58 o                         
  -6   6  10        586.57        561.76        18.53 o                         
  -4   6  10        187.80        177.63        11.88 o                         
  -2   6  10        370.46        395.24        18.96 o                         
  -9   1  11         34.08         44.84         8.76 o                         
  -7   1  11        622.53        703.62        21.95 o                         
  -5   1  11       4041.80       4157.12        50.38 o                         
  -3   1  11         59.44         54.95         7.96 o                         
  -1   1  11       3313.21       3300.79        38.37 o                         
  -8   2  11       1172.46       1179.17        34.76 o                         
  -6   2  11        175.44        187.18         9.06 o                         
  -4   2  11          6.66         -3.91         6.39 o                         
  -2   2  11         18.33         15.72         6.86 o                         
  -7   3  11         55.81         57.48         8.92 o                         
  -5   3  11        539.82        578.32        18.47 o                         
  -3   3  11       2000.33       1991.56        30.58 o                         
  -6   4  11       2719.63       2831.17        46.96 o                         
                                                                                
